# Supplementary material for: Brain Proteome and Behavioural Analysis in Wild Type, BDNF+/− and BDNF−/− Adult Zebrafish (Danio rerio) Exposed to Two Different Temperatures
Source: Int J Mol Sci. 2022 May 17;23(10):5606. doi: 10.3390/ijms23105606 (PMC9146406; doi:10.3390/ijms23105606)
Supplement: Supplementary file 1 [file ijms-23-05606-s001.zip]

Archive with 23 entries (23 files):
- ijms-1658523-supplementary/Figure S1.tif
- ijms-1658523-supplementary/Figure S2.pdf
- ijms-1658523-supplementary/Table S1_Primers.xlsx
- ijms-1658523-supplementary/Table S10_WT34vsWT26.xlsx
- ijms-1658523-supplementary/Table S11_HT34vsHT26.xlsx
- ijms-1658523-supplementary/Table S12_KO34vsKO26.xlsx
- ijms-1658523-supplementary/Table S13-S18_GT.xlsx
- ijms-1658523-supplementary/Table S19_ClueGo_GT.xlsx
- ijms-1658523-supplementary/Table S2_ Cluego.xlsx
- ijms-1658523-supplementary/Table S20_Panther_GT.xlsx
- ijms-1658523-supplementary/Table S21.xlsx
- ijms-1658523-supplementary/Table S22.xlsx
- ijms-1658523-supplementary/Table S23.xlsx
- ijms-1658523-supplementary/Table S24.xlsx
- ijms-1658523-supplementary/Table S25.xlsx
- ijms-1658523-supplementary/Table S26.xlsx
- ijms-1658523-supplementary/Table S3_Panther.xlsx
- ijms-1658523-supplementary/Table S4_HT26vsWT26.xlsx
- ijms-1658523-supplementary/Table S5_KO26vsWT26.xlsx
- ijms-1658523-supplementary/Table S6_KO26vsHT26.xlsx
- ijms-1658523-supplementary/Table S7_HT34vsWT34.xlsx
- ijms-1658523-supplementary/Table S8_KO34vsWT34.xlsx
- ijms-1658523-supplementary/Table S9_KO34vsHT34.xlsx
