# Supplementary material for: Brain Proteome and Behavioural Analysis in Wild Type, BDNF+/− and BDNF−/− Adult Zebrafish (Danio rerio) Exposed to Two Different Temperatures
Source: Int J Mol Sci. 2022 May 17;23(10):5606. doi: 10.3390/ijms23105606 (PMC9146406; doi:10.3390/ijms23105606)
Supplement: Supplementary file 1 [file ijms-23-05606-s001.zip › ijms-1658523-supplementary/Table S1_Primers.xlsx]

## Sheet: Foglio1
Table S1. Reference genes and primer sequences
Gene name	Gene symbol	Accession number	Primer Sequences (5′ → 3′)
Beta actin	actb1	NM_131031.2	F: AGGATGCGGAAACTGGAAA R: GCTTTCCCCTCATTGCAACA
Elongation factor 1-alpha	ef1a	BC064291.1	F:AACATGATCACTGGTACTTCTC R: CCGCTAGCATTACCCTCC
Ribosomal protein L13	rpl13	AY561516.1	F: CAAGAAGGGAGACAGTACTGAGG R: CTGGTCCAGTAAGCTGTGTTGC
Brain derived neurotrophic factor	bdnf	NM_001308648.1 [40]	F: ATAGTAACGAACAGGATGG R: GCTCAGTCATGGGAGTCC
Neurotrophic tyrosine kinase, receptor, type 2a	ntrk2a	NM_001366554.1	F: CGTGGGAATCGCTGCCATCAC R: GATCACCGAGGAAGGACCTTTG
Neurotrophic tyrosine kinase, receptor, type 2b	ntrk2b	NM_001197161.2	F: TGGCAATGCGGAATTCAAA R:AGCATCACTTCCTGCCAT
Nerve growth factor receptor a	p75 ngfra	XM_003198085.5	F:GTGATTTGTGCAGCGCTGGGG R: GTGGGTGAAGCTGCCCGACT
Alpha tubulin	tuba1b	NM_194388.2	F: CCTGCTGGGAACTGTATTGT R: TCAATGAGCTCCTTGCCAAT
