# Supplementary material for: Brain Proteome and Behavioural Analysis in Wild Type, BDNF+/− and BDNF−/− Adult Zebrafish (Danio rerio) Exposed to Two Different Temperatures
Source: Int J Mol Sci. 2022 May 17;23(10):5606. doi: 10.3390/ijms23105606 (PMC9146406; doi:10.3390/ijms23105606)
Supplement: Supplementary file 1 [file ijms-23-05606-s001.zip › ijms-1658523-supplementary/Table S10_WT34vsWT26.xlsx]

## Sheet: Foglio1
Table S10. List of the proteins differentially expressed in WT34vsWT26. Proteins were considered differentially expressed in the comparison if they showed significant t-test difference (Welch's test P ≤0.05) or are expressed exclusively in one condition.
WT34vsWT26
Welch's T-test Difference WT34_WT26	Protein IDs	Majority protein IDs	Protein names	Gene names
0.205815	Q6PBK9;A0A2R8QA71;A0A2R8Q8M1	Q6PBK9;A0A2R8QA71;A0A2R8Q8M1		prdx6
0.206032	A0A0R4IG45;F8W429	A0A0R4IG45;F8W429		dnm1a
0.2889	Q58EE9	Q58EE9	Glial fibrillary acidic protein	gfap
0.327448	Q6TNQ4;Q803J1;A0A0R4IIM0;F1RDJ8;Q6NYP1;A2RV07	Q6TNQ4;Q803J1;A0A0R4IIM0;F1RDJ8;Q6NYP1;A2RV07		snx12
0.347193	A3KQL1;A0A2R8PVT3	A3KQL1		necab2
0.355586	F1R446;F1QDX2	F1R446		spna2
0.35896	A0A2R8QL10;Q5VSD0;A0A2R8QHP8;A0A0R4IU85;Q5VSC9;A0A2R8RMM0;A0A2R8Q9L2	A0A2R8QL10;Q5VSD0;A0A2R8QHP8;A0A0R4IU85		stxbp6l
0.370427	Q6PC53;A0A2R8Q3A0;K7DY47	Q6PC53	Peptidyl-prolyl cis-trans isomerase	ppiab
0.393113	F1R350	F1R350		opcml
0.411152	A0A0G2L1F5;A0A140LGS5;A0A140LG71	A0A0G2L1F5;A0A140LGS5		sptbn1
0.422017	A0A2R8QDC7;Q7SYE2;H9GX78;Q8AX99;A0A2R8Q5Z6;D1GJ56;E9QFR8;A0A2R8QBL5;E9QCQ2;A5PLJ3	A0A2R8QDC7;Q7SYE2;H9GX78		actn4
0.424504	E9QEE4;F1R2E0;F8W2D3	E9QEE4;F1R2E0		hnrnpm
0.426406	A0A2R9YJM4;E7FD14;E9QIQ6	A0A2R9YJM4;E7FD14		pacsin1a
0.438867	B3DI91;A0A0R4IM47;F1QBI5	B3DI91;A0A0R4IM47;F1QBI5		asap1a
0.443653	A0A140LGB8;A0A2R8QKE2;A0A2R8Q5X2;A0A2R8QQ34	A0A140LGB8		si:ch211-272n13.7
0.444768	F1QZL6;CON__Q3ZBD7	F1QZL6	Glucose-6-phosphate isomerase	gpia
0.479067	Q08BA1	Q08BA1	ATP synthase subunit alpha	atp5a1
0.483996	F1R3T1	F1R3T1		si:dkeyp-77h1.4
0.498309	Q6YI49	Q6YI49	Ubiquitin carboxyl-terminal hydrolase	uchl1
0.503201	A0A0R4IC33;F1QGN3;F1R0S9	A0A0R4IC33;F1QGN3;F1R0S9	ELAV-like protein	elavl3
0.505692	Q567N5	Q567N5		rpl6
0.518316	F1QBP2	F1QBP2		rab14l
0.527405	A0A0G2LAU9	A0A0G2LAU9		gnaz
0.530164	F1QXV8	F1QXV8	Phosphoglycerate kinase	pgk1
0.536473	A0A0R4IXJ1;F1R133	A0A0R4IXJ1;F1R133	ELAV-like protein	elavl4
0.537969	F1QTL9;F8W265;REV__A0A2R8QGU1;REV__B8JMA3	F1QTL9;F8W265		hnrnpa0b
0.542034	Q6DHT4	Q6DHT4		aldh6a1
0.545042	B3DKP3;A0A0R4ISG3;A0A0R4IYQ8;A0A0R4IP04;A0A2R8QNQ9;A0A2R8PZ91;A0A0R4IMD1;A0A0R4IBY4;A0A0R4IVJ0;A0A0R4IEZ5;A0A0R4IJA3	B3DKP3;A0A0R4ISG3;A0A0R4IYQ8;A0A0R4IP04;A0A2R8QNQ9;A0A2R8PZ91		ogt.1
0.569872	Q6TNT8	Q6TNT8		gnai2a
0.575589	Q8AWD9;Q1L9E4	Q8AWD9;Q1L9E4		ctsd
0.585568	Q6PC90	Q6PC90	40S ribosomal protein S12	rps12
0.587556	F1QJW2;F1QLA4	F1QJW2;F1QLA4	Protein-tyrosine-phosphatase	ptprsa
0.593114	A2CG95;A2CG94	A2CG95		acadm
0.59454	Q6YBS2;B8JMD0	Q6YBS2	Adenylyl cyclase-associated protein	cap1
0.60427	F8W4C0;F1QXB0	F8W4C0;F1QXB0		sptbn2
0.604822	A0JMF4;A0A0R4IN26;A0A0R4IPW8	A0JMF4;A0A0R4IN26;A0A0R4IPW8		sept15
0.6229	Q803B0	Q803B0		hspd1
0.641757	E9QBV1;F1R4U8;Q5EAQ7	E9QBV1	Clathrin heavy chain	cltcb
0.646299	A0A0R4ICI1	A0A0R4ICI1		map4k4
0.647732	A0A2R8PYR5;F1QDB3;F1R5X7	A0A2R8PYR5;F1QDB3;F1R5X7		zgc:92630;dhrs11b
0.649324	Q6P3J2	Q6P3J2		arhgdia
0.659001	F1QC52;A0A2R8QC86;A0A2R8QIB9;A0A2R8Q9B4;F6NYB5;A0A2R8QV60	F1QC52;A0A2R8QC86;A0A2R8QIB9;A0A2R8Q9B4;F6NYB5;A0A2R8QV60		pcloa
0.659166	F1RBW3;E9QBB3;E9QHL2	F1RBW3;E9QBB3;E9QHL2		prkcsh
0.6693	A2AR68;A0A0R4IED7	A2AR68		gdi1
0.683297	Q6P3L3	Q6P3L3		hspa5
0.685994	A0A0R4IKR3;F1R790;A0A2R8QLX3;A0A0R4IAQ9	A0A0R4IKR3;F1R790;A0A2R8QLX3		atp2b4
0.705732	B1H1M3	B1H1M3		prosc
0.727684	B0UXW0;F1QIQ0;F1QWU0;F1QRI7	B0UXW0;F1QIQ0		pip4k2ab
0.745435	Q6NYA0	Q6NYA0	Serine/arginine-rich splicing factor 1B	srsf1b
0.751973	Q6DBX3	Q6DBX3		cnrip1a
0.782073	Q7T2E8;Q6NUX8	Q7T2E8;Q6NUX8		rhoac;rhoaa
0.805506	A0A0R4IAH3	A0A0R4IAH3		eci2
0.821133	Q7ZU96;A0A0R4IJT8	Q7ZU96;A0A0R4IJT8		cct8
0.823964	A0A0R4I9F5;Q6NYS8	A0A0R4I9F5;Q6NYS8	Dolichyl-diphosphooligosaccharide--protein glycosyltransferase 48 kDa subunit	ddost
0.83413	Q6NZU0;A0A2R8RIN4;A0A2R8QHY3;A0A2R8PXE6	Q6NZU0		hspa4b
0.839587	A0A0R4IGY4;A0A0R4IL25	A0A0R4IGY4;A0A0R4IL25		erc2
0.855262	E9QCW1	E9QCW1	Voltage-dependent calcium channel gamma subunit	cacng8b
0.860676	Q7T2A0;A0A0R4IBY2;I3ITA0;I3IT57	Q7T2A0;A0A0R4IBY2;I3ITA0		tra2a
0.866225	Q6DHK1	Q6DHK1	NAD(P)H-hydrate epimerase	apoa1bp
0.87012	F1R306;A0A286Y804	F1R306;A0A286Y804		ctnnd2a
0.87153	Q5RH26	Q5RH26	ATP synthase subunit gamma	atp5c1
0.880129	E7F6D0	E7F6D0		si:ch73-22o12.1
0.889425	F8W238;A3KH15	F8W238;A3KH15		si:ch211-113g11.6
0.902141	A0A2R8QFE5;E7F5R2	A0A2R8QFE5;E7F5R2		LOC100151589
0.903033	F1QR62;F8W3R8;B1H1J6	F1QR62		crmp1
0.91194	F1R540;A0A2R8QJ38;Q4G5W6	F1R540;A0A2R8QJ38;Q4G5W6	Reticulon	rtn1b
0.940515	X1WBR5	X1WBR5		hspa4l
0.954447	A8E5B0;Q08BV9	A8E5B0;Q08BV9		atp8a1
0.964072	Q6NW90	Q6NW90		tubb5
0.965155	Q6DGZ5	Q6DGZ5	Guanine nucleotide-binding protein subunit gamma	gng7
0.970417	F1R161;A3KPT4;Q6NYW6;I3IS24;A0A2R8QJ13	F1R161;A3KPT4;Q6NYW6	CLIP-associating protein 2	clasp2
0.973021	Q4V914;A0A0R4IZ93;A0A0R4IAE9;A0A0R4IXR3;Q1RLR9	Q4V914;A0A0R4IZ93;A0A0R4IAE9	Core histone macro-H2A	h2afy2
0.977615	E7F1Y1;F1QFZ7	E7F1Y1;F1QFZ7		nfasca
0.989763	E9QCS6;E9QE47;Q7ZTU4	E9QCS6;E9QE47;Q7ZTU4		pafah1b3
0.993192	Q9I8V0;Q7ZT36	Q9I8V0;Q7ZT36	Parvalbumin-2	pvalb2;pvalb3
1.01432	Q5XJA8;B0UXK7	Q5XJA8;B0UXK7		map2
1.0264	A0A2R8Q4P7;Q8UUT4;A0A2R8RT48	A0A2R8Q4P7;Q8UUT4;A0A2R8RT48		gpm6aa
1.03657	Q6NVI6	Q6NVI6		cct5
1.05509	Q803P2;Q9W792	Q803P2;Q9W792		tcp1
1.05709	F1Q890;E9QGF2	F1Q890		plg
1.09223	Q804W1	Q804W1		pvalb6
1.10527	E9QFS3;F1RA35	E9QFS3;F1RA35		macf1a
1.11025	Q7SY26	Q7SY26		zgc:63587
1.12176	Q5RKM3;F1QJA4	Q5RKM3;F1QJA4		stip1
1.13934	Q803B5;F1QRP8;A0A2R8RZN3;A0A0R4IAH2	Q803B5;F1QRP8;A0A2R8RZN3;A0A0R4IAH2		dnpep
1.14747	A5WVN8	A5WVN8		si:dkey-238o13.4
1.14854	A0A0R4ITV0;A0A2R8Q9S7	A0A0R4ITV0;A0A2R8Q9S7		si:dkey-46i9.1
1.17764	Q568I9	Q568I9		camk4
1.18108	E9QBU9;F1RBM8;F1QGW6	E9QBU9;F1RBM8;F1QGW6		eif2s3
1.20534	A0A0H2UKL4;X1WHG6;A0A140LFU7	A0A0H2UKL4;X1WHG6		si:dkey-40c23.4
1.21509	A0A0R4IPV1	A0A0R4IPV1		alad
1.23354	E7F0C0;Q5RGD1	E7F0C0;Q5RGD1		stxbp5b;stxbp5a
1.26107	F1R2S5;A0A2R8Q5K5;A0A2R8PZ72;A0A2R8QHD5	F1R2S5;A0A2R8Q5K5;A0A2R8PZ72		vtg5
1.28444	E7FE90	E7FE90		fetub
1.29148	F1QZB0	F1QZB0		crip2
1.30296	Q98874	Q98874	Enhancer of rudimentary homolog	erh
1.31846	Q90WA5	Q90WA5		pdia6
1.32183	Q285P3	Q285P3		slc2a1a
1.34687	A8E526	A8E526		rpl14
1.36407	F1Q8W8	F1Q8W8		calr
1.41158	O57521	O57521	Heat shock protein HSP 90-beta	hsp90ab1
1.4181	F1QFC0	F1QFC0		hspa9
1.44418	Q7SXA3;B0R193;Q3B7P7;A0A0N4STS4;A0A2R8RR55;B0R189;F1QHN6;A0A0N4SUD2	Q7SXA3;B0R193;Q3B7P7;A0A0N4STS4;A0A2R8RR55;B0R189;F1QHN6;A0A0N4SUD2		rps27a;ubb;uba52;si:ch211-202a12.4
1.46971	A0A0R4IXT8	A0A0R4IXT8		bcan
1.56036	Q8AW82	Q8AW82		pa2g4a
1.6042	Q7ZUP5;A0A0R4IH71	Q7ZUP5;A0A0R4IH71		dnaja2
1.65607	A0A2R8PZU6;Q4G5W2	A0A2R8PZU6;Q4G5W2	Reticulon	rtn4a
1.70571	A5WWG5;A5WWG4;A0A0R4ISP5;Q4V8Q5	A5WWG5;A5WWG4		srsf3b
1.75283	B0S6K3	B0S6K3		cacybp
1.75355	F1QTE2;A2BHD8	F1QTE2;A2BHD8	Beta-hexosaminidase	hexb
1.79632	A0A0R4IGS4;F1QGG3	A0A0R4IGS4;F1QGG3		nsfb
1.81409	Q6P603;A0A2R8QQY8	Q6P603;A0A2R8QQY8	Annexin	anxa2a
1.87908	F6NVJ1;Q6IQI7;F1QDM6	F6NVJ1;Q6IQI7;F1QDM6		hspe1
1.98101	Q7ZU46;F8W5B2	Q7ZU46;F8W5B2		hspa4a
2.10669	Q7T3L3;A0A286YAP4	Q7T3L3;A0A286YAP4		hsp90b1
2.24853	F1RCG7;F8W2D1	F1RCG7;F8W2D1		fkbp4
2.55301	X1WFZ2;B3DFQ1;A0A2R8PV64	X1WFZ2;B3DFQ1;A0A2R8PV64		capns1b
2.55365	F1R9V3;R4GEU2	F1R9V3		si:dkey-4p15.3
2.67245	A0A2R8QV67;A0A2R8QN47;F1Q7L0;A0A2R8RWE8	A0A2R8QV67;A0A2R8QN47;F1Q7L0		vtg4
2.83932	A0A2R8QQ28;A0A2R8RN02;A0A2R8QNH7;Q1MTC6;A0A2R8RHW2;E9QFD8;A0A2R8RVB7;F1R2T3;A0A2R8RUJ6	A0A2R8QQ28;A0A2R8RN02;A0A2R8QNH7;Q1MTC6;A0A2R8RHW2;E9QFD8;A0A2R8RVB7;F1R2T3		vtg7;vtg4
2.95766	Q1LWN2;A0A2R8QEH1;A0A2R8QIV8	Q1LWN2		vtg1
3.17442	Q5RG12	Q5RG12		hsp90aa1.2
4.15039	Q1MTC4;A0A2R8Q549;A0A2R8RIU9;F1R8J4;F1R876	Q1MTC4;A0A2R8Q549;A0A2R8RIU9		vtg2
OnlyWT34	A0A0R4I9G5;Q5RGU1	A0A0R4I9G5;Q5RGU1	Atypical kinase ADCK3, mitochondrial	adck3
OnlyWT34	F1R7D0	F1R7D0		adgrb3
OnlyWT34	Q6DHD5;A0A2R8RZR0	Q6DHD5;A0A2R8RZR0		akr7a3
OnlyWT34	F1Q9D1;A0A0R4IU36	F1Q9D1;A0A0R4IU36		alyref
OnlyWT34	A0A286YAF6;Q5TZ29	A0A286YAF6;Q5TZ29		apobb.1
OnlyWT34	O42364;E9QBB8	O42364	Apolipoprotein Eb	apoeb
OnlyWT34	B0S516	B0S516	Actin-related protein 2/3 complex subunit 5	arpc5lb
OnlyWT34	A0A0G2KPR3;A0A140LFM5;A0A140LGV5	A0A0G2KPR3;A0A140LFM5;A0A140LGV5		atg7
OnlyWT34	F1R9A7	F1R9A7		atp6ap1a
OnlyWT34	B0S5N7	B0S5N7		blvra
OnlyWT34	F1R7M3;Q1MTF2	F1R7M3;Q1MTF2		cacna2d2b
OnlyWT34	E7FE74;A0A2R8QEH8	E7FE74;A0A2R8QEH8		camkva
OnlyWT34	A5PMP1;A0A0R4IG81	A5PMP1;A0A0R4IG81		capn1b
OnlyWT34	A0A0H2UKX0;F1QWL2;B3DH78	A0A0H2UKX0;F1QWL2;B3DH78		caska
OnlyWT34	Q9DE44;F1RDQ7;Q7ZWB1;Q7T3L7;E9QFH2;I3IT74;A8WG02;Q7SXE8;A0A2R8QIS4;E7F9R5;A0A2R8S0E1;A0A2R8PZN2;A0A2R8Q0V9;B0UYG3;Q5RHX9;E7F092;F1R6Y1;Q1RLU9	Q9DE44		cdk5
OnlyWT34	E7FC97	E7FC97		cdr2a
OnlyWT34	Q7T370	Q7T370	Protein CDV3 homolog	cdv3
OnlyWT34	A0A0R4IUL1;Q5RH04	A0A0R4IUL1;Q5RH04		chchd3a
OnlyWT34	Q6IQ73;F1R9G6;Q7ZVC4	Q6IQ73;F1R9G6;Q7ZVC4	Charged multivesicular body protein 4c;Charged multivesicular body protein 4b	chmp4c;chmp4ba;chmp4b
OnlyWT34	A0A0R4IRJ8	A0A0R4IRJ8		clic1
OnlyWT34	Q66HV4	Q66HV4	Coatomer subunit beta	copb1
OnlyWT34	A0A2R8RIN6;Q6NWC6	A0A2R8RIN6;Q6NWC6	Cleavage and polyadenylation specificity factor subunit 6	cpsf6
OnlyWT34	A3KPG5;A3KPH6;A3KPH5	A3KPG5;A3KPH6;A3KPH5		crp3;crp6;crp7
OnlyWT34	F8W5N8;F8W3V9;Q6NZV4	F8W5N8;F8W3V9;Q6NZV4		csrp1a
OnlyWT34	A0A0G2KXQ3	A0A0G2KXQ3		dcc
OnlyWT34	A0A0G2L8W3;A2A125;F1R686;A0A0G2KZL6;A2A124;A2A123;F1QB18;A0A0G2KD98;A2A122;A2A121	A0A0G2L8W3;A2A125;F1R686;A0A0G2KZL6;A2A124;A2A123;F1QB18;A0A0G2KD98;A2A122;A2A121		dclk2;dckl1b
OnlyWT34	F1R0W9;A0A286YA27;A0A2R8RP20	F1R0W9;A0A286YA27;A0A2R8RP20		dctn1a
OnlyWT34	F1R3T3;F1R2L8	F1R3T3;F1R2L8		ddx1
OnlyWT34	A0A0R4IIC4	A0A0R4IIC4		dennd4c
OnlyWT34	Q6DHR2;Q1LY18;A0A1D5NSC8	Q6DHR2		dnajb6a
OnlyWT34	A0A140LH30;F1QB59	A0A140LH30		dnm1l
OnlyWT34	Q5SPD1;Q5SPC9	Q5SPD1;Q5SPC9		eef1db
OnlyWT34	F1QUG5;Q6PFQ2	F1QUG5;Q6PFQ2	Eukaryotic translation initiation factor 3 subunit C	eif3c
OnlyWT34	A0A0R4IER0	A0A0R4IER0		elmod2
OnlyWT34	A9JSW0	A9JSW0	Peptidyl-prolyl cis-trans isomerase	fkbp2
OnlyWT34	Q98TZ8	Q98TZ8	Flotillin-2a	flot2a
OnlyWT34	A8KBX3	A8KBX3		fn3krp
OnlyWT34	Q1LY10	Q1LY10	Fibronectin type III and SPRY domain-containing protein 1	fsd1
OnlyWT34	Q4KME6	Q4KME6	PERQ amino acid-rich with GYF domain-containing protein 2	gigyf2
OnlyWT34	Q6PBM1	Q6PBM1	Glutaredoxin-related protein 5, mitochondrial	glrx5
OnlyWT34	B0S786;F1RDU2;B0S787	B0S786;F1RDU2		glsb
OnlyWT34	B8A4B0	B8A4B0		glud1a
OnlyWT34	F1QVG5;A0A2R8Q886	F1QVG5;A0A2R8Q886		gpc1b
OnlyWT34	F1QQC1;A0A140LG34	F1QQC1;A0A140LG34		gria2b
OnlyWT34	A0A2R8QLP2;F1QDE5	A0A2R8QLP2;F1QDE5		grin2ab
OnlyWT34	A3KPM6	A3KPM6		grm3
OnlyWT34	F1QY27	F1QY27		h1fx
OnlyWT34	X1WCR3	X1WCR3		has1
OnlyWT34	E9QDS1;F1R9Y8	E9QDS1;F1R9Y8		hdlbpa
OnlyWT34	Q3B732	Q3B732		hmgn2
OnlyWT34	Q6TGZ7	Q6TGZ7		hn1b
OnlyWT34	A8KC22;F1Q577;A0A0R4IB42	A8KC22;F1Q577;A0A0R4IB42		hnrnpl2
OnlyWT34	A0A2R8RW79;F1QZW7;A0A2R8RUM2	A0A2R8RW79;F1QZW7;A0A2R8RUM2		ilf3a
OnlyWT34	F1R0S8;Q7ZVT1	F1R0S8;Q7ZVT1		ist1
OnlyWT34	A0A0R4IBD8	A0A0R4IBD8		itchb
OnlyWT34	A0A0R4IEF2;A0A0R4IT72;A0A140LH97	A0A0R4IEF2;A0A0R4IT72;A0A140LH97		itih3b.2
OnlyWT34	B8A5M8;F1QS14;Q08CF1;I3ITH2	B8A5M8;F1QS14		klc1a
OnlyWT34	F1R8U0	F1R8U0		krt94
OnlyWT34	F1QXM5	F1QXM5		ldhd
OnlyWT34	F1QDW0;A0A0R4IYI7;Q6PFM4;Q7ZU80	F1QDW0;A0A0R4IYI7;Q6PFM4;Q7ZU80	Protein lunapark-B;Protein lunapark-A	lnpb;lnpa
OnlyWT34	A0A2R8QK17	A0A2R8QK17		LOC795051
OnlyWT34	X1WD18;E7F6N0;A0A2R8Q2K8	X1WD18;E7F6N0		lppr3b
OnlyWT34	Q4V8X5	Q4V8X5		mlf2
OnlyWT34	F1R6V5	F1R6V5		mmrn2a
OnlyWT34	F1QMZ6;A9JTH1;Q6AXL4	F1QMZ6;A9JTH1	Neurocalcin-delta A	ncalda
OnlyWT34	B0V123;A0A0R4IRW7	B0V123;A0A0R4IRW7	Condensin complex subunit 1	ncapd2
OnlyWT34	F1Q632	F1Q632		nedd4l
OnlyWT34	Q1LYQ9	Q1LYQ9		nfs1
OnlyWT34	A2BHL9	A2BHL9		nlgn3b
OnlyWT34	Q1MTK5	Q1MTK5		nuak2
OnlyWT34	E9QIQ3;A0A2R8QTE7	E9QIQ3;A0A2R8QTE7		nup62l
OnlyWT34	Q1LUT0;A5PN05	Q1LUT0;A5PN05		nutf2
OnlyWT34	Q6NWY2	Q6NWY2		oxsr1b
OnlyWT34	A4QNZ7;F1Q8E4	A4QNZ7;F1Q8E4	Putative monooxygenase p33MONOX	p33monox;zgc:123105
OnlyWT34	A0A2R8RS96	A0A2R8RS96		palm2akap2
OnlyWT34	Q805F0	Q805F0		pcdh10b
OnlyWT34	Q7ZUZ4	Q7ZUZ4		pdcd5
OnlyWT34	F1QHK0	F1QHK0		pgm3
OnlyWT34	A0A2R8RYD9;A0A2R8QI07;A0A2R8QSH8;E7F4U5;Q5XJW9;Q66HW3;A0A2R8Q455;A0A0R4IMB3;A0A0R4IPY4	A0A2R8RYD9;A0A2R8QI07;A0A2R8QSH8;E7F4U5;Q5XJW9;Q66HW3;A0A2R8Q455;A0A0R4IMB3;A0A0R4IPY4		pip5k1ca;pip5k1ba;pip5k1bb
OnlyWT34	A0A2R8Q2W3;E7FEK1;A0A2R8QR20	A0A2R8Q2W3;E7FEK1;A0A2R8QR20		plekhg4
OnlyWT34	F1Q6L2;B0V1S6	F1Q6L2;B0V1S6		plxnb3
OnlyWT34	Q568H8	Q568H8		polr2h
OnlyWT34	Q568K2	Q568K2	Protein phosphatase 1 regulatory subunit 11	ppp1r11
OnlyWT34	A0A0R4IAE3;Q6NY64	A0A0R4IAE3;Q6NY64	Serine/threonine-protein phosphatase 2A 55 kDa regulatory subunit B delta isoform	ppp2r2d
OnlyWT34	A0A2R8QIT4;Q9PTH5	A0A2R8QIT4;Q9PTH5		psme1
OnlyWT34	F1R1D1;F1Q653	F1R1D1;F1Q653	Protein-tyrosine-phosphatase	ptpn23a
OnlyWT34	Q6IMW7;Q804W0	Q6IMW7		pvalb4
OnlyWT34	Q6DI36	Q6DI36		rab15
OnlyWT34	Q6DGQ2;A5WUR4;F1QVW4	Q6DGQ2;A5WUR4;F1QVW4		rabif
OnlyWT34	A0A2R8PYV4;A0A2R8Q5M4;E7F5Z0;A0A2R8QNK8;A0A2R8QLQ3;A0A0R4IBW6;A0A2R8QKP7;A0A2R8QAD7;A0A0R4IYQ4	A0A2R8PYV4;A0A2R8Q5M4;E7F5Z0;A0A2R8QNK8;A0A2R8QLQ3;A0A0R4IBW6;A0A2R8QKP7;A0A2R8QAD7		rapgef2
OnlyWT34	Q7ZWA3;A0A171EBK3	Q7ZWA3;A0A171EBK3	RNA-binding motif protein, X chromosome	rbmx
OnlyWT34	Q6Q415	Q6Q415	60S ribosomal protein L36	rpl36
OnlyWT34	F1QTB5;F1QQM6	F1QTB5	Dolichyl-diphosphooligosaccharide--protein glycosyltransferase subunit 1	rpn1
OnlyWT34	Q7ZV05	Q7ZV05		rps11
OnlyWT34	Q6PBW3	Q6PBW3		rps14
OnlyWT34	F1QEX9	F1QEX9		ryr1b
OnlyWT34	A2CF54;A0A2R8QGQ7;A0A2R8QL74;A0A2R8PVX5;A0A2R8Q4N2	A2CF54;A0A2R8QGQ7;A0A2R8QL74;A0A2R8PVX5		scai
OnlyWT34	Q7ZV08	Q7ZV08		scamp2
OnlyWT34	Q6P0C7	Q6P0C7	Secretory carrier-associated membrane protein 5	scamp5
OnlyWT34	F1QVB3;A4FUM1	F1QVB3;A4FUM1	Septin-8-B	sept8b
OnlyWT34	A2AV32	A2AV32		shank2
OnlyWT34	X1WD98;A0A2R8QPQ7	X1WD98;A0A2R8QPQ7		shprh
OnlyWT34	E7FDL3	E7FDL3		si:ch211-136m16.8
OnlyWT34	F1R6R2	F1R6R2		si:ch211-270n8.1
OnlyWT34	X1WCS1	X1WCS1		si:dkey-16p21.8
OnlyWT34	Q8JGS0	Q8JGS0	U1 small nuclear ribonucleoprotein C	snrpc
OnlyWT34	Q567V5;A0A2R8QME3	Q567V5;A0A2R8QME3		snrpd2
OnlyWT34	Q7ZVB5;B0V1I0	Q7ZVB5;B0V1I0		snrpd3l;snrpd3
OnlyWT34	B0S7S4;Q3B7E7	B0S7S4;Q3B7E7		snx3
OnlyWT34	Q4VA89;F8W5C6	Q4VA89;F8W5C6		snx6
OnlyWT34	A0A0R4ITC8;A0A0R4IR24	A0A0R4ITC8		spartb
OnlyWT34	Q66I14	Q66I14		sps2
OnlyWT34	X1WG23	X1WG23		sptbn5
OnlyWT34	A0A0R4IYL8	A0A0R4IYL8		tpra
OnlyWT34	B0V332	B0V332		tra2b
OnlyWT34	A0A0G2LAX4;A0A0G2L8I2	A0A0G2LAX4;A0A0G2L8I2		trappc10
OnlyWT34	X1WCM9;Q6DG68	X1WCM9;Q6DG68		ube2e2
OnlyWT34	Q4FE55	Q4FE55	Ubiquitin carboxyl-terminal hydrolase	usp9
OnlyWT34	A0A2R8Q5A6	A0A2R8Q5A6		wu:fb95e10
OnlyWT34	F1QWA6	F1QWA6		zfyve19
OnlyWT34	A4QP76	A4QP76		zgc:162989
OnlyWT34	A7MBY4	A7MBY4	Histone H2B	zgc:171759
OnlyWT34	Q6PFI8	Q6PFI8		zgc:66430
-2.82757	E7FH04;R4GEZ1;A0A0R4IDD4	E7FH04;R4GEZ1;A0A0R4IDD4	Microtubule-associated protein	mapta
-2.75986	Q1LVG7	Q1LVG7		atp5d
-2.23663	Q7SXN2;F1QC42	Q7SXN2		hnrpdl
-1.94685	Q7ZU48	Q7ZU48		hnrnpa0l
-1.92207	F1QX26;Q7T119	F1QX26	Galectin	lgals9l1
-1.91094	A0A140LGS9	A0A140LGS9		selenoj
-1.88503	Q90ZL2	Q90ZL2	LanC-like protein 1	lancl1
-1.80892	E7F3U4	E7F3U4		kank4
-1.71932	Q7SXM1	Q7SXM1		cox6b2
-1.68355	A6XCT1;A0A0R4ICQ1	A6XCT1;A0A0R4ICQ1		ndrg4
-1.61937	B8JLQ3;F1R6L6;E9QB18	B8JLQ3;F1R6L6;E9QB18		ncl
-1.61556	A0A2R8QSI1;F6PBL6	A0A2R8QSI1;F6PBL6		cops7a
-1.5841	A0A0R4IEW8;F1QGR7;A9C3U8	A0A0R4IEW8;F1QGR7	ELAV-like protein	elavl4
-1.57408	F1QHE9;A0A0R4ILG5	F1QHE9;A0A0R4ILG5		ndufs7
-1.56632	Q6PBU0;A0A0R4IFR2	Q6PBU0;A0A0R4IFR2	Protein FAM136A	fam136a
-1.49694	A0A2R8QGW1;F1QFL8;F1QG37;A0A2R8PX95;B3DGB1;F1QXC1;A0A0G2L924;F1RCY9;A0A0H2UKH1;E7F3Q3;A0A0R4IEF6;A0A0R4IQQ5;A0A2R8RI00;A0A2R8QMJ0;A0A0R4IJ28;A0A2R8QEC1;A0A2R8QMH2;A0A2R8RQZ3;B3DGN6	A0A2R8QGW1;F1QFL8;F1QG37;A0A2R8PX95;B3DGB1;F1QXC1;A0A0G2L924;F1RCY9		pcdh2g20;LOC100536800;pcdh2g29;pcdh2g16
-1.3907	Q9PVK5	Q9PVK5	L-lactate dehydrogenase A chain	ldha
-1.329	Q6ZM13	Q6ZM13		si:ch211-5k11.6
-1.30984	Q6PHI8	Q6PHI8		tktb
-1.27888	F1Q4T8;E1AZA4;E1AZA5	F1Q4T8;E1AZA4;E1AZA5		kcnc3a
-1.26951	Q90Z34	Q90Z34		atp1b2b
-1.26376	F1RCB2;X1WFB0;X1WHB2;F1RBJ8;F1QBS1;A0A2R8PZB2	F1RCB2;X1WFB0		pl10
-1.26367	Q6PBR5	Q6PBR5		atp6v1g1
-1.26206	A0A0R4II13;A0A0R4IC72	A0A0R4II13;A0A0R4IC72		N/A
-1.22856	F1Q9A4	F1Q9A4		cox7a2a
-1.20146	Q5RH89;Q0E671	Q5RH89;Q0E671		cmasa
-1.17989	Q6PFT7	Q6PFT7		cotl1
-1.1564	B0S5C5;A0A0G2KML7	B0S5C5		acaa2
-1.13883	Q6TNV0;F1QLR1	Q6TNV0		cox4i1
-1.13545	Q90487	Q90487	Hemoglobin subunit alpha	hbaa1
-1.10291	Q4L216	Q4L216		afp4
-1.07029	F1RBU6;F1RBU0;A2BGE5;A2BGE4	F1RBU6;F1RBU0;A2BGE5		aifm1
-1.04865	E9QCD1;B8A5L6	E9QCD1;B8A5L6		fga
-0.996845	F6NYT7;A0A2R8QC13;B0V1T0;Q66IE1	F6NYT7;A0A2R8QC13;B0V1T0	Glutathione peroxidase	gpx1a
-0.994194	A0A0R4IGX3;F6NTY9	A0A0R4IGX3;F6NTY9		itln3
-0.988959	E9QEE8;Q6PBK0	E9QEE8;Q6PBK0		gb:co360592;ndufb4
-0.988389	E7FF92	E7FF92		LOC559637
-0.987266	Q90486;O93548;F6NT71;Q7T1B0	Q90486	Hemoglobin subunit beta-1	ba1
-0.978322	Q92051	Q92051	Carbonic anhydrase	cahz
-0.827903	Q6IQ59	Q6IQ59		uqcrc2b
-0.821814	F1QX93	F1QX93		eci1
-0.811235	B0S730;A0A2R8Q8A0	B0S730;A0A2R8Q8A0		slc25a6
-0.782308	A0A0R4I9H8;Q32LV0;A0A0R4IB91;A0A0R4IKK9	A0A0R4I9H8;Q32LV0;A0A0R4IB91;A0A0R4IKK9	Mitogen-activated protein kinase	mapk10
-0.74331	Q6ZM17	Q6ZM17		OTTDARP00000002008
-0.733816	Q7T2P7	Q7T2P7	Glutamine synthetase	glula
-0.699984	F6NP87;A0A2R8RUA9;F1R5B8	F6NP87		ndufa9a
-0.687932	E7FD23;X1WFU9	E7FD23;X1WFU9		si:dkey-276j7.1
-0.681869	E9QC71;A0A2R8RX62;F1R5T1;X1WH55;B0V137;X1WHL7;A0A2R8QSC8	E9QC71;A0A2R8RX62;F1R5T1		slc12a5b
-0.660537	F1RDA6;A0A2R8RNT6	F1RDA6;A0A2R8RNT6		ndufs1
-0.609278	Q8JHI0;A2CEZ0	Q8JHI0		slc25a5
-0.601019	Q45NF8	Q45NF8		pcp4a
-0.592718	Q9DGK4;B8JHR2;E7F8Y5	Q9DGK4;B8JHR2;E7F8Y5	Translationally-controlled tumor protein homolog	tpt1
-0.590902	B8JKN6;A0A2R8QTQ3;B8JKN7	B8JKN6;A0A2R8QTQ3;B8JKN7	Peptidyl-prolyl cis-trans isomerase	ppiaa
-0.570134	A0A2R8RX88;A0A2R8QJ67;F1R0M4;A0A0R4IDV1;F1Q8G6	A0A2R8RX88;A0A2R8QJ67;F1R0M4		fus
-0.562603	B2GTW6;Q7ZVY5	B2GTW6;Q7ZVY5	Citrate synthase;Citrate synthase, mitochondrial	cs
-0.498974	Q1LVL2;A0A2R8RMW6;A0A286YAH8;Q1LVL3;Q4V983;F1QBG7	Q1LVL2;A0A2R8RMW6;A0A286YAH8;Q1LVL3	Alanine--tRNA ligase, cytoplasmic	aars
-0.494536	Q6PBI0;F8W590	Q6PBI0	Succinyl-CoA ligase subunit beta	sucla2
-0.448488	Q8AWD0	Q8AWD0		vdac2
-0.393281	Q8JH70;E9QBQ4	Q8JH70	Fructose-bisphosphate aldolase C-B	aldocb
-0.378403	Q7ZUI4	Q7ZUI4	Thioredoxin	zgc:56493
-0.305736	Q6NYQ7;E9QDE7	Q6NYQ7		nnt
-0.145071	F8W4M7;A0A2R8RID5	F8W4M7;A0A2R8RID5		aco2
OnlyWT26	A0A2R8Q8P7;A0A0R4IHJ1	A0A2R8Q8P7;A0A0R4IHJ1		N/A
OnlyWT26	A0A2R8Q6P3;A0A2R8QSS6	A0A2R8Q6P3;A0A2R8QSS6		N/A
OnlyWT26	A0A2R8RJQ6	A0A2R8RJQ6		N/A
OnlyWT26	A0A286YAJ7;A8E7L4	A0A286YAJ7;A8E7L4		abi1b
OnlyWT26	F1RAV6;A0A2R8QGR5;B0R0H9;F1QFN9;B0R0I0;F1QQ73;F1R6R1	F1RAV6;A0A2R8QGR5;B0R0H9;F1QFN9;B0R0I0;F1QQ73;F1R6R1		acin1a
OnlyWT26	A5PMG4;A5PMG3;A0A286YBQ5;K7DYH7	A5PMG4;A5PMG3	Adenosylhomocysteinase	ahcyl1
OnlyWT26	E7F4G7	E7F4G7		ank2a
OnlyWT26	X1WFD2	X1WFD2		ap2a1
OnlyWT26	X1WHT2;X1WC51	X1WHT2;X1WC51		ap2a1
OnlyWT26	A0A0R4IUM3;A0A2R9YJM9	A0A0R4IUM3;A0A2R9YJM9		apba1a
OnlyWT26	Q6ZM62	Q6ZM62	Actin-related protein 2/3 complex subunit 3	arpc3
OnlyWT26	Q5BKW9	Q5BKW9	Isoaspartyl peptidase/L-asparaginase;Isoaspartyl peptidase/L-asparaginase alpha chain;Isoaspartyl peptidase/L-asparaginase beta chain	asrgl1
OnlyWT26	Q8QHI1;X1WHS2	Q8QHI1;X1WHS2		atp1b3a
OnlyWT26	A0A2R8QJG7;A0A286Y9U6;A0A2R8Q8E4;A0A2R8QEZ8;A0A2R8PW01;X1WCP3;A0A2R8QNN7;F1RDE6	A0A2R8QJG7;A0A286Y9U6;A0A2R8Q8E4;A0A2R8QEZ8;A0A2R8PW01;X1WCP3;A0A2R8QNN7;F1RDE6	Phospholipid-transporting ATPase	atp8a2
OnlyWT26	A0A2R8QG02;F1QJ36;E7F4M2	A0A2R8QG02;F1QJ36;E7F4M2		atrx
OnlyWT26	A0A140LGP1	A0A140LGP1		bsnb
OnlyWT26	A0A2R8QSU3	A0A2R8QSU3		calb2a
OnlyWT26	Q6NWG7;E9QBC5	Q6NWG7;E9QBC5	Tetraspanin	cd9a
OnlyWT26	Q6PFU4;A0A2R8QSF7;A3QJU6	Q6PFU4		cdc42
OnlyWT26	A0A0R4IVN1;F1R789	A0A0R4IVN1		cetn2
OnlyWT26	Q5RIJ7;Q5RIJ8	Q5RIJ7;Q5RIJ8		chga
OnlyWT26	A2CEA5;A2CEA4;F6NMS7;A8E5J9	A2CEA5;A2CEA4;F6NMS7;A8E5J9		ckmt2b
OnlyWT26	A0A286Y9F1	A0A286Y9F1		cltb
OnlyWT26	Q6P2U9;F1Q731	Q6P2U9;F1Q731	COP9 signalosome complex subunit 3	cops3
OnlyWT26	Q6TEN9;F1QNY5	Q6TEN9;F1QNY5		cpne1
OnlyWT26	Q7T3C6	Q7T3C6	Cleavage and polyadenylation specificity factor subunit 5	cpsf5
OnlyWT26	B0S6P6	B0S6P6		ddx3
OnlyWT26	B0JZJ1;Q6NWH7;F1Q5L6;E9QG17	B0JZJ1;Q6NWH7;F1Q5L6;E9QG17		ddx5
OnlyWT26	E7FD91	E7FD91		ddx6
OnlyWT26	A0A0R4IXD8	A0A0R4IXD8		dync1i2b
OnlyWT26	F1Q8H6;A0A2R8QGS9	F1Q8H6;A0A2R8QGS9		ech1
OnlyWT26	Q1LYG5;A0A0R4IIY8;F1RBB9;Q1LYG6;Q501T8	Q1LYG5;A0A0R4IIY8		eef2a.1
OnlyWT26	Q802C9	Q802C9		eif4a1a
OnlyWT26	A0A2R8Q843;A0A2R8Q3F0;F1R183;F1Q8G3	A0A2R8Q843;A0A2R8Q3F0;F1R183;F1Q8G3		eif4bb
OnlyWT26	A0A0R4ICV9;F1QYM4;A0A0R4IG09;F1R2E7	A0A0R4ICV9;F1QYM4;A0A0R4IG09		eif4h
OnlyWT26	A0A0R4IB53;U3JAN8;E9QFB8;Q7SZN7	A0A0R4IB53;U3JAN8;E9QFB8;Q7SZN7		enah;evla
OnlyWT26	F1RBN6	F1RBN6		ethe1
OnlyWT26	Q1JPX3	Q1JPX3	Phenylalanine--tRNA ligase alpha subunit	farsa
OnlyWT26	F1QN60;E9QE30;F1QEG3;A0A2R8Q157	F1QN60;E9QE30;F1QEG3;A0A2R8Q157		fdps
OnlyWT26	Q6DG93	Q6DG93		gap43
OnlyWT26	F1QJX7	F1QJX7		gnas
OnlyWT26	F1QXX8	F1QXX8		gnav1
OnlyWT26	E7FGF1	E7FGF1		gpr158b
OnlyWT26	A7YT47	A7YT47		hadhaa
OnlyWT26	A0A0R4IDY9;F1R653;A0A2R8QIW0	A0A0R4IDY9;F1R653;A0A2R8QIW0	Histone deacetylase	hdac1
OnlyWT26	B8JL30;B8JL29;B8JL31	B8JL30;B8JL29;B8JL31		hmgb2a
OnlyWT26	F1QSY7	F1QSY7		iars
OnlyWT26	A0A0R4IUT7	A0A0R4IUT7		iqsec3a
OnlyWT26	A0JME6;E9QEF1	A0JME6;E9QEF1	Isochorismatase domain-containing protein 2, mitochondrial	isoc2
OnlyWT26	Q32LW7	Q32LW7		kcns3b
OnlyWT26	F1QEW3;Q8JFT7	F1QEW3;Q8JFT7	Importin subunit alpha	kpna4;kpna3
OnlyWT26	A0A0R4IGQ0;A0A0R4IDC7;Q1LY46	A0A0R4IGQ0;A0A0R4IDC7;Q1LY46	LETM1 and EF-hand domain-containing protein 1, mitochondrial	letm1
OnlyWT26	A0A2R8Q261;A0A0R4J6V8;F1RER8;A5WUR1	A0A2R8Q261;A0A0R4J6V8;F1RER8;A5WUR1		LOC101885310;wasf1
OnlyWT26	A0A140LH43	A0A140LH43		lrp1aa
OnlyWT26	Q9DDG2	Q9DDG2		mdkb
OnlyWT26	A0A0R4ILV7;A0A0R4IE40	A0A0R4ILV7;A0A0R4IE40		mprip
OnlyWT26	Q6P6E6	Q6P6E6	Myeloma-overexpressed gene 2 protein homolog	myeov2
OnlyWT26	Q6DGM9	Q6DGM9		ndufa7
OnlyWT26	Q6PBJ6	Q6PBJ6		ndufb6
OnlyWT26	Q9DGJ3	Q9DGJ3	Epididymal secretory protein E1	npc2
OnlyWT26	A0A2R8PZA4;F1RD77	A0A2R8PZA4;F1RD77		npm1b
OnlyWT26	A0A2R8RMW2;Q1RLY9;F1QXE5;A0A0R4IFP8;Q8QFX6	A0A2R8RMW2;Q1RLY9;F1QXE5;A0A0R4IFP8;Q8QFX6	Neuropilin-1a	nrp1a
OnlyWT26	A0A2R8RW02;F6P529	A0A2R8RW02;F6P529		pag1
OnlyWT26	A0A2R8Q1Z3;A0A2R8QNK6;A0A0R4IF36;A0A0R4IS47;A0A0R4IHN2;A0A0R4IZD7;E7FAU6;A0A0R4IEA8;A0A0R4IAX7	A0A2R8Q1Z3;A0A2R8QNK6;A0A0R4IF36;A0A0R4IS47;A0A0R4IHN2;A0A0R4IZD7;E7FAU6;A0A0R4IEA8;A0A0R4IAX7		pcdhb
OnlyWT26	E9QHY3;Q6YMR2	E9QHY3;Q6YMR2		phf5a
OnlyWT26	A0A2R8QK10	A0A2R8QK10		plekha7b
OnlyWT26	F1QT45	F1QT45		pnn
OnlyWT26	Q7ZV37	Q7ZV37	Protein phosphatase methylesterase 1	ppme1
OnlyWT26	Q7ZVR3	Q7ZVR3	Serine/threonine-protein phosphatase	ppp1cab
OnlyWT26	A0A2R8QR28;A0A2R8QL20;E7F3J0;A0A2R8QR73	A0A2R8QR28;A0A2R8QL20;E7F3J0;A0A2R8QR73		ppp1r9ba
OnlyWT26	A2BG80;A0A2R8PVH8	A2BG80;A0A2R8PVH8	Serine/threonine-protein phosphatase 2A 55 kDa regulatory subunit B	ppp2r2ab
OnlyWT26	F1R6K9;H7BWW9;A0A0R4IHU7;A0A0R4IE66;A0A0R4IAM7;A0A0R4IXE4;Q9W735	F1R6K9;H7BWW9;A0A0R4IHU7;A0A0R4IE66;A0A0R4IAM7;A0A0R4IXE4;Q9W735	Prominin-1-A	prom1a
OnlyWT26	Q7ZV77	Q7ZV77	Proteasome subunit alpha type	psma4
OnlyWT26	B0R1D0	B0R1D0		psmc4
OnlyWT26	Q804V9;E9QET1	Q804V9		pvalb5
OnlyWT26	Q5U3A3;A0A2R8QP95;Q6DC92	Q5U3A3;A0A2R8QP95;Q6DC92		ralab;ralba
OnlyWT26	A2CE86	A2CE86		rasl10a
OnlyWT26	Q6P0V6;B0S6P5	Q6P0V6;B0S6P5	60S ribosomal protein L8	rpl8
OnlyWT26	A7E2K4	A7E2K4		rplp2l
OnlyWT26	P62084	P62084	40S ribosomal protein S7	rps7
OnlyWT26	Q5TZI1	Q5TZI1	Reticulon	rtn1b
OnlyWT26	Q568B3	Q568B3		sept10
OnlyWT26	Q7ZUC9	Q7ZUC9		sh3bgrl3
OnlyWT26	A0A140LG18;A0A0R4IZ95;A0A2R8QAF3;Q1MT71	A0A140LG18;A0A0R4IZ95;A0A2R8QAF3;Q1MT71		sh3gl1a
OnlyWT26	B8A4X5	B8A4X5	Galectin	si:ch211-10a23.2
OnlyWT26	R4GEY3;E7FAK0;F1R9N6;E7F5A4	R4GEY3;E7FAK0;F1R9N6;E7F5A4		si:ch211-113a14.24;si:ch211-113a14.12;si:dkey-261m9.12
OnlyWT26	A0A0R4IKY4	A0A0R4IKY4		si:ch73-305o9.3
OnlyWT26	Q5RG37	Q5RG37		si:dkeyp-72h1.1
OnlyWT26	H0WES8	H0WES8		si:dkeyp-80c12.10
OnlyWT26	E7F1Z8;A0A2R8Q0U7	E7F1Z8;A0A2R8Q0U7		slc44a2
OnlyWT26	A0A0R4IFX9;A0A286Y8B4;A0A2R8RMV2;A0A2R8Q9J0;E7FGE7;A0A286YA89;E7F583	A0A0R4IFX9;A0A286Y8B4;A0A2R8RMV2;A0A2R8Q9J0		slc4a10a
OnlyWT26	A0A140LG64	A0A140LG64		slc6a11b
OnlyWT26	A0A2R8Q8E9;Q5W8I5;A0A2R8QPW7	A0A2R8Q8E9;Q5W8I5;A0A2R8QPW7	Transporter	slc6a5
OnlyWT26	A0A2R8QKD1;A0A2R8Q2X2;F1Q9I6	A0A2R8QKD1;A0A2R8Q2X2		slmapb
OnlyWT26	A0A0R4ITA5;Q1LVV8	A0A0R4ITA5;Q1LVV8	Structural maintenance of chromosomes protein	smc3
OnlyWT26	F6P9M5;F1R300	F6P9M5;F1R300		snrpa1
OnlyWT26	Q6DHJ0;Q5SPH2;Q5SPH1;Q4V988	Q6DHJ0;Q5SPH2;Q5SPH1;Q4V988		srsf5b
OnlyWT26	B8A5I7	B8A5I7		ssbp1
OnlyWT26	Q6DGP6	Q6DGP6		sub1b
OnlyWT26	Q7ZV25	Q7ZV25		tbca
OnlyWT26	Q6P0G5	Q6P0G5		tfg
OnlyWT26	A0A1D5NSA5;P13104;Q7ZVK9;Q6NYQ0;E7FBZ3;A0A2R8RYF6;A0A1D5NSG1;A0A1D5NSG3;A0A1D5NSE7;A0A1D5NS40;A0A1D5NSX9	A0A1D5NSA5;P13104;Q7ZVK9;Q6NYQ0;E7FBZ3;A0A2R8RYF6;A0A1D5NSG1	Tropomyosin alpha-1 chain	tpma;tpm1
OnlyWT26	Q503H8	Q503H8	Tetraspanin	tspan2a
OnlyWT26	B0VEQ2	B0VEQ2	Tetraspanin	tspan7b
OnlyWT26	E9QIE4;E9QHA6;E9QG69;E9QEW3;E9QH23;E9QHM1;E9QG83;E9QFZ3;F1Q8E9	E9QIE4;E9QHA6;E9QG69;E9QEW3;E9QH23;E9QHM1;E9QG83;E9QFZ3;F1Q8E9		tssc4
OnlyWT26	F1Q8U2;E9QFX2	F1Q8U2;E9QFX2		ubqln4
OnlyWT26	F1QK92	F1QK92		uqcc1
OnlyWT26	B0V210	B0V210		vangl1
OnlyWT26	Q503D5	Q503D5		vbp1
OnlyWT26	A0A2R8QAM7;A0A2R8QRN0;F6P6T6;E7FAG0	A0A2R8QAM7;A0A2R8QRN0;F6P6T6;E7FAG0		vps53
OnlyWT26	A7E2K1;A0A2R8RQ88;A0A2R8QH41	A7E2K1;A0A2R8RQ88;A0A2R8QH41		zgc:171719
OnlyWT26	Q7ZUL8	Q7ZUL8		zgc:55558
OnlyWT26	Q7SZP2	Q7SZP2	UPF0690 protein C1orf52 homolog	zgc:65873
OnlyWT26	F1QP99	F1QP99	Protein disulfide-isomerase	zgc:77086
OnlyWT26	A5PF59;Q4QRF7	A5PF59;Q4QRF7	Protein leg1b	zgc:77778;leg1b
