# Supplementary material for: Brain Proteome and Behavioural Analysis in Wild Type, BDNF+/− and BDNF−/− Adult Zebrafish (Danio rerio) Exposed to Two Different Temperatures
Source: Int J Mol Sci. 2022 May 17;23(10):5606. doi: 10.3390/ijms23105606 (PMC9146406; doi:10.3390/ijms23105606)
Supplement: Supplementary file 1 [file ijms-23-05606-s001.zip › ijms-1658523-supplementary/Table S11_HT34vsHT26.xlsx]

## Sheet: Foglio1
Table S11. List of the proteins differentially expressed in HT34vsHT26. Proteins were considered differentially expressed in the comparison if they showed significant t-test difference (Welch's test P ≤0.05) or are expressed exclusively in one condition.
HT34vsHT26
Welch's T-test Difference HT34_HT26	Protein IDs	Majority protein IDs	Protein names	Gene names
0.286338	A4FUM8	A4FUM8		atp6v1b2
0.306604	F1R446;F1QDX2	F1R446		spna2
0.349461	A0A0R4IG45;F8W429	A0A0R4IG45;F8W429		dnm1a
0.371004	A0A0G2L1F5;A0A140LGS5;A0A140LG71	A0A0G2L1F5;A0A140LGS5		sptbn1
0.386746	A2BGU8;I3ISI2;I3ISV7;E7FGH0	A2BGU8	Neuronal-specific septin-3	sept3
0.394709	B3DI91;A0A0R4IM47;F1QBI5	B3DI91;A0A0R4IM47;F1QBI5		asap1a
0.418963	Q6ZM50;A0A0R4IEP3;A0A2R8Q153	Q6ZM50;A0A0R4IEP3;A0A2R8Q153		capza1b
0.42203	A0A0G2KNY9	A0A0G2KNY9		pin1
0.455513	Q6PBP1;F8W442;A0A2R8QCW0	Q6PBP1;F8W442;A0A2R8QCW0		gnao1a
0.471124	Q68EH2;A0A2R8RXT8	Q68EH2;A0A2R8RXT8	Adenylate kinase isoenzyme 1	ak1
0.482001	B8A518;A0A2R8RZK5	B8A518;A0A2R8RZK5		tuba1c
0.482349	Q7ZYX4;E9QGU4;E9QD64	Q7ZYX4;E9QGU4;E9QD64		cct6a
0.483002	E7F354	E7F354		ywhag2
0.485974	Q6PH57	Q6PH57	Guanine nucleotide-binding protein G(I)/G(S)/G(T) subunit beta-1	gnb1
0.495792	F1QZL6;CON__Q3ZBD7	F1QZL6	Glucose-6-phosphate isomerase	gpia
0.503421	Q08BI9;F1QT29	Q08BI9;F1QT29	Calcium uniporter protein, mitochondrial	mcu
0.510398	Q6PBJ9	Q6PBJ9		rplp2
0.51805	A0A2R8Q6V3;Q6NWF6	A0A2R8Q6V3;Q6NWF6	Keratin, type II cytoskeletal 8	krt8
0.52073	Q7T334	Q7T334	Malate dehydrogenase	mdh2
0.525618	B0R1B8;A0A0R4IZ96	B0R1B8;A0A0R4IZ96		neflb
0.530699	Q6DRK0	Q6DRK0	V-type proton ATPase subunit F	atp6v1f
0.542524	B8JL43;A0A0R4IHQ0;A0A2R8RRA6;Q6P3G0;E7FBJ1;X1WE71	B8JL43;A0A0R4IHQ0;A0A2R8RRA6;Q6P3G0	Serotransferrin	tfa
0.550629	Q6PC12;A0A2R8Q1X2;E9QCX7	Q6PC12;A0A2R8Q1X2;E9QCX7	Enolase	eno1a
0.555647	A0A0G2KQL4;A0A0G2L8C2	A0A0G2KQL4;A0A0G2L8C2		ap3b2
0.565578	A0A0G2KQA6;E9QC85;A0A0R4IEM0	A0A0G2KQA6		sept4b
0.567851	F1RBW3;E9QBB3;E9QHL2	F1RBW3;E9QBB3;E9QHL2		prkcsh
0.578361	A9C3T0	A9C3T0		prkar2aa
0.582431	A0A0R4IPV5	A0A0R4IPV5		p4hb
0.589622	A0A1L1QZG0	A0A1L1QZG0		cct2
0.591544	A0A0R4IQM9;F1RAZ4;F1RAE9	A0A0R4IQM9		stxbp1a
0.59302	F1QK94;A0A2R8QHM9;A0A0R4INS3	F1QK94;A0A2R8QHM9;A0A0R4INS3		amph
0.601443	Q7SYD0	Q7SYD0		cbr1
0.628813	F1QX74	F1QX74		nlgn2b
0.635898	F1QC70;A0A2R8QMC2;Q4KMC8	F1QC70;A0A2R8QMC2;Q4KMC8	Fructose-bisphosphate aldolase;Fructose-bisphosphate aldolase C-A	aldoca
0.661165	F1QB54;Q6P3L1;B8JLJ5;F1QUU2;Q7T3G5;I3ITD9;B8K0D5;Q6TGY6;A0A2R8Q5W2;B8K0D6	F1QB54;Q6P3L1	Polyadenylate-binding protein	pabpc1a;pabpc1b
0.672966	A0A0R4IGP6;Q7ZVT2;A0A0R4IAV3;A0A0R4IAN1;A0A0R4IHV1	A0A0R4IGP6;Q7ZVT2	Pyruvate kinase	pkma
0.675384	A0A0R4IPL1;Q802D5	A0A0R4IPL1;Q802D5		pfn2
0.677051	Q7ZV22	Q7ZV22	S-methyl-5-thioadenosine phosphorylase	mtap
0.699445	A0A140LG76;Q7SY23	A0A140LG76;Q7SY23	Delta-1-pyrroline-5-carboxylate dehydrogenase, mitochondrial	aldh4a1
0.699561	F1R6I1	F1R6I1		LOC402880
0.706532	Q6PC89	Q6PC89		eno1b
0.710079	Q6PC53;A0A2R8Q3A0;K7DY47	Q6PC53	Peptidyl-prolyl cis-trans isomerase	ppiab
0.729315	Q7ZUQ0	Q7ZUQ0		arpc1a
0.731577	B8JM34;Q6NYF7	B8JM34;Q6NYF7	ATP synthase-coupling factor 6, mitochondrial	atp5j
0.738305	Q6P3H9	Q6P3H9		slc3a2b
0.738431	Q6AZA4	Q6AZA4		kras
0.742157	F6NQC4;F8W4I3	F6NQC4;F8W4I3		nrgna
0.742538	A0A2R8RWH8;Q503Y1	A0A2R8RWH8;Q503Y1	Glutathione peroxidase	gpx4b
0.745924	A0A2R8Q720;E9QI62;F1R1U1	A0A2R8Q720;E9QI62		flna
0.749631	F1R4K1	F1R4K1		tubb4b
0.75602	F1Q9K6	F1Q9K6	Sulfurtransferase	zgc:162544
0.765453	A0A0R4IGN3;A0A0R4IBZ3	A0A0R4IGN3		pdia3
0.766448	F1QKY8	F1QKY8		tubb2
0.769115	E9QI46;E9QIL5	E9QI46	Coronin	coro1cb
0.770333	A0A2R8QEX8;Q803J2;A0A2R8QIN6	A0A2R8QEX8;Q803J2;A0A2R8QIN6		ube2na
0.774937	Q6NWY2	Q6NWY2		oxsr1b
0.779022	E7F2G0;I3IT67	E7F2G0		camk2a
0.789689	Q803G3;A8E583	Q803G3	Serine/threonine-protein phosphatase	ppp2cb
0.80628	A0A2R8RVZ7;A0A2R8Q334	A0A2R8RVZ7;A0A2R8Q334		gng4
0.806497	A0A2R8QFE5;E7F5R2	A0A2R8QFE5;E7F5R2		LOC100151589
0.813441	F1R350	F1R350		opcml
0.820846	Q5SPJ4;Q5SPJ1	Q5SPJ4;Q5SPJ1		serpina1;serpina1l
0.828425	Q6TH14;E9QJI6	Q6TH14;E9QJI6	Enolase	eno3
0.830432	F1QPB5;F1Q856	F1QPB5		sept5a
0.849866	Q7ZV55	Q7ZV55	Eukaryotic translation initiation factor 3 subunit I	eif3i
0.895408	Q4V8S5;E9QJP8	Q4V8S5;E9QJP8		acbd7
0.897579	Q7SY49	Q7SY49	CaM kinase-like vesicle-associated protein	camkv
0.900104	Q6NZ06	Q6NZ06	Interleukin enhancer-binding factor 2 homolog	ilf2
0.903235	Q7ZTS8;F1QM02;E9QCY7	Q7ZTS8;F1QM02	ELAV-like protein	elavl1
0.904665	F1QI59	F1QI59	Serine/threonine-protein phosphatase	ppp1cb
0.911827	I3IT87;G1K2F5;F1RD00;F1Q9V1;A0A0R4IL09;Q7ZW98;Q6NWK2;F1QLI6	I3IT87;G1K2F5;F1RD00;F1Q9V1;A0A0R4IL09;Q7ZW98;Q6NWK2	AP-2 complex subunit mu-B;AP-2 complex subunit mu-A	ap2m1b;ap2m1a
0.914953	G1K2N2;Q6IQ86	G1K2N2;Q6IQ86	Probable protein BRICK1	brk1
0.919002	Q6IQP4;A0A0J9YJ23;E7FBI4	Q6IQP4;A0A0J9YJ23;E7FBI4		rap1aa;rap1ab
0.929071	B0F6R3;B0CLV6	B0F6R3;B0CLV6		cadm3
0.946793	A0A0R4IWT1;A8WHR0	A0A0R4IWT1;A8WHR0	DDB1- and CUL4-associated factor 17	dcaf17
0.954293	Q6P0D3	Q6P0D3	Actin-related protein 2/3 complex subunit 5	arpc5la
0.957354	A0A2R8QI50;F1QL05	A0A2R8QI50;F1QL05	Protein-L-isoaspartate O-methyltransferase	pcmtl
0.958272	F1QQQ6	F1QQQ6		pnpo
0.963877	B1H1M3	B1H1M3		prosc
0.977524	Q8UVG7;I3ISI4	Q8UVG7;I3ISI4		fabp3
0.978414	A0A2R8QFA6;A0A2R8RNM0;Q6DEM5	A0A2R8QFA6;A0A2R8RNM0;Q6DEM5	Mitochondrial import inner membrane translocase subunit Tim8 A	timm8a
0.98861	Q6NWK1;F8W5D9	Q6NWK1		capza1a
0.98868	E7FAQ8	E7FAQ8		hnrnpa1a
0.998415	Q6DBV8;A3KMS9;Q3ZB92;Q7T374	Q6DBV8;A3KMS9;Q3ZB92;Q7T374		prkacab;prkacaa;prkacbb;prkacba
1.01232	Q504B1	Q504B1		sub1a
1.0188	A0A0R4ICI1	A0A0R4ICI1		map4k4
1.02953	Q7ZVJ0;A5WWI6	Q7ZVJ0;A5WWI6	Profilin	pfn2l
1.04185	A5PMY5	A5PMY5		stam
1.04226	Q7ZUI4	Q7ZUI4	Thioredoxin	zgc:56493
1.04331	Q803H5	Q803H5		gnb1b
1.04577	Q1LWX4;Q4VBR8;B3DG31	Q1LWX4;Q4VBR8;B3DG31	Proteasome subunit alpha type	si:rp71-45k5.4;psma2
1.04618	A5PLJ7	A5PLJ7		oxsr1a
1.05756	A3KPI6	A3KPI6		si:ch211-288g17.3
1.06308	A0A2R8Q0C3;Q802U5;A0A2R8QJ46;A0A2R8QMQ9;A0A0R4IPQ0;A2CEP2;A2CEP5;A0A2R8QR36;A2CEP3;X1WDG0;X1WES2;F1RDJ4	A0A2R8Q0C3;Q802U5;A0A2R8QJ46;A0A2R8QMQ9;A0A0R4IPQ0;A2CEP2;A2CEP5;A0A2R8QR36;A2CEP3		sh3glb2b
1.06316	Q6NW90	Q6NW90		tubb5
1.07026	F1QCC2;Q32LT7	F1QCC2;Q32LT7	Protein tweety homolog;Protein tweety homolog 3	ttyh3b;ttyh3
1.08384	Q6PBH4	Q6PBH4		dynll1
1.08386	B7TWQ0	B7TWQ0		nppcl
1.09007	Q5RKM3;F1QJA4	Q5RKM3;F1QJA4		stip1
1.09344	Q6P0V8;A0A0R4IKN3	Q6P0V8;A0A0R4IKN3	Annexin	anxa5b
1.09346	B0UYA3;B0UYA2	B0UYA3		cryl1
1.10828	Q1L9H0;Q1L9G9;Q1L9G8;Q1L9G6	Q1L9H0;Q1L9G9;Q1L9G8;Q1L9G6	Tetraspanin	cd9b
1.11851	F1QZF9;E7F9I8;B7ZV58;E7FH58	F1QZF9;E7F9I8;B7ZV58;E7FH58		ntm
1.1304	A0A0R4IS84	A0A0R4IS84		cplx2
1.13222	A0A0R4IDG3;Q6IQ66	A0A0R4IDG3;Q6IQ66		nudt5
1.13782	F1QEB3	F1QEB3		actr3
1.14065	F1Q890;E9QGF2	F1Q890		plg
1.14475	Q7ZUZ4	Q7ZUZ4		pdcd5
1.14591	Q6PBY3	Q6PBY3	Endothelial differentiation-related factor 1 homolog	edf1
1.14912	X1WGE7;Q90YM0;A0A2R8RQN2	X1WGE7;Q90YM0		ncam2
1.16044	Q6PC14	Q6PC14	60S ribosomal protein L23	rpl23
1.16246	Q5BJJ2;F1QBR2	Q5BJJ2;F1QBR2		rpl3
1.17931	A0A2R8Q8X0;Q6IQJ2;A0A2R8QCY8	A0A2R8Q8X0;Q6IQJ2		zgc:55461
1.18416	Q6XG62	Q6XG62	Protein S100	icn
1.18655	A0A0G2L9G1	A0A0G2L9G1		arfgap1
1.18699	Q6DC18;E9QGP3	Q6DC18;E9QGP3		phpt1
1.18784	Q1LUT0;A5PN05	Q1LUT0;A5PN05		nutf2
1.19894	Q90WA5	Q90WA5		pdia6
1.20101	Q7SX92	Q7SX92	Beta-synuclein	sncb
1.20908	Q66HZ0;E9QG20	Q66HZ0;E9QG20		ppp3r1b;ppp3r1a
1.21437	Q804W2	Q804W2	Parvalbumin-7	pvalb7
1.22067	Q78AP9;Q6DHP3;F8W522	Q78AP9;Q6DHP3;F8W522		arf3b;arf3a;arf2
1.22178	Q7T175;F1R5C2;F1R961;A0A2R8QMR4;Q32PS1;F1R1X8	Q7T175;F1R5C2;F1R961;A0A2R8QMR4;Q32PS1;F1R1X8		acot9.1;acot9.2
1.22254	A5PF61	A5PF61	Protein leg1a	leg1a
1.23096	E9QB40;E9QB47	E9QB40		si:dkey-7l6.4
1.23628	Q7ZU46;F8W5B2	Q7ZU46;F8W5B2		hspa4a
1.23893	Q6P5K5;E9QHS9	Q6P5K5		rplp1
1.24826	F8W3K1;F1RA22;X1WES8;Q7SXU0	F8W3K1;F1RA22;X1WES8;Q7SXU0	Eukaryotic translation initiation factor 3 subunit J;Eukaryotic translation initiation factor 3 subunit J-A	eif3ja
1.24949	F1Q8W8	F1Q8W8		calr
1.25978	Q5XJ32;A0A2R8RXK0	Q5XJ32;A0A2R8RXK0		sssca1
1.29517	Q6NUW5;I3ITE4	Q6NUW5	Acidic leucine-rich nuclear phosphoprotein 32 family member E	anp32e
1.29589	F1QIF7	F1QIF7		slc44a2
1.29627	Q5XJ36	Q5XJ36	Protein deglycase DJ-1zDJ-1	park7
1.29736	A0A0N4SU18;A0A2R9YJI9;F1R8R0	A0A0N4SU18		zgc:123103
1.29823	B8A5D3	B8A5D3		nars
1.31334	Q9I8V0;Q7ZT36	Q9I8V0;Q7ZT36	Parvalbumin-2	pvalb2;pvalb3
1.31913	Q6P6E6	Q6P6E6	Myeloma-overexpressed gene 2 protein homolog	myeov2
1.32636	Q7ZVM6;Q6TGT2	Q7ZVM6;Q6TGT2		tia1l
1.32862	A0A0R4IC11;Q6DHE6	A0A0R4IC11;Q6DHE6	Lysine--tRNA ligase	kars
1.34159	Q7T370	Q7T370	Protein CDV3 homolog	cdv3
1.34352	Q7T2C6;Q6GQM5;A0A2R8QIZ9	Q7T2C6;Q6GQM5;A0A2R8QIZ9		rab7;zgc:91909
1.34894	B8JKW4	B8JKW4		c3a.1
1.34962	Q1L8R2;A0A2R8Q1G3;I3ITB4;I3ITQ3;A0A0R4IX95	Q1L8R2;A0A2R8Q1G3;I3ITB4		sfpq
1.39448	Q7ZVB2;B0S7W5;B0S7W3;A0A2R8Q3R8	Q7ZVB2;B0S7W5;B0S7W3	Aldehyde dehydrogenase family 9 member A1-A	aldh9a1a;aldh9a1a.2;aldh9a1a.1
1.41338	F1QGU0	F1QGU0		pgp
1.42872	F1QFN1;E7F1B0	F1QFN1		erc1b
1.43103	F1QUM3;A0A286YAZ1;A0A2R8Q7H5	F1QUM3;A0A286YAZ1;A0A2R8Q7H5		gsna
1.43472	Q6DI22	Q6DI22		hadh
1.44114	B8A565	B8A565		c9
1.46312	Q804W1	Q804W1		pvalb6
1.48271	Q7T3L3;A0A286YAP4	Q7T3L3;A0A286YAP4		hsp90b1
1.483	F1QYB8;Q4V984;A0A2R8RJG0;Q7ZSZ0	F1QYB8;Q4V984;A0A2R8RJG0;Q7ZSZ0		rab1bb;rab1a
1.48693	Q1LUZ9;Q6GMJ1;A0A2R8QSI8;F8W4H0;F8W2G9	Q1LUZ9;Q6GMJ1;A0A2R8QSI8	Carboxylic ester hydrolase	ces3;ces2
1.49575	A3KQX1	A3KQX1		cndp2
1.55564	F1QV19	F1QV19		ggctb
1.58449	F1RAR0	F1RAR0		sh3gl2b
1.64208	F1RCG2	F1RCG2		ptges3b
1.68926	B0S6K3	B0S6K3		cacybp
1.68927	B8JLF2;F1QTT6;A0A2R8Q729;A0A2R8Q5U1	B8JLF2;F1QTT6;A0A2R8Q729;A0A2R8Q5U1		qkib
1.70169	Q6TGS5;A0A2R8RVU0	Q6TGS5;A0A2R8RVU0		tuba4l
1.72712	A2BGB4	A2BGB4		pafah1b2
1.79317	E9QJQ2;F1QJD1;B3DHC5;E9QCH4	E9QJQ2;F1QJD1;B3DHC5;E9QCH4		apoa4b.2;apoa4b.3
1.8412	A0A2R8QH30;Q803N7;E9QIP1;Q6IQV0;E9QHH7;E9QCX0	A0A2R8QH30;Q803N7;E9QIP1;Q6IQV0		csnk2a1;zgc:86598
1.84755	F1RCG7;F8W2D1	F1RCG7;F8W2D1		fkbp4
1.88713	Q7ZUX8;A0A0R4IND4	Q7ZUX8;A0A0R4IND4		dynlrb1
2.03384	B8JKY9;Q8JHH1	B8JKY9;Q8JHH1		snrpd1
2.23242	Q7ZUP5;A0A0R4IH71	Q7ZUP5;A0A0R4IH71		dnaja2
2.34653	Q1LYG5;A0A0R4IIY8;F1RBB9;Q1LYG6;Q501T8	Q1LYG5;A0A0R4IIY8		eef2a.1
2.59403	A0A2R8PXE0;A8E5C1;F8W5C3;A9JSZ7;A8KBW0;A0A2R8QCZ5;A0A2R8PVM3;F8W298;E7FF11;F8W3S9;A0A2R8PZC2	A0A2R8PXE0;A8E5C1;F8W5C3;A9JSZ7;A8KBW0;A0A2R8QCZ5;A0A2R8PVM3;F8W298		serpina7;zgc:174259;zgc:174260
2.65199	Q4VBU7	Q4VBU7		cox5aa
2.7224	F1R9V3;R4GEU2	F1R9V3		si:dkey-4p15.3
3.15887	Q5RG12	Q5RG12		hsp90aa1.2
4.1267	Q6PC29	Q6PC29	14-3-3 protein gamma-1	ywhag1
5.58081	A0A0R4IRJ7;A0A0R4IAB1	A0A0R4IRJ7;A0A0R4IAB1		arhgap21a
Only HT34	A0A2R8Q5I9;A0A0G2KK56;A0A2R8QRP7	A0A2R8Q5I9;A0A0G2KK56;A0A2R8QRP7		N/A
Only HT34	A0A0R4IFL5	A0A0R4IFL5		N/A
Only HT34	A0A0R4IQ62	A0A0R4IQ62		N/A
Only HT34	A0A2R8QJ20;A0A2R8QB62;A0A2R8Q869	A0A2R8QJ20;A0A2R8QB62;A0A2R8Q869		N/A
Only HT34	F8W2X9;E7F2Y6	F8W2X9;E7F2Y6		abca1b
Only HT34	Q5RHP5	Q5RHP5		acbd3
Only HT34	F1R7D0	F1R7D0		adgrb3
Only HT34	A0A0R4IPG9;A0A0R4IJ40;A0A2R8RHN2;F1R074	A0A0R4IPG9;A0A0R4IJ40;A0A2R8RHN2;F1R074		agrn
Only HT34	A0A0R4IE20;Q29RB9;Q5RIK4;Q5RIK5	A0A0R4IE20;Q29RB9		ahsa1a
Only HT34	B0V1K1	B0V1K1		aimp1
Only HT34	Q6DHD5;A0A2R8RZR0	Q6DHD5;A0A2R8RZR0		akr7a3
Only HT34	F1Q9D1;A0A0R4IU36	F1Q9D1;A0A0R4IU36		alyref
Only HT34	A0A2R8RUP4;F1QNB1;F1QNB3;A0A2R8RN38	A0A2R8RUP4;F1QNB1		ank3a
Only HT34	E7F4D7	E7F4D7		ankzf1
Only HT34	A8E7L3;A8E7K8;A8E7L0;A8E7L2;A8E7L1;A8E7K9	A8E7L3;A8E7K8;A8E7L0;A8E7L2;A8E7L1	Annexin	anxa13l
Only HT34	X1WHT2;X1WC51	X1WHT2;X1WC51		ap2a1
Only HT34	A0A286YAF6;Q5TZ29	A0A286YAF6;Q5TZ29		apobb.1
Only HT34	F1RB27	F1RB27		appl2
Only HT34	Q7ZUW4;Q6P5M5;A0A2R8QKI2	Q7ZUW4;Q6P5M5;A0A2R8QKI2		arf5;DKEY-238C7.11
Only HT34	A0A0R4IF18;A2BGY1;A0A2R8RZM1;F8W355;F8W3H3	A0A0R4IF18;A2BGY1;A0A2R8RZM1		arvcfb
Only HT34	E7FEZ9	E7FEZ9		atox1
Only HT34	A7YY99	A7YY99		atp5ia
Only HT34	F1R9A7	F1R9A7		atp6ap1a
Only HT34	F1Q9J0	F1Q9J0		bag3
Only HT34	Q1LX53;A0A2R8QI00	Q1LX53;A0A2R8QI00		bcl2l13
Only HT34	B0S5N7	B0S5N7		blvra
Only HT34	A0A140LGP1	A0A140LGP1		bsnb
Only HT34	A0A0R4ITU6;Q6PC91	A0A0R4ITU6;Q6PC91	Transcription factor BTF3 homolog 4	btf3l4
Only HT34	A0A2R8QSU3	A0A2R8QSU3		calb2a
Only HT34	A5PMP1;A0A0R4IG81	A5PMP1;A0A0R4IG81		capn1b
Only HT34	F1QIC0;Q58EC2	F1QIC0	Cystathionine beta-synthase	cbsb
Only HT34	E7FC97	E7FC97		cdr2a
Only HT34	Q5RIJ7;Q5RIJ8	Q5RIJ7;Q5RIJ8		chga
Only HT34	Q6IQ73;F1R9G6;Q7ZVC4	Q6IQ73;F1R9G6;Q7ZVC4	Charged multivesicular body protein 4c;Charged multivesicular body protein 4b	chmp4c;chmp4ba;chmp4b
Only HT34	A2CEA5;A2CEA4;F6NMS7;A8E5J9	A2CEA5;A2CEA4;F6NMS7;A8E5J9		ckmt2b
Only HT34	Q7T303	Q7T303	Calponin	cnn3a
Only HT34	A5WW99;Q66L51	A5WW99;Q66L51	2-methoxy-6-polyprenyl-1,4-benzoquinol methylase, mitochondrial	coq5
Only HT34	B0R0D7;E9QEX2	B0R0D7	Coronin	coro1ca
Only HT34	Q7T3C6	Q7T3C6	Cleavage and polyadenylation specificity factor subunit 5	cpsf5
Only HT34	E9QGU0;A7LNS7	E9QGU0;A7LNS7		crhb
Only HT34	A3KPG5;A3KPH6;A3KPH5	A3KPG5;A3KPH6;A3KPH5		crp3;crp6;crp7
Only HT34	A0A0R4IMK4	A0A0R4IMK4		cspg5b
Only HT34	A0A0G2L8W3;A2A125;F1R686;A0A0G2KZL6;A2A124;A2A123;F1QB18;A0A0G2KD98;A2A122;A2A121	A0A0G2L8W3;A2A125;F1R686;A0A0G2KZL6;A2A124;A2A123;F1QB18;A0A0G2KD98;A2A122;A2A121		dclk2;dckl1b
Only HT34	A0A0R4I9F5;Q6NYS8	A0A0R4I9F5;Q6NYS8	Dolichyl-diphosphooligosaccharide--protein glycosyltransferase 48 kDa subunit	ddost
Only HT34	E7FD91	E7FD91		ddx6
Only HT34	Q6DHR2;Q1LY18;A0A1D5NSC8	Q6DHR2		dnajb6a
Only HT34	B8JMZ3;F1QQT6	B8JMZ3;F1QQT6		dpy30
Only HT34	A0A0R4IHQ1;A0A0R4IU59;A0A0R4IPR1;A0A286YAG4;E7F6H7	A0A0R4IHQ1;A0A0R4IU59;A0A0R4IPR1;A0A286YAG4;E7F6H7		dync1i2a
Only HT34	A0A0R4IXD8	A0A0R4IXD8		dync1i2b
Only HT34	Q6TGT3	Q6TGT3		dynlt3
Only HT34	F1QUG5;Q6PFQ2	F1QUG5;Q6PFQ2	Eukaryotic translation initiation factor 3 subunit C	eif3c
Only HT34	Q6DRC4	Q6DRC4	Eukaryotic translation initiation factor 3 subunit G	eif3g
Only HT34	A0A0R4IKW3;Q7ZVA6	A0A0R4IKW3;Q7ZVA6	Eukaryotic initiation factor 4A-III	eif4a3
Only HT34	Q6NYL2	Q6NYL2		eif4ebp2
Only HT34	A0A0R4IA79;A0A286Y8Y0	A0A0R4IA79;A0A286Y8Y0		epb41a
Only HT34	Q5TYY2;F1Q951	Q5TYY2;F1Q951		exoc4
Only HT34	E9QJ40	E9QJ40		fam120c
Only HT34	F1RBY0	F1RBY0		fam63b
Only HT34	A0A2R8QH66;A0A2R8Q4J5;A0A2R8QJS1;A0A0G2KQY7	A0A2R8QH66;A0A2R8Q4J5		fat4
Only HT34	E9QCD1;B8A5L6	E9QCD1;B8A5L6		fga
Only HT34	Q98TZ8	Q98TZ8	Flotillin-2a	flot2a
Only HT34	A8KBX3	A8KBX3		fn3krp
Only HT34	A0A2R8RX88;A0A2R8QJ67;F1R0M4;A0A0R4IDV1;F1Q8G6	A0A2R8RX88;A0A2R8QJ67;F1R0M4		fus
Only HT34	Q4KME6	Q4KME6	PERQ amino acid-rich with GYF domain-containing protein 2	gigyf2
Only HT34	E7FAZ2;A0A0R4IPR8	E7FAZ2;A0A0R4IPR8		git1
Only HT34	A2BG45	A2BG45		git2a
Only HT34	Q6PBM1	Q6PBM1	Glutaredoxin-related protein 5, mitochondrial	glrx5
Only HT34	F1QVG5;A0A2R8Q886	F1QVG5;A0A2R8Q886		gpc1b
Only HT34	E7FGF1	E7FGF1		gpr158b
Only HT34	F1QQC1;A0A140LG34	F1QQC1;A0A140LG34		gria2b
Only HT34	A0A2R8QLP2;F1QDE5	A0A2R8QLP2;F1QDE5		grin2ab
Only HT34	A0A0R4IVS6	A0A0R4IVS6		grip1
Only HT34	I3IST4;I3ITR0;I3ISF3;F1QNY0;E9QCA6;E9QI45	I3IST4;I3ITR0;I3ISF3;F1QNY0;E9QCA6;E9QI45		grna
Only HT34	Q32PS5	Q32PS5	GrpE protein homolog	grpel1
Only HT34	Q68EH0;A0A2R8RZF5	Q68EH0;A0A2R8RZF5		gspt1
Only HT34	Q6IQG1	Q6IQG1		guk1a
Only HT34	E9QDS1;F1R9Y8	E9QDS1;F1R9Y8		hdlbpa
Only HT34	F1QTE2;A2BHD8	F1QTE2;A2BHD8	Beta-hexosaminidase	hexb
Only HT34	B0S642	B0S642		hibch
Only HT34	F1QSY7	F1QSY7		iars
Only HT34	A8E7C5	A8E7C5	Phosphatidylinositide phosphatase SAC2	inpp5f
Only HT34	A0A0R4IBD8	A0A0R4IBD8		itchb
Only HT34	A0A0R4IEF2;A0A0R4IT72;A0A140LH97	A0A0R4IEF2;A0A0R4IT72;A0A140LH97		itih3b.2
Only HT34	A0A0R4IGX3;F6NTY9	A0A0R4IGX3;F6NTY9		itln3
Only HT34	A0A2R8RKI9;A0A0R4IT86;B0CM22	A0A2R8RKI9;A0A0R4IT86;B0CM22		kirrel3l
Only HT34	B0UYS0	B0UYS0		krt15
Only HT34	F1R5A5;F1QV31;E9QBD7	F1R5A5;F1QV31;E9QBD7		krt5
Only HT34	F1R8U0	F1R8U0		krt94
Only HT34	Q1LVF0	Q1LVF0	Laminin subunit gamma-1	lamc1
Only HT34	A2BIC6	A2BIC6		lap3
Only HT34	F1QXM5	F1QXM5		ldhd
Only HT34	F1Q6K5;Q6NY73;F1RAR8;Q24JV9	F1Q6K5;Q6NY73;F1RAR8;Q24JV9	Galectin-3-binding protein B;Galectin-3-binding protein A	lgals3bpb;zgc:112492;lgals3bpa
Only HT34	F1QDW0;A0A0R4IYI7;Q6PFM4;Q7ZU80	F1QDW0;A0A0R4IYI7;Q6PFM4;Q7ZU80	Protein lunapark-B;Protein lunapark-A	lnpb;lnpa
Only HT34	A0A2R8Q261;A0A0R4J6V8;F1RER8;A5WUR1	A0A2R8Q261;A0A0R4J6V8;F1RER8;A5WUR1		LOC101885310;wasf1
Only HT34	E7FE57	E7FE57		LOC794256
Only HT34	F1QBH8	F1QBH8		lrrc4ba
Only HT34	B8JLF5	B8JLF5		map6d1
Only HT34	A0A0R4IDR7;E9QGL9	A0A0R4IDR7;E9QGL9		mapk8ip3
Only HT34	A0A0R4IJL5	A0A0R4IJL5		mboat2b
Only HT34	Q9DDG2	Q9DDG2		mdkb
Only HT34	B0V123;A0A0R4IRW7	B0V123;A0A0R4IRW7	Condensin complex subunit 1	ncapd2
Only HT34	Q1LYQ9	Q1LYQ9		nfs1
Only HT34	A2BHL9	A2BHL9		nlgn3b
Only HT34	E7F7G0;A0A2R8RHH0;A0A2R8QI61;Q1MTE5;Q568N2;A0A2R8QP23;A0A140LG87;Q6PC92;Q6PC43	E7F7G0;A0A2R8RHH0;A0A2R8QI61;Q1MTE5;Q568N2;A0A2R8QP23;A0A140LG87;Q6PC92;Q6PC43	ADP-ribosylation factor-like protein 3	npm3;arl3;zgc:110197;arl3l1;arl3l2
Only HT34	A0A2R8RMW2;Q1RLY9;F1QXE5;A0A0R4IFP8;Q8QFX6	A0A2R8RMW2;Q1RLY9;F1QXE5;A0A0R4IFP8;Q8QFX6	Neuropilin-1a	nrp1a
Only HT34	Q2PRI5	Q2PRI5		or115-13
Only HT34	A4QNZ7;F1Q8E4	A4QNZ7;F1Q8E4	Putative monooxygenase p33MONOX	p33monox;zgc:123105
Only HT34	E9QCS6;E9QE47;Q7ZTU4	E9QCS6;E9QE47;Q7ZTU4		pafah1b3
Only HT34	C4P342	C4P342		pcdh17
Only HT34	E9QIE6;B6VCA1	E9QIE6;B6VCA1		pcsk1
Only HT34	Q1ECX9	Q1ECX9	Protein disulfide-isomerase A4	pdia4
Only HT34	F1QTD1	F1QTD1		penkb
Only HT34	A0A2R8QTG0;Q7SX94	A0A2R8QTG0;Q7SX94		pfdn6
Only HT34	E9QCG5;F6NV75	E9QCG5;F6NV75		pkn1a
Only HT34	E7FGY1	E7FGY1		plxnb2b
Only HT34	Q568H8	Q568H8		polr2h
Only HT34	Q6IQL7	Q6IQL7		ppid
Only HT34	F1R8A3;Q05AL2	F1R8A3;Q05AL2	Protein phosphatase 1H	ppm1h
Only HT34	Q7ZV37	Q7ZV37	Protein phosphatase methylesterase 1	ppme1
Only HT34	A0A0R4I9N8;E7F7T1;X1WG03	A0A0R4I9N8;E7F7T1		ppp1r1b
Only HT34	F1QQK7;F1R6J2	F1QQK7;F1R6J2		prex1
Only HT34	A0A2R8Q159;Q7SZQ8	A0A2R8Q159;Q7SZQ8		ptges3a
Only HT34	F1QUD0;Q6NV32;A0A2R8Q8G6	F1QUD0;Q6NV32;A0A2R8Q8G6	Prothymosin alpha-A	ptmaa
Only HT34	F1R1D1;F1Q653	F1R1D1;F1Q653	Protein-tyrosine-phosphatase	ptpn23a
Only HT34	A0A2R8Q3X8;A0A2R8RZG4;A0A2R8Q001;A0A2R8Q7H4	A0A2R8Q3X8;A0A2R8RZG4;A0A2R8Q001;A0A2R8Q7H4		ptprd
Only HT34	A0A0R4IIZ4;A3KPJ4	A0A0R4IIZ4;A3KPJ4		ptprn2
Only HT34	A2BFY7;A0A0R4IS70	A2BFY7;A0A0R4IS70		purba
Only HT34	Q6DI36	Q6DI36		rab15
Only HT34	Q6DGQ2;A5WUR4;F1QVW4	Q6DGQ2;A5WUR4;F1QVW4		rabif
Only HT34	A0A0R4IV43;A0A2R8RXA1;Q642J5	A0A0R4IV43;A0A2R8RXA1;Q642J5	RNA binding protein fox-1 homolog 1	rbfox1
Only HT34	Q6IQ97;A0A1D5NSQ1	Q6IQ97;A0A1D5NSQ1	RNA-binding protein 4.1	rbm4.1
Only HT34	Q7ZWA3;A0A171EBK3	Q7ZWA3;A0A171EBK3	RNA-binding motif protein, X chromosome	rbmx
Only HT34	Q6PBX9	Q6PBX9	Receptor expression-enhancing protein	reep5
Only HT34	A0A0G2KLK6	A0A0G2KLK6		rfx7b
Only HT34	A0A2U3TVS8;A0A0G2KGY0;Q6PG31	A0A2U3TVS8;A0A0G2KGY0;Q6PG31	RNA-binding protein with serine-rich domain 1	rnps1
Only HT34	A0A0R4IF42;Q7ZVT5	A0A0R4IF42;Q7ZVT5	Protein rogdi homolog	rogdi
Only HT34	F1QC45	F1QC45		rp2
Only HT34	A0A2R8RSR9;A0A2R8Q170;A0A140LH42;A0A2R8Q021	A0A2R8RSR9;A0A2R8Q170;A0A140LH42;A0A2R8Q021		rph3ab
Only HT34	Q7ZV96	Q7ZV96		rpl10
Only HT34	F1QFV6;A0A286YBP4	F1QFV6;A0A286YBP4		rpl28
Only HT34	Q6Q415	Q6Q415	60S ribosomal protein L36	rpl36
Only HT34	Q6P0V6;B0S6P5	Q6P0V6;B0S6P5	60S ribosomal protein L8	rpl8
Only HT34	F1QTB5;F1QQM6	F1QTB5	Dolichyl-diphosphooligosaccharide--protein glycosyltransferase subunit 1	rpn1
Only HT34	Q7ZV05	Q7ZV05		rps11
Only HT34	Q6PBW3	Q6PBW3		rps14
Only HT34	Q1LWH1	Q1LWH1		rps16
Only HT34	G1K2N0;Q6PBI5	G1K2N0;Q6PBI5	40S ribosomal protein S25	rps25
Only HT34	Q7ZV08	Q7ZV08		scamp2
Only HT34	A3KQQ9;A0A2R8QF03	A3KQQ9;A0A2R8QF03	Secretogranin-3	scg3
Only HT34	A0A0R4IBT7	A0A0R4IBT7		sdr39u1
Only HT34	Q7T2E1;A0A2R8RKG2	Q7T2E1;A0A2R8RKG2		sec13
Only HT34	A7MCK9;Q7SXP0	A7MCK9;Q7SXP0	Vesicle-trafficking protein SEC22b-B	sec22bb
Only HT34	Q5RIK6	Q5RIK6		sel1l
Only HT34	A0A286Y9S7;E9QB46;Q6PHD9	A0A286Y9S7;E9QB46;Q6PHD9	Selenium-binding protein 1	selenbp1
Only HT34	F1QJK2;Q642H3	F1QJK2;Q642H3	Septin-8-A	sept8a
Only HT34	Q6NWB3	Q6NWB3		sf3b4
Only HT34	A2AV32	A2AV32		shank2
Only HT34	A0A0R4IJ18;A0A0R4IB33;A0A0R4IUU4;A0A0R4ICP0;A0A0R4IGH4;A0A0R4IUW9	A0A0R4IJ18;A0A0R4IB33;A0A0R4IUU4;A0A0R4ICP0;A0A0R4IGH4		si:ch1073-205c8.3
Only HT34	F1QL76;A0A286Y9M1;E7F1Y0	F1QL76;A0A286Y9M1;E7F1Y0		si:ch211-278a6.1
Only HT34	B3DJJ8	B3DJJ8		si:ch211-284b7.3
Only HT34	E7F6D0	E7F6D0		si:ch73-22o12.1
Only HT34	A0A0R4IKY4	A0A0R4IKY4		si:ch73-305o9.3
Only HT34	A0A0H2UKL4;X1WHG6;A0A140LFU7	A0A0H2UKL4;X1WHG6		si:dkey-40c23.4
Only HT34	A0A140LFT8	A0A140LFT8		si:dkey-9l20.3
Only HT34	Q5RG37	Q5RG37		si:dkeyp-72h1.1
Only HT34	Q6DHI5	Q6DHI5	NAD-dependent protein deacylase sirtuin-5, mitochondrial	sirt5
Only HT34	E7F1Z8;A0A2R8Q0U7	E7F1Z8;A0A2R8Q0U7		slc44a2
Only HT34	A0A0R4IFX9;A0A286Y8B4;A0A2R8RMV2;A0A2R8Q9J0;E7FGE7;A0A286YA89;E7F583	A0A0R4IFX9;A0A286Y8B4;A0A2R8RMV2;A0A2R8Q9J0		slc4a10a
Only HT34	Q6DRM9;A0A2R8QCL7;E7F0X6	Q6DRM9;A0A2R8QCL7;E7F0X6	Structural maintenance of chromosomes protein	smc1al;smc1a
Only HT34	F1RDD7	F1RDD7		sms
Only HT34	B0V3H3;Q6P2T1	B0V3H3;Q6P2T1		snrpa
Only HT34	F6P9M5;F1R300	F6P9M5;F1R300		snrpa1
Only HT34	Q66I14	Q66I14		sps2
Only HT34	F1Q4Y5;Q1LUY1	F1Q4Y5		srgap1
Only HT34	E9QHD6;Q7ZV13;U3JB26;U3JAM8;U3JAU8;U3JAJ1;U3JA80	E9QHD6;Q7ZV13;U3JB26;U3JAM8		srsf2a
Only HT34	F1QVC6	F1QVC6		srsf9
Only HT34	B8A5I7	B8A5I7		ssbp1
Only HT34	Q7ZW92	Q7ZW92		strap
Only HT34	F1REN9;A0A2R8Q1P6;F1REP0	F1REN9;A0A2R8Q1P6;F1REP0		tbc1d22a
Only HT34	A0A2R8QFG4;A0A2R8QFZ9;A0A2R8RKG9;A0A2R8PYK5;E7FCR8	A0A2R8QFG4;A0A2R8QFZ9;A0A2R8RKG9;A0A2R8PYK5;E7FCR8		tbc1d24
Only HT34	Q7T3C1;A0A2R8Q7Y8	Q7T3C1;A0A2R8Q7Y8		tcea1
Only HT34	Q7SXQ1;Q7ZVY0;E9QJJ0;A0A2R8QPL1	Q7SXQ1;Q7ZVY0;E9QJJ0;A0A2R8QPL1		tial1;tia1
Only HT34	A0A0R4IID7;A0A2R8QEM1	A0A0R4IID7		tln2b
Only HT34	Q6IQC7	Q6IQC7	Thioredoxin-related transmembrane protein 2-B	tmx2b
Only HT34	Q6DGI6	Q6DGI6	Thioredoxin	txn
Only HT34	F1RB94	F1RB94		u2af1
Only HT34	X1WER2;A0A2R8QGC0;E9QDS5	X1WER2;A0A2R8QGC0;E9QDS5		uba5
Only HT34	X1WCM9;Q6DG68	X1WCM9;Q6DG68		ube2e2
Only HT34	Q7T3F3	Q7T3F3		ube2nb
Only HT34	F1QK92	F1QK92		uqcc1
Only HT34	F1QA45	F1QA45		urp1
Only HT34	F1Q6K1;F6NGH0	F1Q6K1;F6NGH0	Ubiquitin carboxyl-terminal hydrolase	usp24
Only HT34	A0A2R8QAM7;A0A2R8QRN0;F6P6T6;E7FAG0	A0A2R8QAM7;A0A2R8QRN0;F6P6T6;E7FAG0		vps53
Only HT34	Q1LWN2;A0A2R8QEH1;A0A2R8QIV8	Q1LWN2		vtg1
Only HT34	Q1MTC4;A0A2R8Q549;A0A2R8RIU9;F1R8J4;F1R876	Q1MTC4;A0A2R8Q549;A0A2R8RIU9		vtg2
Only HT34	A0A2R8QV67;A0A2R8QN47;F1Q7L0;A0A2R8RWE8	A0A2R8QV67;A0A2R8QN47;F1Q7L0		vtg4
Only HT34	F1R2S5;A0A2R8Q5K5;A0A2R8PZ72;A0A2R8QHD5	F1R2S5;A0A2R8Q5K5;A0A2R8PZ72		vtg5
Only HT34	A0A2R8QQ28;A0A2R8RN02;A0A2R8QNH7;Q1MTC6;A0A2R8RHW2;E9QFD8;A0A2R8RVB7;F1R2T3;A0A2R8RUJ6	A0A2R8QQ28;A0A2R8RN02;A0A2R8QNH7;Q1MTC6;A0A2R8RHW2;E9QFD8;A0A2R8RVB7;F1R2T3		vtg7;vtg4
Only HT34	F1QWA6	F1QWA6		zfyve19
Only HT34	A4QP76	A4QP76		zgc:162989
Only HT34	F1Q6Z7;Q567Y8;A0A0R4IV29;A9JRC7	F1Q6Z7;Q567Y8;A0A0R4IV29	Serine/threonine-protein phosphatase	zgc:56064;ppp2ca
Only HT34	Q4V942;Q502S1;F1QFP9;Q6P124;A1L1U3	Q4V942;Q502S1;F1QFP9;Q6P124;A1L1U3		zgc:56304;g3bp1;g3bp2
Only HT34	Q6NZS2	Q6NZS2		zgc:65895
Only HT34	Q6PFI8	Q6PFI8		zgc:66430
-3.12548	H0WF44;Q04475	H0WF44;Q04475	Beta-2-microglobulin	b2m
-2.40448	F1QBQ8	F1QBQ8		slmapb
-2.29465	A7E2K4	A7E2K4		rplp2l
-2.26302	A0A0G2KM96	A0A0G2KM96		LOC100329607
-2.02988	Q6PBJ6	Q6PBJ6		ndufb6
-2.01306	A0A0R4IEW8;F1QGR7;A9C3U8	A0A0R4IEW8;F1QGR7	ELAV-like protein	elavl4
-1.98544	F1QX26;Q7T119	F1QX26	Galectin	lgals9l1
-1.94936	Q6DHC4;E7F463;F1QFC2;F1R886	Q6DHC4;E7F463;F1QFC2;F1R886		bfb;cfb
-1.85366	Q6TNV0;F1QLR1	Q6TNV0		cox4i1
-1.77945	Q7SXM1	Q7SXM1		cox6b2
-1.76534	E7F0A1	E7F0A1		pfn1
-1.71002	F1R1E9	F1R1E9		ube2v1
-1.70901	F6P4Z6;A0A0R4IUE2	F6P4Z6		ndufv3
-1.69379	A0A2R8QGW1;F1QFL8;F1QG37;A0A2R8PX95;B3DGB1;F1QXC1;A0A0G2L924;F1RCY9;A0A0H2UKH1;E7F3Q3;A0A0R4IEF6;A0A0R4IQQ5;A0A2R8RI00;A0A2R8QMJ0;A0A0R4IJ28;A0A2R8QEC1;A0A2R8QMH2;A0A2R8RQZ3;B3DGN6	A0A2R8QGW1;F1QFL8;F1QG37;A0A2R8PX95;B3DGB1;F1QXC1;A0A0G2L924;F1RCY9		pcdh2g20;LOC100536800;pcdh2g29;pcdh2g16
-1.68867	A7MCR1	A7MCR1	Cytochrome b-c1 complex subunit Rieske, mitochondrial	uqcrfs1
-1.62969	Q7SZP2	Q7SZP2	UPF0690 protein C1orf52 homolog	zgc:65873
-1.61117	F1QYP0;F1RAD4;A0A2R8RZM8;A0A2R8RM66	F1QYP0;F1RAD4;A0A2R8RZM8;A0A2R8RM66		cadm2a
-1.59366	Q6ZM13	Q6ZM13		si:ch211-5k11.6
-1.55467	F1QEJ5	F1QEJ5		uqcrq
-1.49928	A8E5B7	A8E5B7		ndufb5
-1.47613	Q6ZM23	Q6ZM23		cox6c
-1.45895	A0A0R4IGQ0;A0A0R4IDC7;Q1LY46	A0A0R4IGQ0;A0A0R4IDC7;Q1LY46	LETM1 and EF-hand domain-containing protein 1, mitochondrial	letm1
-1.43921	Q6P5L5	Q6P5L5		ndufb8
-1.4299	A0A2R8QMC5;A0A140LGF3;E7FAY0	A0A2R8QMC5;A0A140LGF3		psd3l
-1.41479	A2ARG7;A0A2R8RU75	A2ARG7;A0A2R8RU75		atp5ib
-1.39974	F1R5W5	F1R5W5	Sideroflexin	sfxn1
-1.38427	Q7ZV39	Q7ZV39		zgc:56235
-1.38332	F1QY27	F1QY27		h1fx
-1.3813	O57474;U3JAS3	O57474	Gap junction alpha-1 protein	gja1
-1.3673	A2AWE1;F1QSP8	A2AWE1		prdx1
-1.36443	Q6PC63	Q6PC63		lin7a
-1.35157	F6NXD5	F6NXD5		marcksb
-1.34505	A0A0A0MPG5;B0S5N4	A0A0A0MPG5;B0S5N4	Plexin A3	plxna3
-1.33494	A9C462	A9C462	Cytochrome c oxidase subunit 6A, mitochondrial	cox6a1
-1.33317	A3KGZ6;A0A0R4ICR2;A0A286YA34	A3KGZ6;A0A0R4ICR2;A0A286YA34	Serine/threonine-protein phosphatase	ppp3cca
-1.32712	Q6PBU0;A0A0R4IFR2	Q6PBU0;A0A0R4IFR2	Protein FAM136A	fam136a
-1.31165	Q6PBH5;A0A286YA77;E7F8X1	Q6PBH5	Cytochrome c oxidase subunit NDUFA4	ndufa4
-1.26841	Q7SXI1	Q7SXI1		cox7a3
-1.25874	B2CZC4;Q1LVA9	B2CZC4;Q1LVA9		slc8a2b
-1.24666	Q7ZVB5;B0V1I0	Q7ZVB5;B0V1I0		snrpd3l;snrpd3
-1.21664	B3DJ34;A0A2R8RVI8	B3DJ34;A0A2R8RVI8		pip4k2aa
-1.18746	A0A0R4IVG9;Q6ZM60;A0A0R4IQS8;A9C3Q5;A9C3Q4	A0A0R4IVG9;Q6ZM60;A0A0R4IQS8;A9C3Q5;A9C3Q4	Calcium-transporting ATPase	atp2a2b;atp2a2a
-1.17324	A0A2R8QHD1;F1QS28	A0A2R8QHD1;F1QS28		hnrnpa0a
-1.17094	Q6P0D2;Q2HPG2	Q6P0D2;Q2HPG2		lgi1a
-1.15828	F1QL68;A0A2R8QKJ2;E7F8Q5	F1QL68;A0A2R8QKJ2;E7F8Q5		huwe1
-1.14122	X1WED4;F1QBW2	X1WED4		slc12a5a
-1.12959	E7F744	E7F744		nptxra
-1.10173	A0A2R8RPV5;E7FFM0	A0A2R8RPV5;E7FFM0		si:ch211-207l3.1
-1.06193	Q7SZQ6	Q7SZQ6		arhgdig
-1.05989	Q6DHJ0;Q5SPH2;Q5SPH1;Q4V988	Q6DHJ0;Q5SPH2;Q5SPH1;Q4V988		srsf5b
-1.04	Q6ZM12	Q6ZM12		OTTDARP00000002003
-0.988473	Q6NV33;F1QI80	Q6NV33	Isocitrate dehydrogenase [NAD] subunit, mitochondrial	idh3a
-0.9851	F1RBU6;F1RBU0;A2BGE5;A2BGE4	F1RBU6;F1RBU0;A2BGE5		aifm1
-0.967354	F1RBK6	F1RBK6	NADH dehydrogenase [ubiquinone] 1 alpha subcomplex subunit 6	ndufa6
-0.94565	A0A0R4ITV0;A0A2R8Q9S7	A0A0R4ITV0;A0A2R8Q9S7		si:dkey-46i9.1
-0.943175	A0A140LG11	A0A140LG11		si:dkey-56m19.5
-0.925595	F1RDV2;B0UYL0	F1RDV2;B0UYL0		ndufa10
-0.91469	E7F9R1	E7F9R1		atp1b4
-0.892529	E7F2K4;A0A2R8RW11;K7DYN8;K7DYJ9;K7DYH4	E7F2K4;A0A2R8RW11;K7DYN8;K7DYJ9;K7DYH4		si:ch211-140m22.7
-0.878156	Q502E4	Q502E4		ndufs4
-0.867747	Q8JFT2;Q5W8I8;A0A0R4IY85;E7F467;X1WFE7;E7FAK4;B5AU16;Q1L8X9	Q8JFT2;Q5W8I8	Vesicular glutamate transporter 2.1	slc17a6b
-0.853938	E7FD23;X1WFU9	E7FD23;X1WFU9		si:dkey-276j7.1
-0.849627	X1WFN0;F1R7V9;A0A2R8Q335;A0A2R8Q696	X1WFN0;F1R7V9;A0A2R8Q335;A0A2R8Q696		eml2
-0.835111	F1Q8D2	F1Q8D2		nsfl1c
-0.825794	B8A6A3;F1R391	B8A6A3;F1R391		zgc:110319
-0.825339	A0A2R8QEC5;A0A2R8QC07;F1QFQ6	A0A2R8QEC5;A0A2R8QC07;F1QFQ6		dlst
-0.816403	X1WCJ5;E7F905;A0A2R8Q4I6	X1WCJ5;E7F905		ppfia3
-0.811427	E7F2L1;E9QBF2	E7F2L1		aak1b
-0.792157	Q7ZYX7;A0A2R8Q5H4	Q7ZYX7;A0A2R8Q5H4		psmd7
-0.785067	Q5TZ66;U3JAS0	Q5TZ66;U3JAS0	Synaptosomal-associated protein 25-A;Synaptosomal-associated protein	snap25a
-0.759233	Q6DFZ5;A0A286Y8I9	Q6DFZ5;A0A286Y8I9		slc2a3a
-0.756971	E7FBI2;A0A2R8PYR9;A0A0R4J7C3;G1K2T5;F1Q7M8;F1QB74;F1QPM0	E7FBI2;A0A2R8PYR9;A0A0R4J7C3	Microtubule-associated protein	si:dkey-77a20.5
-0.752982	A2CF37;F1Q8J7	A2CF37		tnr
-0.747204	Q8UUT0;F6NGJ2	Q8UUT0;F6NGJ2		gpm6ba
-0.743439	Q9DGI4	Q9DGI4		atp1b3b
-0.740084	Q6PC06	Q6PC06	Adenosylhomocysteinase	ahcyl2
-0.709304	Q4VBV1;I3IS20	Q4VBV1;I3IS20	Cytochrome b-c1 complex subunit 7	uqcrb
-0.680639	F1R161;A3KPT4;Q6NYW6;I3IS24;A0A2R8QJ13	F1R161;A3KPT4;Q6NYW6	CLIP-associating protein 2	clasp2
-0.662252	B0R068;A0A0R4IJ10;B3DFZ2	B0R068;A0A0R4IJ10		atp1a1b
-0.657004	Q6NWC1	Q6NWC1		vdac1
-0.643072	Q8AWD0	Q8AWD0		vdac2
-0.640854	F8W494;E7FE91;Q7ZTT6;Q6DHS4;X1WDM9;E7F2B8	F8W494;E7FE91		si:dkey-201c1.2
-0.633391	F1QF43;X1WC25;A7YYF5	F1QF43		adam22
-0.623637	Q6DHG4	Q6DHG4		cplx2l
-0.612982	B2GQ15;A0A2R8Q0N5;Q5U3U3;B0S7W8	B2GQ15;A0A2R8Q0N5;Q5U3U3	Carnitine O-palmitoyltransferase 2, mitochondrial	cpt2
-0.604931	E7F6Z2;A0A286Y8C7;A2CF25	E7F6Z2		LOC568033
-0.578584	Q7ZVF3	Q7ZVF3	Succinate dehydrogenase [ubiquinone] flavoprotein subunit, mitochondrial	sdha
-0.546448	E7F351	E7F351		acsl6
-0.539134	Q803T6;R4GEX2	Q803T6;R4GEX2		sh3gl2
-0.51603	Q6DGH8;A8WHV3;F6NMA7;B8A666;Q6DI07	Q6DGH8;A8WHV3;F6NMA7		rab3c
-0.508225	F1QC52;A0A2R8QC86;A0A2R8QIB9;A0A2R8Q9B4;F6NYB5;A0A2R8QV60	F1QC52;A0A2R8QC86;A0A2R8QIB9;A0A2R8Q9B4;F6NYB5;A0A2R8QV60		pcloa
-0.490347	F1Q8F1	F1Q8F1		inab
-0.470954	F1RDA6;A0A2R8RNT6	F1RDA6;A0A2R8RNT6		ndufs1
-0.463999	Q6PH25	Q6PH25		vps28
-0.43776	F1QKF2	F1QKF2	Calcium-transporting ATPase	atp2b4
-0.386777	B8A615	B8A615		si:dkey-33c12.3
-0.369832	F1R7L2	F1R7L2		sgtb
-0.342917	A0A0R4ITA8;E7FDP2;A0A2R8RK99;A0A2R8QEU0;F1R2A3	A0A0R4ITA8;E7FDP2;A0A2R8RK99;A0A2R8QEU0	ATP-dependent 6-phosphofructokinase	pfkpa
-0.321656	E9QFD5;A0A286Y951;E7F9E8	E9QFD5;A0A286Y951;E7F9E8		nefla
OnlyHT26	A0A2R8RN44	A0A2R8RN44		N/A
OnlyHT26	A5PMG4;A5PMG3;A0A286YBQ5;K7DYH7	A5PMG4;A5PMG3	Adenosylhomocysteinase	ahcyl1
OnlyHT26	A2BHD5;Q6PBZ5	A2BHD5;Q6PBZ5		aif1l
OnlyHT26	A0A0R4IRS1	A0A0R4IRS1		ap1m1
OnlyHT26	X1WFD2	X1WFD2		ap2a1
OnlyHT26	A0A2R9YJQ0;A0A0R4IWF9;F1QTR9;A0MTA1;H0WED1;H0WEZ7;H0WFG1;H0WFB7	A0A2R9YJQ0;A0A0R4IWF9;F1QTR9;A0MTA1;H0WED1;H0WEZ7	DNA-(apurinic or apyrimidinic site) lyase	apex1
OnlyHT26	A0A2R8QJG7;A0A286Y9U6;A0A2R8Q8E4;A0A2R8QEZ8;A0A2R8PW01;X1WCP3;A0A2R8QNN7;F1RDE6	A0A2R8QJG7;A0A286Y9U6;A0A2R8Q8E4;A0A2R8QEZ8;A0A2R8PW01;X1WCP3;A0A2R8QNN7;F1RDE6	Phospholipid-transporting ATPase	atp8a2
OnlyHT26	Q1LYB6	Q1LYB6	ATPase inhibitor B, mitochondrial	atpif1b
OnlyHT26	A0A0R4IQ37;F1QA42	A0A0R4IQ37;F1QA42		atxn2l
OnlyHT26	F1QUS0	F1QUS0		calb2b
OnlyHT26	Q6PFU4;A0A2R8QSF7;A3QJU6	Q6PFU4		cdc42
OnlyHT26	Q6GMK1;A0A2R8RIZ9	Q6GMK1;A0A2R8RIZ9		cdc42ep4a
OnlyHT26	Q9DE44;F1RDQ7;Q7ZWB1;Q7T3L7;E9QFH2;I3IT74;A8WG02;Q7SXE8;A0A2R8QIS4;E7F9R5;A0A2R8S0E1;A0A2R8PZN2;A0A2R8Q0V9;B0UYG3;Q5RHX9;E7F092;F1R6Y1;Q1RLU9	Q9DE44		cdk5
OnlyHT26	A0A0R4IVN1;F1R789	A0A0R4IVN1		cetn2
OnlyHT26	Q6DBT9	Q6DBT9	Claudin	cldnk
OnlyHT26	A0A0R4IRJ8	A0A0R4IRJ8		clic1
OnlyHT26	Q6TEN9;F1QNY5	Q6TEN9;F1QNY5		cpne1
OnlyHT26	B0JZJ1;Q6NWH7;F1Q5L6;E9QG17	B0JZJ1;Q6NWH7;F1Q5L6;E9QG17		ddx5
OnlyHT26	B8A4B0	B8A4B0		glud1a
OnlyHT26	F1QXX8	F1QXX8		gnav1
OnlyHT26	A7YT47	A7YT47		hadhaa
OnlyHT26	X1WD76;A0A2R8PX52;F1QVH8	X1WD76;A0A2R8PX52;F1QVH8		hephl1a
OnlyHT26	Q503B6;F1QNG4;F8W5K1;A0A1L1QZE5;Q6DGD1;A0A2R8Q8S1;P79737	Q503B6;F1QNG4;F8W5K1;A0A1L1QZE5;Q6DGD1;A0A2R8Q8S1;P79737	GTPase NRas	hrasb;hrasa;nras
OnlyHT26	Q6P5L8;X1WFF1	Q6P5L8;X1WFF1	Hydroxysteroid dehydrogenase-like protein 2	hsdl2
OnlyHT26	Q32LW7	Q32LW7		kcns3b
OnlyHT26	A0A140LH43	A0A140LH43		lrp1aa
OnlyHT26	A0A0R4I9H8;Q32LV0;A0A0R4IB91;A0A0R4IKK9	A0A0R4I9H8;Q32LV0;A0A0R4IB91;A0A0R4IKK9	Mitogen-activated protein kinase	mapk10
OnlyHT26	F1QTW8;Q800H6	F1QTW8;Q800H6		matr3l1.1
OnlyHT26	A9JTC4;Q803S3	A9JTC4;Q803S3	Protein MEMO1	memo1
OnlyHT26	Q0ZBR7	Q0ZBR7		mif
OnlyHT26	Q566V8;X1WHQ5	Q566V8;X1WHQ5		mrpl12
OnlyHT26	A0A2R8QR85	A0A2R8QR85		mtmr7a
OnlyHT26	Q6WFZ4	Q6WFZ4		mtx2
OnlyHT26	A0A0R4IAW3	A0A0R4IAW3		ncam1a
OnlyHT26	F1QQ42	F1QQ42		ndufa1
OnlyHT26	Q6DGM9	Q6DGM9		ndufa7
OnlyHT26	E7FDX3	E7FDX3		ndufaf4
OnlyHT26	Q6P119	Q6P119		ndufb3
OnlyHT26	Q9DGJ3	Q9DGJ3	Epididymal secretory protein E1	npc2
OnlyHT26	Q1MTK5	Q1MTK5		nuak2
OnlyHT26	E9QIQ3;A0A2R8QTE7	E9QIQ3;A0A2R8QTE7		nup62l
OnlyHT26	B7ZD17;A2AWU3;B7ZD15;A2AWU1	B7ZD17;A2AWU3;B7ZD15;A2AWU1		olfm1b;olfm1a
OnlyHT26	F1R982	F1R982		otx5
OnlyHT26	F1QTZ4	F1QTZ4		padi2
OnlyHT26	A0A0R4ILP7;F1QXY7;A0A0R4I9J8;A0A2R8QKI6;A0A2R8Q2D1;A0A2R8QMV7;A0A0R4IQG3;A0A2R8PZU7;A0A0R4IBZ9;A0A0R4IC26;A0A0R4IID2;A0A0N4SUB1;A0A0R4IZN0;A0A0R4ICV7;E7F1K6;A0A0R4IZ29;A0A0R4IRQ9;A0A2R8QHK7;A0A0N4SUG2;A0A2R8RHT3;A0A286Y8Q2;A0A2R8QGH0;A0A0J9YJK6	A0A0R4ILP7;F1QXY7;A0A0R4I9J8;A0A2R8QKI6;A0A2R8Q2D1;A0A2R8QMV7;A0A0R4IQG3;A0A2R8PZU7;A0A0R4IBZ9;A0A0R4IC26;A0A0R4IID2;A0A0N4SUB1;A0A0R4IZN0;A0A0R4ICV7;E7F1K6;A0A0R4IZ29;A0A0R4IRQ9;A0A2R8QHK7;A0A0N4SUG2;A0A2R8RHT3;A0A286Y8Q2;A0A2R8QGH0;A0A0J9YJK6		pcdh1gb9;pcdh1gc5
OnlyHT26	A0A2R8Q2W3;E7FEK1;A0A2R8QR20	A0A2R8Q2W3;E7FEK1;A0A2R8QR20		plekhg4
OnlyHT26	Q567W8	Q567W8		ppp1r14aa
OnlyHT26	A2BG80;A0A2R8PVH8	A2BG80;A0A2R8PVH8	Serine/threonine-protein phosphatase 2A 55 kDa regulatory subunit B	ppp2r2ab
OnlyHT26	E7F169;A0A0R4IZT7	E7F169	Serine/threonine-protein phosphatase	ppp3cb
OnlyHT26	A8E7N8	A8E7N8	Proteasome subunit beta type	psmb4
OnlyHT26	B0R028;A0A2R8PYA0	B0R028;A0A2R8PYA0	Proteasome subunit beta type	psmb5
OnlyHT26	F1QZA5	F1QZA5		psmd6
OnlyHT26	Z4YIG5;Q6TEN1	Z4YIG5;Q6TEN1	Ras-related protein Rap-1b	rap1b
OnlyHT26	A2CE86	A2CE86		rasl10a
OnlyHT26	A0A0G2KQB9;A0A2R8PWZ0;A0A2R8Q4H1;A0A2R8QS07	A0A0G2KQB9;A0A2R8PWZ0;A0A2R8Q4H1;A0A2R8QS07		ryr2a
OnlyHT26	A0A0H2UKD1;Q5XJK1	A0A0H2UKD1;Q5XJK1	Short coiled-coil protein B	scocb
OnlyHT26	A0A2R8QNI9;E9QD14;E7EXI2	A0A2R8QNI9;E9QD14;E7EXI2		sez6l2
OnlyHT26	Q7ZUC9	Q7ZUC9		sh3bgrl3
OnlyHT26	A0A0R4IX00	A0A0R4IX00		si:ch1073-224n8.1
OnlyHT26	B8A4X5	B8A4X5	Galectin	si:ch211-10a23.2
OnlyHT26	R4GEY3;E7FAK0;F1R9N6;E7F5A4	R4GEY3;E7FAK0;F1R9N6;E7F5A4		si:ch211-113a14.24;si:ch211-113a14.12;si:dkey-261m9.12
OnlyHT26	A0A140LH63;A0A140LFZ1;A0A140LH34;A0A140LH11;A0A140LH24	A0A140LH63;A0A140LFZ1;A0A140LH34;A0A140LH11;A0A140LH24		si:ch73-368j24.12
OnlyHT26	A0A2R8QBE9;A0A0R4IL40;A0A2R8QTC1;A0A2R8QLE8;F1QWP8;A0A2R8QEN8;A0A0R4IWJ2;A0A2R8QFV8;A0A2R8QHD0;A0A2R8QIT3;F1QZV8;A0A0R4IZ56;A0A2R8RXZ1;A0A2R8QIB4;A0A2R8QI47;A0A0R4IVV9;R4GDY0;A0A0R4IUE8;A0A0R4INA3;A0A2R8QE61;A0A0R4IM74;F1R5Y0;F1R536;A0A2R8QT21;A0A0H2UKS5;A0A2R8PW28;F1R0P8;A0A0R4ISH0;H2ZRH4;A0A2R8QN13;F1R995;L7N0X1;A0A2R8QIE1;A0A0R4IPM0;A0A0R4INX7;A0A0R4IAU9;A0A0N4STS8;F1RD34;E7FCS7;A0A0R4IE81;A0A…	A0A2R8QBE9;A0A0R4IL40;A0A2R8QTC1;A0A2R8QLE8;F1QWP8;A0A2R8QEN8;A0A0R4IWJ2;A0A2R8QFV8;A0A2R8QHD0;A0A2R8QIT3;F1QZV8;A0A0R4IZ56;A0A2R8RXZ1;A0A2R8QIB4;A0A2R8QI47;A0A0R4IVV9;R4GDY0;A0A0R4IUE8;A0A0R4INA3;A0A2R8QE61;A0A0R4IM74;F1R5Y0;F1R536;A0A2R8QT21;A0A0H2UKS5;A0A2R8PW28;F1R0P8;A0A0R4ISH0;H2ZRH4;A0A2R8QN13;F1R995;L7N0X1;A0A2R8QIE1;A0A0R4IPM0;A0A0R4INX7;A0A0R4IAU9;A0A0N4STS8;F1RD34;E7FCS7;A0A0R4IE81;A0A…		si:dkey-16p6.1;si:dkey-265e15.5;si:dkey-172k15.6;si:dkey-61p9.9;si:dkey-191j3.2;si:dkey-257e4.2;si:dkey-204l2.3;si:dkey-207m2.4;si:dkey-196n19.2;si:dkey-59l11.10;si:rp71-1l17.2;si:ch211-226o13.1;si:dkey-19c16.1;si:ch211-205a14.11;si:dkey-261p22.1;si:ch211-22k7.9;si:dkey-56m15.2
OnlyHT26	Q1LX26;A3KNR2	Q1LX26;A3KNR2		si:dkey-238c7.16
OnlyHT26	F8W5C9;F8W320;G1K2X9;A0A0R4IZ32;Q5TYP8	F8W5C9;F8W320;G1K2X9;A0A0R4IZ32;Q5TYP8	Protein stum homolog	si:dkeyp-59a8.4
OnlyHT26	A0A140LG64	A0A140LG64		slc6a11b
OnlyHT26	A0A2R8Q8E9;Q5W8I5;A0A2R8QPW7	A0A2R8Q8E9;Q5W8I5;A0A2R8QPW7	Transporter	slc6a5
OnlyHT26	A0A2R8QKD1;A0A2R8Q2X2;F1Q9I6	A0A2R8QKD1;A0A2R8Q2X2		slmapb
OnlyHT26	A0A0R4ITA5;Q1LVV8	A0A0R4ITA5;Q1LVV8	Structural maintenance of chromosomes protein	smc3
OnlyHT26	Q6DGP6	Q6DGP6		sub1b
OnlyHT26	F1QRX2;Q6NV25;Q6DI05;Q6DHL4	F1QRX2;Q6NV25;Q6DI05;Q6DHL4	Small ubiquitin-related modifier;Small ubiquitin-related modifier 3-like;Small ubiquitin-related modifier 3;Small ubiquitin-related modifier 2	sumo3b;sumo3l;sumo3;sumo2
OnlyHT26	A3KQ92;A0A2R8Q0W7;Q1LX36	A3KQ92;A0A2R8Q0W7;Q1LX36		syt1b
OnlyHT26	B0VEQ2	B0VEQ2	Tetraspanin	tspan7b
OnlyHT26	E9QIE4;E9QHA6;E9QG69;E9QEW3;E9QH23;E9QHM1;E9QG83;E9QFZ3;F1Q8E9	E9QIE4;E9QHA6;E9QG69;E9QEW3;E9QH23;E9QHM1;E9QG83;E9QFZ3;F1Q8E9		tssc4
OnlyHT26	Q6PC95	Q6PC95		tuba8l2
OnlyHT26	B0R198	B0R198		vdac3
OnlyHT26	A0A1D5NS72	A0A1D5NS72		vgf
OnlyHT26	A7MBY4	A7MBY4	Histone H2B	zgc:171759
OnlyHT26	A5PF59;Q4QRF7	A5PF59;Q4QRF7	Protein leg1b	zgc:77778;leg1b
OnlyHT26	E9QGE4	E9QGE4		znf541
