# Supplementary material for: Brain Proteome and Behavioural Analysis in Wild Type, BDNF+/− and BDNF−/− Adult Zebrafish (Danio rerio) Exposed to Two Different Temperatures
Source: Int J Mol Sci. 2022 May 17;23(10):5606. doi: 10.3390/ijms23105606 (PMC9146406; doi:10.3390/ijms23105606)
Supplement: Supplementary file 1 [file ijms-23-05606-s001.zip › ijms-1658523-supplementary/Table S12_KO34vsKO26.xlsx]

## Sheet: Foglio1
Table S12. List of the proteins differentially expressed in KO34vsKO26. Proteins were considered differentially expressed in the comparison if they showed significant t-test difference (Welch's test P ≤0.05) or are expressed exclusively in one condition.
KO34vsKO26
Welch's T-test Difference KO34_KO26	T: T: Protein IDs	Majority protein IDs	Protein names	Gene names
0.606794	E7F6Z2;A0A286Y8C7;A2CF25	E7F6Z2		LOC568033
0.702986	E7F744	E7F744		nptxra
0.818289	B5DE31	B5DE31		ybx1
0.862692	F1QVC6	F1QVC6		srsf9
0.876009	Q6PBJ9	Q6PBJ9		rplp2
0.970098	F1QHC4;F1Q5F3;E9QCX6;E9QIC9	F1QHC4;F1Q5F3;E9QCX6		lmnb1
1.00832	B3DIV6	B3DIV6	Acetyltransferase component of pyruvate dehydrogenase complex	dlat
1.04402	A0A2R8QI45;F1QTE3;F1RBS8	A0A2R8QI45;F1QTE3;F1RBS8		add2
1.05582	Q9I8P3;E7F0L6;Q9I8P2	Q9I8P3;E7F0L6;Q9I8P2	Pro-neuropeptide Y;Neuropeptide Y;C-flanking peptide of NPY;Peptide YY-A	npy;pyyb;pyya
1.13261	E7FE19;A0A2R8Q784;A0A0R4IPC8;A0A0R4IU23;A0A0R4IMW7;A0A0R4IRJ5;A0A0R4ITR6;A0A0R4IAJ6	E7FE19;A0A2R8Q784		cnp
1.2043	A0A0R4IJU5	A0A0R4IJU5		syn2b
1.2379	Q5TZ27;Q504A0;F1QCC9	Q5TZ27		syt1a
1.24115	A2BG87;A0A2R8QM71;A0A286YAI7;E9QD58;F1QAJ8;A0A2R8Q5Z8;A0A0R4ITK2;F1QY88;A0A0R4IVF8;A0A2R8RYT4;F1REC7	A2BG87;A0A2R8QM71;A0A286YAI7;E9QD58		mink1
1.33856	F1R314	F1R314		zgc:110425
1.40674	Q568Q7;Q1RLQ1;A0A0R4II97	Q568Q7	Stathmin	stmn1b
1.4776	E7FAZ5;A0A140LGU1;A0A0R4IWH8	E7FAZ5;A0A140LGU1;A0A0R4IWH8		hp1bp3
1.68566	Q7T1J9;F8W2R0	Q7T1J9		rps10
1.74874	Q6DRE6;A0A2R8RYC9;A0A2R8QFL0;A0A2R8Q7N4	Q6DRE6;A0A2R8RYC9;A0A2R8QFL0;A0A2R8Q7N4		rpl12
1.75355	F1QTW8;Q800H6	F1QTW8;Q800H6		matr3l1.1
1.84036	A8E7S2	A8E7S2		penka
2.25426	F1R9V3;R4GEU2	F1R9V3		si:dkey-4p15.3
2.36274	Q1LVG7	Q1LVG7		atp5d
2.72571	F1QF86;A0A0R4IF09;A0A2R8RS59	F1QF86;A0A0R4IF09	Serine/threonine-protein phosphatase	ppp3ccb
3.12138	Q803B5;F1QRP8;A0A2R8RZN3;A0A0R4IAH2	Q803B5;F1QRP8;A0A2R8RZN3;A0A0R4IAH2		dnpep
3.37881	Q5RG12	Q5RG12		hsp90aa1.2
4.90328	F8W4C1;F8W3R0	F8W4C1;F8W3R0		mbpb
Only KO34	A0A2R8RNU6	A0A2R8RNU6		N/A
Only KO34	Q1JPU9;I3IRV8;I3ITI8;I3ISX7;I3IS53;I3IS72;A0A2R8QUS0;B0V217;B0V219;B0V218;A0A0R4ILA7;A0A0R4IWX6	Q1JPU9;I3IRV8;I3ITI8;I3ISX7;I3IS53		abi2b
Only KO34	F1QZ09;F1R515;R4GEU0	F1QZ09		aclya
Only KO34	A0A0R4IPU5	A0A0R4IPU5		actr3b
Only KO34	F1QML8;A0A0H2UKW6;R4GEN9	F1QML8;A0A0H2UKW6;R4GEN9		akap8l
Only KO34	F1QR17	F1QR17		aldh7a1
Only KO34	F1Q9D1;A0A0R4IU36	F1Q9D1;A0A0R4IU36		alyref
Only KO34	Q7ZUZ7;Q6NYD8;E9QEB6;Q803D1;Q6DC20	Q7ZUZ7;Q6NYD8;E9QEB6;Q803D1;Q6DC20		arf1l;arf2;arf1;arf4a
Only KO34	F1RDK4	F1RDK4		arhgap32a
Only KO34	A0A2R8QJG7;A0A286Y9U6;A0A2R8Q8E4;A0A2R8QEZ8;A0A2R8PW01;X1WCP3;A0A2R8QNN7;F1RDE6	A0A2R8QJG7;A0A286Y9U6;A0A2R8Q8E4;A0A2R8QEZ8;A0A2R8PW01;X1WCP3;A0A2R8QNN7;F1RDE6	Phospholipid-transporting ATPase	atp8a2
Only KO34	Q1LYB6	Q1LYB6	ATPase inhibitor B, mitochondrial	atpif1b
Only KO34	F1Q9J0	F1Q9J0		bag3
Only KO34	F1QDC0;A0A1D5NSP7	F1QDC0;A0A1D5NSP7		cacna2d2a
Only KO34	A0A2R8QSU3	A0A2R8QSU3		calb2a
Only KO34	Q5TYZ5	Q5TYZ5		cand1
Only KO34	F1QIC0;Q58EC2	F1QIC0	Cystathionine beta-synthase	cbsb
Only KO34	A0A2R8PXB7;F1QNF2	A0A2R8PXB7;F1QNF2		cbx3a
Only KO34	F1Q6P4	F1Q6P4	Tetraspanin	cd82a
Only KO34	Q5RIJ7;Q5RIJ8	Q5RIJ7;Q5RIJ8		chga
Only KO34	A0A2R8Q9U9;E7F143	A0A2R8Q9U9;E7F143		chmp5a
Only KO34	E7FC99;F1QGH7;A0A5H1ZRJ2	E7FC99;F1QGH7;A0A5H1ZRJ2		ctnnb2;ctnnb1
Only KO34	F1RBK4;B0V2S9;F1R829	F1RBK4;B0V2S9;F1R829		ctnnd2b
Only KO34	B3DIT1;A5A5E1;A0A2R8PX02;F1QE65;Q90YM8	B3DIT1;A5A5E1;A0A2R8PX02		cyfip2
Only KO34	X1WDW2	X1WDW2		dchs1a
Only KO34	Q6DHR2;Q1LY18;A0A1D5NSC8	Q6DHR2		dnajb6a
Only KO34	F1QGC8	F1QGC8	D-tyrosyl-tRNA(Tyr) deacylase	dtd1
Only KO34	A0A0R4IEW8;F1QGR7;A9C3U8	A0A0R4IEW8;F1QGR7	ELAV-like protein	elavl4
Only KO34	F1RBY0	F1RBY0		fam63b
Only KO34	F1QEW4;Q7ZZ76	F1QEW4;Q7ZZ76		flot1a
Only KO34	F6NIQ9	F6NIQ9		gatad2b
Only KO34	Q9PU58;A0A2U3TW16;F6NVH9	Q9PU58	Protein NipSnap homolog 2	gbas
Only KO34	F1QK55;A2BIK6	F1QK55;A2BIK6		gltscr1
Only KO34	B0V2X4	B0V2X4		gria2a
Only KO34	Q9YH61;Q1LYN4;I3ISV4;B8JIQ1	Q9YH61;Q1LYN4		gsk3ab;gsk3aa
Only KO34	Q6NYV3	Q6NYV3		h1f0
Only KO34	F1QY27	F1QY27		h1fx
Only KO34	Q7T3L3;A0A286YAP4	Q7T3L3;A0A286YAP4		hsp90b1
Only KO34	F1QMG8;Q6NXA1	F1QMG8;Q6NXA1		hug;sgta
Only KO34	F1QL68;A0A2R8QKJ2;E7F8Q5	F1QL68;A0A2R8QKJ2;E7F8Q5		huwe1
Only KO34	Q1LYJ7;E9QFM6;E9QEH2	Q1LYJ7		kng1
Only KO34	F1R8U0	F1R8U0		krt94
Only KO34	F1QDH4;Q6PHD4	F1QDH4;Q6PHD4		larp6
Only KO34	Q9PVK5	Q9PVK5	L-lactate dehydrogenase A chain	ldha
Only KO34	A0A0R4IRN7;A0A0R4IGB5;E7F5B6	A0A0R4IRN7;A0A0R4IGB5;E7F5B6		LOC100002196
Only KO34	E7FGR0	E7FGR0		LOC101882255
Only KO34	A0A286Y8P6;E7F9D4;X1WDK0;X1WHB5;X1WD09	A0A286Y8P6;E7F9D4	Microtubule-associated protein	maptb
Only KO34	Q4V8X5	Q4V8X5		mlf2
Only KO34	A0A286YAD0;F1QKS0;A0A0R4IPW9;A0A0R4IX49;A0A0R4IB90;E7FCI5	A0A286YAD0;F1QKS0;A0A0R4IPW9		myo5b
Only KO34	B0V123;A0A0R4IRW7	B0V123;A0A0R4IRW7	Condensin complex subunit 1	ncapd2
Only KO34	Q9PTF3;A0A0R4IS05	Q9PTF3;A0A0R4IS05	Nucleoside diphosphate kinase	nme3
Only KO34	Q6NV13;A0A0R4IR03	Q6NV13;A0A0R4IR03		nudc
Only KO34	A0A2R8QI50;F1QL05	A0A2R8QI50;F1QL05	Protein-L-isoaspartate O-methyltransferase	pcmtl
Only KO34	Q90WA5	Q90WA5		pdia6
Only KO34	B7TWR3	B7TWR3		pmchl
Only KO34	Q568K2	Q568K2	Protein phosphatase 1 regulatory subunit 11	ppp1r11
Only KO34	Q567W8	Q567W8		ppp1r14aa
Only KO34	F1QY43;F1QK93;A0A2R8Q718	F1QY43;F1QK93;A0A2R8Q718		psmd1
Only KO34	Q1JPY8	Q1JPY8	Paraspeckle component 1	pspc1
Only KO34	A0A0R4IIZ4;A3KPJ4	A0A0R4IIZ4;A3KPJ4		ptprn2
Only KO34	Q5U3A3;A0A2R8QP95;Q6DC92	Q5U3A3;A0A2R8QP95;Q6DC92		ralab;ralba
Only KO34	F1QFV6;A0A286YBP4	F1QFV6;A0A286YBP4		rpl28
Only KO34	Q1L8Q7;Q7ZUG6	Q1L8Q7;Q7ZUG6		rpl30
Only KO34	Q24JV1	Q24JV1		rpl32
Only KO34	Q6Q415	Q6Q415	60S ribosomal protein L36	rpl36
Only KO34	Q7SXA3;B0R193;Q3B7P7;A0A0N4STS4;A0A2R8RR55;B0R189;F1QHN6;A0A0N4SUD2	Q7SXA3;B0R193;Q3B7P7;A0A0N4STS4;A0A2R8RR55;B0R189;F1QHN6;A0A0N4SUD2		rps27a;ubb;uba52;si:ch211-202a12.4
Only KO34	F1QT63	F1QT63		sarnp
Only KO34	A2CF54;A0A2R8QGQ7;A0A2R8QL74;A0A2R8PVX5;A0A2R8Q4N2	A2CF54;A0A2R8QGQ7;A0A2R8QL74;A0A2R8PVX5		scai
Only KO34	Q7ZV08	Q7ZV08		scamp2
Only KO34	A3KQQ9;A0A2R8QF03	A3KQQ9;A0A2R8QF03	Secretogranin-3	scg3
Only KO34	A2BIR7	A2BIR7		sdf2l1
Only KO34	Q6NWB3	Q6NWB3		sf3b4
Only KO34	R4GEY3;E7FAK0;F1R9N6;E7F5A4	R4GEY3;E7FAK0;F1R9N6;E7F5A4		si:ch211-113a14.24;si:ch211-113a14.12;si:dkey-261m9.12
Only KO34	F1RD45	F1RD45		si:dkey-163f12.6
Only KO34	Q1LX26;A3KNR2	Q1LX26;A3KNR2		si:dkey-238c7.16
Only KO34	F8W5C9;F8W320;G1K2X9;A0A0R4IZ32;Q5TYP8	F8W5C9;F8W320;G1K2X9;A0A0R4IZ32;Q5TYP8	Protein stum homolog	si:dkeyp-59a8.4
Only KO34	F1Q5P8;Q803S1	F1Q5P8;Q803S1		smarce1
Only KO34	B0V3H3;Q6P2T1	B0V3H3;Q6P2T1		snrpa
Only KO34	A5WWG5;A5WWG4;A0A0R4ISP5;Q4V8Q5	A5WWG5;A5WWG4		srsf3b
Only KO34	F1QRX2;Q6NV25;Q6DI05;Q6DHL4	F1QRX2;Q6NV25;Q6DI05;Q6DHL4	Small ubiquitin-related modifier;Small ubiquitin-related modifier 3-like;Small ubiquitin-related modifier 3;Small ubiquitin-related modifier 2	sumo3b;sumo3l;sumo3;sumo2
Only KO34	A0A140LH61;F1RCC9	A0A140LH61;F1RCC9		synpo2la
Only KO34	Q6NYX2;Q803N5;A0A2R8PYV5;X1WD19;A0A2R8QEL5	Q6NYX2;Q803N5;A0A2R8PYV5;X1WD19;A0A2R8QEL5		tardbpl
Only KO34	Q7ZVM6;Q6TGT2	Q7ZVM6;Q6TGT2		tia1l
Only KO34	A0A2R8RPU1;B8JIL3	A0A2R8RPU1;B8JIL3		tlr3
Only KO34	F1RBE6	F1RBE6		tp53bp1
Only KO34	B0VEQ2	B0VEQ2	Tetraspanin	tspan7b
Only KO34	F1R4B5	F1R4B5		ube3a
Only KO34	E9QI72;Q6NWJ8;F1QDY2;A0A0R4IBN4	E9QI72;Q6NWJ8;F1QDY2;A0A0R4IBN4		ugp2b
Only KO34	A0A2R8QLN9;E7F2J5;Q7ZW40;A0A0R4IC30	A0A2R8QLN9;E7F2J5;Q7ZW40		uso1
Only KO34	F1QT60;F1R8W4;F1R8W3	F1QT60		viml
Only KO34	E9QH92;F1QFF9;A0A2R8QPX7;Q7ZVK4	E9QH92;F1QFF9;A0A2R8QPX7;Q7ZVK4	Vacuolar protein-sorting-associated protein 36	vps36
Only KO34	Q1LWN2;A0A2R8QEH1;A0A2R8QIV8	Q1LWN2		vtg1
Only KO34	A0A2R8QV67;A0A2R8QN47;F1Q7L0;A0A2R8RWE8	A0A2R8QV67;A0A2R8QN47;F1Q7L0		vtg4
Only KO34	A0A2R8Q5A6	A0A2R8Q5A6		wu:fb95e10
Only KO34	A0A2R8QGT1;A0A0R4IXM2;E9QF73;A0A2R8Q1L3;E9QIL0;Q6P0G6;Q9I8U7;Q7ZUB0;F1Q6V0;B0R0F7;A0A2R8QCN4;A0A0R4ITP1	A0A2R8QGT1;A0A0R4IXM2;E9QF73		zgc:153867
Only KO34	A4QP76	A4QP76		zgc:162989
Only KO34	A7E2K1;A0A2R8RQ88;A0A2R8QH41	A7E2K1;A0A2R8RQ88;A0A2R8QH41		zgc:171719
Only KO34	Q7ZUL8	Q7ZUL8		zgc:55558
Only KO34	Q4V942;Q502S1;F1QFP9;Q6P124;A1L1U3	Q4V942;Q502S1;F1QFP9;Q6P124;A1L1U3		zgc:56304;g3bp1;g3bp2
Only KO34	Q6NZS2	Q6NZS2		zgc:65895
Only KO34	A8E5I2;Q6NYL7	A8E5I2;Q6NYL7		zgc:77517
-3.72192	Q6IQ59	Q6IQ59		uqcrc2b
-3.49806	F1RDA6;A0A2R8RNT6	F1RDA6;A0A2R8RNT6		ndufs1
-3.26338	B0S5C5;A0A0G2KML7	B0S5C5		acaa2
-3.17445	Q1L9H0;Q1L9G9;Q1L9G8;Q1L9G6	Q1L9H0;Q1L9G9;Q1L9G8;Q1L9G6	Tetraspanin	cd9b
-3.06333	Q804W1	Q804W1		pvalb6
-3.0524	A7E2K4	A7E2K4		rplp2l
-2.99491	F1QZU7;A0A0G2KZR6	F1QZU7;A0A0G2KZR6		aldh2.2
-2.99339	Q7T368;Q1LVS0	Q7T368		pdhb
-2.84226	A0A2R8RX88;A0A2R8QJ67;F1R0M4;A0A0R4IDV1;F1Q8G6	A0A2R8RX88;A0A2R8QJ67;F1R0M4		fus
-2.71462	A0A2R8RLZ9;Q6TNT9	A0A2R8RLZ9;Q6TNT9		gdi2
-2.63131	Q7ZUI4	Q7ZUI4	Thioredoxin	zgc:56493
-2.62748	Q6NSN3;F1QUE3;A0A2R8Q5U6;Q1L8E2	Q6NSN3;F1QUE3;A0A2R8Q5U6		uqcrc1
-2.56331	A0A0A0MPL5	A0A0A0MPL5	Fascin	si:ch211-160d14.1
-2.5149	Q6P948;A0A0R4IT09;A0A2R8QAA8;A0A2R8Q5C3;F1QBT9;E7F9W7;E9QBJ0	Q6P948;A0A0R4IT09;A0A2R8QAA8	Pyruvate dehydrogenase E1 component subunit alpha	pdha1a
-2.34742	Q6NWJ5;A9JST4;I3ISC4	Q6NWJ5;A9JST4		tuba8l4
-2.29293	Q1L8C0	Q1L8C0		si:dkey-220f10.4
-2.25431	Q7T334	Q7T334	Malate dehydrogenase	mdh2
-2.24076	A0A2R8QC53;A0A2R8QPB0;Q7T2A8	A0A2R8QC53;A0A2R8QPB0;Q7T2A8	SH3 domain-binding glutamic acid-rich-like protein	sh3bgrl
-2.23695	Q6PBK9;A0A2R8QA71;A0A2R8Q8M1	Q6PBK9;A0A2R8QA71;A0A2R8Q8M1		prdx6
-2.22174	F1QV19	F1QV19		ggctb
-2.21893	F1QCD4	F1QCD4	Aspartate aminotransferase	got2b
-2.20073	Q8JHI0;A2CEZ0	Q8JHI0		slc25a5
-2.15838	E7F4R9	E7F4R9	Isocitrate dehydrogenase [NADP]	idh2
-2.12268	I3IRW7	I3IRW7		abat
-2.12162	Q1LVL2;A0A2R8RMW6;A0A286YAH8;Q1LVL3;Q4V983;F1QBG7	Q1LVL2;A0A2R8RMW6;A0A286YAH8;Q1LVL3	Alanine--tRNA ligase, cytoplasmic	aars
-2.09787	Q6TNU6	Q6TNU6	Dihydrolipoyl dehydrogenase	dldh
-2.08942	Q7ZUD3	Q7ZUD3		gmfb
-2.07697	A5PMV7	A5PMV7		ppp2r1a
-2.06749	Q7ZVF3	Q7ZVF3	Succinate dehydrogenase [ubiquinone] flavoprotein subunit, mitochondrial	sdha
-2.00496	Q567Y4	Q567Y4		ndufb9
-1.99203	Q08C78	Q08C78	Transcription factor BTF3	btf3
-1.98341	F8W4M7;A0A2R8RID5	F8W4M7;A0A2R8RID5		aco2
-1.9759	A0A2R8Q8X0;Q6IQJ2;A0A2R8QCY8	A0A2R8Q8X0;Q6IQJ2		zgc:55461
-1.9566	E7F2M5	E7F2M5		LOC567192
-1.92474	Q6AZA0	Q6AZA0	Acetyl-CoA acetyltransferase, mitochondrial	acat1
-1.91048	A0A2R8Q4P7;Q8UUT4;A0A2R8RT48	A0A2R8Q4P7;Q8UUT4;A0A2R8RT48		gpm6aa
-1.8976	F1Q6G8	F1Q6G8		atp1b1b
-1.87113	Q7T1D8	Q7T1D8		phb
-1.87024	Q6ZM12	Q6ZM12		OTTDARP00000002003
-1.8196	A0A0R4IQ52	A0A0R4IQ52		si:ch211-132g1.3
-1.81838	A0A0R4IQM9;F1RAZ4;F1RAE9	A0A0R4IQM9		stxbp1a
-1.80226	F1QX26;Q7T119	F1QX26	Galectin	lgals9l1
-1.79389	Q4V8S5;E9QJP8	Q4V8S5;E9QJP8		acbd7
-1.74952	F1R5C0	F1R5C0		syt2a
-1.69709	B8JLR6	B8JLR6		si:ch211-251b21.1
-1.67577	Q504B1	Q504B1		sub1a
-1.66245	Q7ZUS9	Q7ZUS9		etfa
-1.64017	A0A0R4IQ62	A0A0R4IQ62		N/A
-1.60996	O42363	O42363	Apolipoprotein A-I;Proapolipoprotein A-I	apoa1
-1.59483	Q6PBU0;A0A0R4IFR2	Q6PBU0;A0A0R4IFR2	Protein FAM136A	fam136a
-1.58684	Q5RGY8;F6NT66	Q5RGY8		dpysl5b
-1.5396	B0S5B9	B0S5B9		sypa
-1.5383	F1QMZ6;A9JTH1;Q6AXL4	F1QMZ6;A9JTH1	Neurocalcin-delta A	ncalda
-1.53806	F1QE62	F1QE62	3-hydroxyisobutyrate dehydrogenase	hibadhb
-1.51663	F1Q5R6	F1Q5R6		si:dkey-27m7.4
-1.51148	A0A2R8QFE5;E7F5R2	A0A2R8QFE5;E7F5R2		LOC100151589
-1.49412	A5WVL6;A5WVL7;A5WVL8	A5WVL6;A5WVL7;A5WVL8		ctsla
-1.49406	Q52PJ5;E9QDU7	Q52PJ5	Dihydropyrimidinase-related protein 3	dpysl3
-1.47402	A0A2R8QHD1;F1QS28	A0A2R8QHD1;F1QS28		hnrnpa0a
-1.46773	B8JKN6;A0A2R8QTQ3;B8JKN7	B8JKN6;A0A2R8QTQ3;B8JKN7	Peptidyl-prolyl cis-trans isomerase	ppiaa
-1.46466	A0A2R8Q6P3;A0A2R8QSS6	A0A2R8Q6P3;A0A2R8QSS6		N/A
-1.44559	Q7ZWE9;F1QP56;A5WWI1	Q7ZWE9;F1QP56;A5WWI1	UMP-CMP kinase	cmpk
-1.44369	Q7ZVJ0;A5WWI6	Q7ZVJ0;A5WWI6	Profilin	pfn2l
-1.44117	Q45NF8	Q45NF8		pcp4a
-1.42351	A0A140LG76;Q7SY23	A0A140LG76;Q7SY23	Delta-1-pyrroline-5-carboxylate dehydrogenase, mitochondrial	aldh4a1
-1.41385	A5WVI9;A0A2R8QPX2;A0A2R8RM85	A5WVI9;A0A2R8QPX2		dnaja2l
-1.39446	Q1JPY6	Q1JPY6		pfdn2
-1.38841	Q6NWK4;F1RDT4	Q6NWK4		atp6v1e1b
-1.36262	A0A0R4IMF8;Q6NYR4;A0A2R8Q860;A0A2R8QEN9;Q90473;Q1LY29;A5PMG2;Q1LY27	A0A0R4IMF8;Q6NYR4;A0A2R8Q860;A0A2R8QEN9;Q90473	Heat shock cognate 71 kDa protein	hspa8
-1.35479	Q6P980	Q6P980	Superoxide dismutase	sod2
-1.35274	Q6P5L3	Q6P5L3	60S ribosomal protein L19	rpl19
-1.33995	Q6PGY7	Q6PGY7		cisd1
-1.32581	Q7ZUP5;A0A0R4IH71	Q7ZUP5;A0A0R4IH71		dnaja2
-1.32104	E7FE02;E9QEU3	E7FE02;E9QEU3	Clustered mitochondria protein homolog	cluhb
-1.30566	X1WCN8;F1QPE9;Q3B7H1	X1WCN8;F1QPE9;Q3B7H1	Parkinson disease 7 domain-containing protein 1	pddc1
-1.28384	F1QE30;F1QEY7	F1QE30;F1QEY7	V-type proton ATPase subunit a	atp6v0a1b;atp6v0a1a
-1.27662	A8E7G6	A8E7G6		prdx3
-1.25556	Q6P967;A0A2R8Q3R6	Q6P967;A0A2R8Q3R6		gnao1b
-1.24722	F1QXV8	F1QXV8	Phosphoglycerate kinase	pgk1
-1.23244	Q7SXN2;F1QC42	Q7SXN2		hnrpdl
-1.22949	Q6PE34	Q6PE34		zgc:65894
-1.19113	A0A2R8QTG5;A0A2R8QF37;A0A2R8Q653;A3KPW9	A0A2R8QTG5;A0A2R8QF37;A0A2R8Q653;A3KPW9	Large proline-rich protein BAG6	Bag6
-1.18456	E9QBW4;F1R4H8	E9QBW4;F1R4H8		pdyn
-1.18057	A4IGC1	A4IGC1		nptna
-1.16355	A5PLJ7	A5PLJ7		oxsr1a
-1.16293	Q1LUK1;Z4YJ86	Q1LUK1	Protein QIL1	qil1
-1.1584	F1QKY8	F1QKY8		tubb2
-1.1527	Q6PC34;Q7SXX4;Q5TZ31	Q6PC34		hpca
-1.13522	Q9I8N9;F8W3N3;F8W4L9	Q9I8N9;F8W3N3;F8W4L9		fabp7a
-1.11094	Q6NWK3	Q6NWK3		ranbp1
-1.10896	F1R4K1	F1R4K1		tubb4b
-1.10762	Q6IQ71;U3JB43;F8W402;F8W478	Q6IQ71;U3JB43;F8W402		cbx1b
-1.09063	Q1MTI4;I3IS66	Q1MTI4;I3IS66	Triosephosphate isomerase A	tpi1a
-1.05097	E7F9R1	E7F9R1		atp1b4
-1.0385	Q68EI5	Q68EI5		epb41l3a
-1.02881	Q7ZZ04	Q7ZZ04		echs1
-1.02622	F1QAM8	F1QAM8		vim
-1.02589	Q6P3H9	Q6P3H9		slc3a2b
-1.01988	F1R0A8	F1R0A8		syn2a
-1.01192	Q9DGL2;A0A0R4IUE0;A0A0R4ICY9;A0A0R4IZ15	Q9DGL2;A0A0R4IUE0;A0A0R4ICY9		atp1b2a
-1.00836	Q9DEG7;E9QEQ4	Q9DEG7;E9QEQ4		ctbp1
-0.9445	F1QPB5;F1Q856	F1QPB5		sept5a
-0.917022	B7ZVA6	B7ZVA6		cox19
-0.899288	E7FD23;X1WFU9	E7FD23;X1WFU9		si:dkey-276j7.1
-0.880724	Q7T2B9	Q7T2B9	Myotrophin	mtpn
-0.877574	Q803T6;R4GEX2	Q803T6;R4GEX2		sh3gl2
-0.867533	Q6GQM9;F6NUZ4	Q6GQM9		eno2
-0.864713	B0UYN4;E7F569	B0UYN4		zgc:162944
-0.834536	A0A0R4IQ37;F1QA42	A0A0R4IQ37;F1QA42		atxn2l
-0.827051	Q801E6;B8JMY8	Q801E6	Malate dehydrogenase	mdh1aa
-0.801132	Q6PC44	Q6PC44		calb2a
-0.782156	A0A0R4IGG3;A0A2R8QNR8;Q90XG0;E9QBF0	A0A0R4IGG3;A0A2R8QNR8;Q90XG0;E9QBF0	Triosephosphate isomerase B;Triosephosphate isomerase	tpi1b
-0.779235	Q8AY63;R4GE87;F6NIF4;R4GEP9;R4GDX0	Q8AY63;R4GE87;F6NIF4		ckbb
-0.744495	B8JL43;A0A0R4IHQ0;A0A2R8RRA6;Q6P3G0;E7FBJ1;X1WE71	B8JL43;A0A0R4IHQ0;A0A2R8RRA6;Q6P3G0	Serotransferrin	tfa
-0.717899	Q7ZV22	Q7ZV22	S-methyl-5-thioadenosine phosphorylase	mtap
-0.661124	E9QB41;Q5XJ62;A0A2R8QJ29;F1QWU4;A0A2R8QES8;A0A2R8RYI8;E9QC87;A0A2R8QAG2	E9QB41;Q5XJ62;A0A2R8QJ29;F1QWU4;A0A2R8QES8;A0A2R8RYI8		myl6
-0.644609	E7F8K3;X1WEP8	E7F8K3;X1WEP8		si:ch211-286c4.6
-0.615942	Q5RGI5;A0A2R8PZN4	Q5RGI5;A0A2R8PZN4		ppp6r2a
-0.605885	F1Q8F1	F1Q8F1		inab
-0.592673	Q6PC12;A0A2R8Q1X2;E9QCX7	Q6PC12;A0A2R8Q1X2;E9QCX7	Enolase	eno1a
-0.575834	Q6DRF3	Q6DRF3	Proteasome subunit beta type	psmb1
-0.447821	Q6P3J2	Q6P3J2		arhgdia
-0.387269	A0A2R8RVZ7;A0A2R8Q334	A0A2R8RVZ7;A0A2R8Q334		gng4
-0.25798	Q92005;A0A2R8QSR4;A0A2R8Q469	Q92005;A0A2R8QSR4;A0A2R8Q469	Elongation factor 1-alpha	eef1a
OnlyKO26	A0A2R8PVJ3	A0A2R8PVJ3		N/A
OnlyKO26	A0A2R8Q1F3;F1R187;A0A2R8QEN6	A0A2R8Q1F3;F1R187;A0A2R8QEN6		abi1a
OnlyKO26	A2CG95;A2CG94	A2CG95		acadm
OnlyKO26	F1Q783;Q6AXI7	F1Q783;Q6AXI7		acads
OnlyKO26	B0S5S9;Q4V8X4	B0S5S9;Q4V8X4	Acyl-CoA-binding domain-containing protein 6	acbd6
OnlyKO26	F1QH99;A0A0R4IBG2	F1QH99;A0A0R4IBG2		acp1
OnlyKO26	F1QEB3	F1QEB3		actr3
OnlyKO26	A3QJU3;A0A2R8QCE7	A3QJU3;A0A2R8QCE7	AarF domain-containing protein kinase 4	adck4
OnlyKO26	A0A0R4IQT5;A0A0R4IBR1;A0A0R4IM76	A0A0R4IQT5;A0A0R4IBR1;A0A0R4IM76		adcyap1r1a
OnlyKO26	A0A0R4IPG9;A0A0R4IJ40;A0A2R8RHN2;F1R074	A0A0R4IPG9;A0A0R4IJ40;A0A2R8RHN2;F1R074		agrn
OnlyKO26	A5PMG4;A5PMG3;A0A286YBQ5;K7DYH7	A5PMG4;A5PMG3	Adenosylhomocysteinase	ahcyl1
OnlyKO26	F1RBU6;F1RBU0;A2BGE5;A2BGE4	F1RBU6;F1RBU0;A2BGE5		aifm1
OnlyKO26	A2BGR9	A2BGR9		aldh2.1
OnlyKO26	F1Q5B5;E9QCQ8;E9QHW5	F1Q5B5;E9QCQ8	Alkaline phosphatase	alpl
OnlyKO26	B8JIS9	B8JIS9		ampd2
OnlyKO26	A2BIB9;A0A0R4IYL7;A2BIC1	A2BIB9;A0A0R4IYL7		ank2b
OnlyKO26	Q6NUW5;I3ITE4	Q6NUW5	Acidic leucine-rich nuclear phosphoprotein 32 family member E	anp32e
OnlyKO26	F8W2N0	F8W2N0		anxa11b
OnlyKO26	X1WD71	X1WD71		ap2a1
OnlyKO26	A0A0R4IUM3;A0A2R9YJM9	A0A0R4IUM3;A0A2R9YJM9		apba1a
OnlyKO26	F1QHR0	F1QHR0		apoa4b.1
OnlyKO26	O42364;E9QBB8	O42364	Apolipoprotein Eb	apoeb
OnlyKO26	E7FF78;A0A2R8Q2V3;F8W5Y3	E7FF78;A0A2R8Q2V3;F8W5Y3		arhgef25b
OnlyKO26	B0S516	B0S516	Actin-related protein 2/3 complex subunit 5	arpc5lb
OnlyKO26	E7FEZ9	E7FEZ9		atox1
OnlyKO26	Q6P6E0	Q6P6E0		atp5l
OnlyKO26	Q7T385	Q7T385	V-type proton ATPase subunit C 1-A	atp6v1c1a
OnlyKO26	A8E5B0;Q08BV9	A8E5B0;Q08BV9		atp8a1
OnlyKO26	Q90485	Q90485	Hemoglobin subunit beta-2	ba2
OnlyKO26	A0A0R4IXT8	A0A0R4IXT8		bcan
OnlyKO26	Q4VBU0	Q4VBU0		bckdha
OnlyKO26	E7FDU0;A0A2R8QUY1	E7FDU0;A0A2R8QUY1		bckdhb
OnlyKO26	Q1LX53;A0A2R8QI00	Q1LX53;A0A2R8QI00		bcl2l13
OnlyKO26	A0A0R4ITU6;Q6PC91	A0A0R4ITU6;Q6PC91	Transcription factor BTF3 homolog 4	btf3l4
OnlyKO26	F1R3F7;F1R968	F1R3F7;F1R968		c1qbp
OnlyKO26	B8A565	B8A565		c9
OnlyKO26	F1R454	F1R454		ca2
OnlyKO26	F1QZX2	F1QZX2		ca4a
OnlyKO26	Q6PE26;A0A0R4IL29	Q6PE26		calr3a
OnlyKO26	E7F2G0;I3IT67	E7F2G0		camk2a
OnlyKO26	F1QW17;A0A0R4IQT3;A0A2R8PWY6;A0A2R8QIR1;A0A286YAD2	F1QW17;A0A0R4IQT3;A0A2R8PWY6;A0A2R8QIR1;A0A286YAD2		camk2g2
OnlyKO26	Q7SY49	Q7SY49	CaM kinase-like vesicle-associated protein	camkv
OnlyKO26	Q1L893	Q1L893		cart4
OnlyKO26	A0A0R4IGK9;A0A0R4II89;Q9PT92	A0A0R4IGK9;A0A0R4II89;Q9PT92	Catalase	cat
OnlyKO26	Q7T2P2	Q7T2P2	T-complex protein 1 subunit gamma	cct3
OnlyKO26	Q6NWG7;E9QBC5	Q6NWG7;E9QBC5	Tetraspanin	cd9a
OnlyKO26	Q6PFU4;A0A2R8QSF7;A3QJU6	Q6PFU4		cdc42
OnlyKO26	A0A0R4I9W0;A0A2R8QCJ3;F1R6D1	A0A0R4I9W0;A0A2R8QCJ3;F1R6D1		cdh13
OnlyKO26	A0A2R8RY83;E7F5E1	A0A2R8RY83;E7F5E1	Centrosomal protein of 162 kDa	cep162
OnlyKO26	A0A0R4IVN1;F1R789	A0A0R4IVN1		cetn2
OnlyKO26	Q6PBP6;E9QEC3	Q6PBP6;E9QEC3		chchd10
OnlyKO26	A0A2R8QQI9;A0A286YA23;A0A2R8RIR6;A0A0H2UKQ6	A0A2R8QQI9;A0A286YA23;A0A2R8RIR6;A0A0H2UKQ6		chl1b
OnlyKO26	A2BHA3	A2BHA3		ckma
OnlyKO26	Q7T306	Q7T306		ckmb
OnlyKO26	F1R161;A3KPT4;Q6NYW6;I3IS24;A0A2R8QJ13	F1R161;A3KPT4;Q6NYW6	CLIP-associating protein 2	clasp2
OnlyKO26	A3KQX1	A3KQX1		cndp2
OnlyKO26	Q7T303	Q7T303	Calponin	cnn3a
OnlyKO26	F1QCV0;A0A2R8Q4K7;A0A2R8QA12	F1QCV0;A0A2R8Q4K7;A0A2R8QA12		cntn2
OnlyKO26	Q6PFT7	Q6PFT7		cotl1
OnlyKO26	Q4VBU7	Q4VBU7		cox5aa
OnlyKO26	Q6P3G1;F1RBQ0;F1Q8N4	Q6P3G1		cp
OnlyKO26	Q6NSM5	Q6NSM5		cpe
OnlyKO26	A0A2R8RHF5;A0A0R4IS92	A0A2R8RHF5;A0A0R4IS92		cpne4a
OnlyKO26	E7F725;A0A0G2KVZ0;A0A2R8Q1N5;A0A0R4IUW1;A0A2R8Q7T7;F1Q9D2;A0A0H2UJT1;E9QJ75;Q7T296;B0R0N3;A0A286Y928;E7F5X2;A0A2R8RWL0	E7F725		cpne7
OnlyKO26	B2GQ15;A0A2R8Q0N5;Q5U3U3;B0S7W8	B2GQ15;A0A2R8Q0N5;Q5U3U3	Carnitine O-palmitoyltransferase 2, mitochondrial	cpt2
OnlyKO26	F1QZB0	F1QZB0		crip2
OnlyKO26	A0A2R8QH30;Q803N7;E9QIP1;Q6IQV0;E9QHH7;E9QCX0	A0A2R8QH30;Q803N7;E9QIP1;Q6IQV0		csnk2a1;zgc:86598
OnlyKO26	A0A0R4IMK4	A0A0R4IMK4		cspg5b
OnlyKO26	Q8AWD9;Q1L9E4	Q8AWD9;Q1L9E4		ctsd
OnlyKO26	Q3B7R0;F1R377	Q3B7R0		cyc1
OnlyKO26	E9QFI5;Q6P5L2	E9QFI5;Q6P5L2		dbi
OnlyKO26	A0A0R4IWT1;A8WHR0	A0A0R4IWT1;A8WHR0	DDB1- and CUL4-associated factor 17	dcaf17
OnlyKO26	A0A0R4IIC4	A0A0R4IIC4		dennd4c
OnlyKO26	F1QSQ6;B8A547	F1QSQ6;B8A547		diras1a;diras1b
OnlyKO26	F1QCS0	F1QCS0		dlg4
OnlyKO26	Q7SXN5;F1Q917	Q7SXN5	Dynamin-1-like protein	dnm1l
OnlyKO26	Q4V8Z7;T1SXK0;A0A0R4IIR1;A0A2R8PX39;A5WVX3	Q4V8Z7;T1SXK0;A0A0R4IIR1		dnm2a
OnlyKO26	Q5RHR9	Q5RHR9		dnm3a
OnlyKO26	A0A0G2L009	A0A0G2L009		dync1h1
OnlyKO26	Q6IQE2	Q6IQE2		eef1b2
OnlyKO26	Q6PE25;A0A140LFQ3	Q6PE25;A0A140LFQ3	Elongation factor 1-gamma	eef1g
OnlyKO26	F1QC05	F1QC05		ephx1
OnlyKO26	X1WGZ7;F1QP23	X1WGZ7;F1QP23		eprs
OnlyKO26	F1QFN1;E7F1B0	F1QFN1		erc1b
OnlyKO26	E9QCE9;E9QG87;Q567K2	E9QCE9;E9QG87;Q567K2		esd
OnlyKO26	F1R9Y9	F1R9Y9		etfb
OnlyKO26	C7S6G4;A0A2R8Q7D0;A0A2R8Q683	C7S6G4;A0A2R8Q7D0;A0A2R8Q683		f3a
OnlyKO26	A0A1I8S6Z3;Q6PBP3;A0A1I8SBP0;A0A1I8S6W9;A0A2R8RUG5	A0A1I8S6Z3;Q6PBP3;A0A1I8SBP0;A0A1I8S6W9;A0A2R8RUG5	Redox-regulatory protein FAM213A	fam213a
OnlyKO26	Q1JPX3	Q1JPX3	Phenylalanine--tRNA ligase alpha subunit	farsa
OnlyKO26	E9QCD1;B8A5L6	E9QCD1;B8A5L6		fga
OnlyKO26	A0A2R8RXY9	A0A2R8RXY9		fgfbp3
OnlyKO26	Q98TZ8	Q98TZ8	Flotillin-2a	flot2a
OnlyKO26	Q6PFT0	Q6PFT0		flot2b
OnlyKO26	F1R406	F1R406		gabrb2
OnlyKO26	E7EZ53	E7EZ53	Galanin peptides;Galanin;Galanin message-associated peptide	gal
OnlyKO26	F1RA10;A0A2R8RTW4	F1RA10		glsb
OnlyKO26	Q6P3L9	Q6P3L9		glud1b
OnlyKO26	Q6TNT8	Q6TNT8		gnai2a
OnlyKO26	A0A0G2LAU9	A0A0G2LAU9		gnaz
OnlyKO26	Q803H5	Q803H5		gnb1b
OnlyKO26	Q5BJ11	Q5BJ11		gnb2
OnlyKO26	A0A2R8RKX9;Q5U3U8	A0A2R8RKX9;Q5U3U8		gnb4b
OnlyKO26	Q7SYK7	Q7SYK7	Aspartate aminotransferase	got2a
OnlyKO26	F1QGY8;Q8UUS8	F1QGY8;Q8UUS8		gpm6bb
OnlyKO26	F6NYT7;A0A2R8QC13;B0V1T0;Q66IE1	F6NYT7;A0A2R8QC13;B0V1T0	Glutathione peroxidase	gpx1a
OnlyKO26	A0A2R8RWH8;Q503Y1	A0A2R8RWH8;Q503Y1	Glutathione peroxidase	gpx4b
OnlyKO26	Q32PS5	Q32PS5	GrpE protein homolog	grpel1
OnlyKO26	B8JIS8;B8JIS6;B8JIS5	B8JIS8		gstm
OnlyKO26	Q1L907	Q1L907		gstr1
OnlyKO26	A0A2R8RRC9	A0A2R8RRC9		hadhb
OnlyKO26	Q1LWS2;A0A0R4I9Q9	Q1LWS2;A0A0R4I9Q9		hcls1
OnlyKO26	Q6NX09;A0A2R8RKK2;B8A5H6;A0A2R8QAA9;A0A2R8PXN0;A0A2R8QIG3;B8JKC9;B8A4K2;F1RC38	Q6NX09;A0A2R8RKK2	Hexokinase	hk1
OnlyKO26	F1QTF0	F1QTF0		hmgcl
OnlyKO26	A8KC22;F1Q577;A0A0R4IB42	A8KC22;F1Q577;A0A0R4IB42		hnrnpl2
OnlyKO26	Q6PHG2	Q6PHG2	Hemopexin	hpx
OnlyKO26	Q503B6;F1QNG4;F8W5K1;A0A1L1QZE5;Q6DGD1;A0A2R8Q8S1;P79737	Q503B6;F1QNG4;F8W5K1;A0A1L1QZE5;Q6DGD1;A0A2R8Q8S1;P79737	GTPase NRas	hrasb;hrasa;nras
OnlyKO26	A0A2R8Q6Z6;M9MMA4	A0A2R8Q6Z6;M9MMA4		igsf3
OnlyKO26	A0A0R4IC11;Q6DHE6	A0A0R4IC11;Q6DHE6	Lysine--tRNA ligase	kars
OnlyKO26	E1AZA6	E1AZA6		kcnc3b
OnlyKO26	Q6AZA4	Q6AZA4		kras
OnlyKO26	Q6DHB6;Q1LXJ8;Q1LXJ1;Q9PWD8;Q1LXJ7;A0A0N4SUF2;F1Q7G3	Q6DHB6		krt17
OnlyKO26	F1QXM5	F1QXM5		ldhd
OnlyKO26	A5PF61	A5PF61	Protein leg1a	leg1a
OnlyKO26	A0A0R4IGQ0;A0A0R4IDC7;Q1LY46	A0A0R4IGQ0;A0A0R4IDC7;Q1LY46	LETM1 and EF-hand domain-containing protein 1, mitochondrial	letm1
OnlyKO26	F1Q6K5;Q6NY73;F1RAR8;Q24JV9	F1Q6K5;Q6NY73;F1RAR8;Q24JV9	Galectin-3-binding protein B;Galectin-3-binding protein A	lgals3bpb;zgc:112492;lgals3bpa
OnlyKO26	F1QIC8	F1QIC8		LOC100004582
OnlyKO26	A0A0G2KM96	A0A0G2KM96		LOC100329607
OnlyKO26	F1QPJ6;F1QPX6	F1QPJ6;F1QPX6		LOC100535398;zgc:152830
OnlyKO26	A0A2R8Q261;A0A0R4J6V8;F1RER8;A5WUR1	A0A2R8Q261;A0A0R4J6V8;F1RER8;A5WUR1		LOC101885310;wasf1
OnlyKO26	F1R6I1	F1R6I1		LOC402880
OnlyKO26	B3DFK4	B3DFK4		LOC557217
OnlyKO26	E7FF92	E7FF92		LOC559637
OnlyKO26	A5PN22;A0A2R8Q967;A0A2R8Q397	A5PN22;A0A2R8Q967;A0A2R8Q397		LOC569045
OnlyKO26	B3DK88;A0A2R8RIK7	B3DK88;A0A2R8RIK7		lrit3a
OnlyKO26	F1QBH8	F1QBH8		lrrc4ba
OnlyKO26	A0A0R4IDF8	A0A0R4IDF8		mag
OnlyKO26	A5WWB4;F1QWJ5;Q1LY62	A5WWB4		map2k1
OnlyKO26	Q6P023	Q6P023	Mitogen-activated protein kinase	mapk1
OnlyKO26	A0A2R8QGK7;A0A0R4IH35	A0A2R8QGK7;A0A0R4IH35		mccc1
OnlyKO26	A2BIN5	A2BIN5		mccc2
OnlyKO26	Q7ZWC2;A9C3T2	Q7ZWC2;A9C3T2		mgll
OnlyKO26	Q0ZBR7	Q0ZBR7		mif
OnlyKO26	A2BGN0	A2BGN0		mmab
OnlyKO26	F1Q6Z3	F1Q6Z3		mpc1
OnlyKO26	F1Q9P1;F1QB87	F1Q9P1;F1QB87		mpp2b
OnlyKO26	A9JRE2;F1QYU4	A9JRE2;F1QYU4	Methylthioribose-1-phosphate isomerase	mri1
OnlyKO26	A8WHV7	A8WHV7		mrps36
OnlyKO26	Q9MIY6	Q9MIY6	ATP synthase protein 8	mt-atp8
OnlyKO26	Q9MIY7	Q9MIY7	Cytochrome c oxidase subunit 2	mt-co2
OnlyKO26	Q9PUL9	Q9PUL9		mtch2
OnlyKO26	Q1LXI2;F8W4K6;A0A0R4IXQ5;F1QYX4;A0A2R8RZK3;A0A0R4IW90;A0A2R8QSJ9;F8W2H6	Q1LXI2;F8W4K6;A0A0R4IXQ5;F1QYX4;A0A2R8RZK3;A0A0R4IW90;A0A2R8QSJ9		myo5aa
OnlyKO26	F1Q9P4;Q1LVM0	F1Q9P4		napbb
OnlyKO26	Q66HY6	Q66HY6		ncoa5
OnlyKO26	F1RDV2;B0UYL0	F1RDV2;B0UYL0		ndufa10
OnlyKO26	A8E5B7	A8E5B7		ndufb5
OnlyKO26	Q6AZA2	Q6AZA2		ndufv1
OnlyKO26	Q6NYQ7;E9QDE7	Q6NYQ7		nnt
OnlyKO26	F1Q6S1	F1Q6S1		npepl1
OnlyKO26	B3DKP3;A0A0R4ISG3;A0A0R4IYQ8;A0A0R4IP04;A0A2R8QNQ9;A0A2R8PZ91;A0A0R4IMD1;A0A0R4IBY4;A0A0R4IVJ0;A0A0R4IEZ5;A0A0R4IJA3	B3DKP3;A0A0R4ISG3;A0A0R4IYQ8;A0A0R4IP04;A0A2R8QNQ9;A0A2R8PZ91		ogt.1
OnlyKO26	Q6AZB2;A0A0R4IJ61;F1REG7;B0S6X0;A8KBV1	Q6AZB2;A0A0R4IJ61	Succinyl-CoA:3-ketoacid-coenzyme A transferase	oxct1a
OnlyKO26	Q499A8;Q5RHR0	Q499A8;Q5RHR0		parp1
OnlyKO26	E7F6R0;F1QY07;E9QFM5;E9QJN8	E7F6R0;F1QY07		pbxip1b
OnlyKO26	Q805F0	Q805F0		pcdh10b
OnlyKO26	A0A140LGZ8;E7F376	A0A140LGZ8;E7F376		pcdh1b
OnlyKO26	A0A0R4IFJ4;B0S5R6	A0A0R4IFJ4		pcxa
OnlyKO26	B3DI21	B3DI21		pdxp
OnlyKO26	F1R0Z8	F1R0Z8	Prefoldin subunit 4	pfdn4
OnlyKO26	A0A2R8QRA9;A0A2R8Q428;A9JT16	A0A2R8QRA9;A0A2R8Q428;A9JT16		pfdn5
OnlyKO26	E7F0A1	E7F0A1		pfn1
OnlyKO26	F1QGU0	F1QGU0		pgp
OnlyKO26	Q6PC13	Q6PC13		phb2a
OnlyKO26	F1QEY8	F1QEY8		phgdh
OnlyKO26	Q6DC18;E9QGP3	Q6DC18;E9QGP3		phpt1
OnlyKO26	A0A2R8QK10	A0A2R8QK10		plekha7b
OnlyKO26	Q8UUT6	Q8UUT6		plp1a
OnlyKO26	F1QQQ6	F1QQQ6		pnpo
OnlyKO26	A0A0R4IRJ2	A0A0R4IRJ2		ppa2
OnlyKO26	F6NLI6	F6NLI6	Peptidyl-prolyl cis-trans isomerase	ppib
OnlyKO26	A0A0R4IYF8;Q6NYP6;A0A286Y912;A0A2R8QDD8;B8A4G3;A0JMI7;Q5TZI2	A0A0R4IYF8;Q6NYP6;A0A286Y912;A0A2R8QDD8;B8A4G3;A0JMI7;Q5TZI2		ppm1aa;ppm1ab
OnlyKO26	F1Q8C8;B0V3F8	F1Q8C8;B0V3F8	Interferon-inducible double-stranded RNA-dependent protein kinase activator A homolog	prkra
OnlyKO26	F1QR26	F1QR26		prlh2
OnlyKO26	X1WHE9	X1WHE9		prnprs3
OnlyKO26	F1Q5S2;F1Q6I8;A0A286Y878	F1Q5S2;F1Q6I8;A0A286Y878		proza
OnlyKO26	Q803I7	Q803I7	Phosphoserine aminotransferase	psat1
OnlyKO26	Q7T3B1	Q7T3B1		psmc2
OnlyKO26	A0A0R4ILA8;F1QUQ7;A0A1D5NS51	A0A0R4ILA8;F1QUQ7		psmc3
OnlyKO26	Q502U6	Q502U6		ptn
OnlyKO26	A0A2R8RL72;F1QHT8;X1WH84;F1R8X1	A0A2R8RL72;F1QHT8;X1WH84;F1R8X1		ptprnb;ptprna
OnlyKO26	A0A1N8RFI4;A0A2U3TVF3;A0A1N8PL29;A0A2R8RVR3;Q6IQE0;A0A1D5NS44;A0A1D5NSV9	A0A1N8RFI4;A0A2U3TVF3;A0A1N8PL29;A0A2R8RVR3;Q6IQE0;A0A1D5NS44;A0A1D5NSV9	Poly(U)-binding-splicing factor PUF60-B	puf60b
OnlyKO26	A2BFY7;A0A0R4IS70	A2BFY7;A0A0R4IS70		purba
OnlyKO26	Q6IMW7;Q804W0	Q6IMW7		pvalb4
OnlyKO26	B0CLW6;F1R7U2	B0CLW6;F1R7U2		pvrl2l
OnlyKO26	Q5U3E1	Q5U3E1		rab11a
OnlyKO26	Q6DGQ2;A5WUR4;F1QVW4	Q6DGQ2;A5WUR4;F1QVW4		rabif
OnlyKO26	Q1LXD4;Q6P3H7	Q1LXD4;Q6P3H7	Histone-binding protein RBBP4	rbbp4
OnlyKO26	Q5D018	Q5D018	RNA-binding protein 8A	rbm8a
OnlyKO26	Q6DHE8;B0R1F6	Q6DHE8		rhoad
OnlyKO26	A0A2R8RU29	A0A2R8RU29		rln3b
OnlyKO26	Q7ZV96	Q7ZV96		rpl10
OnlyKO26	A8E526	A8E526		rpl14
OnlyKO26	Q6Q417	Q6Q417		rpl7
OnlyKO26	A0A0R4IIP6;Q8JGS9;E9QHH6	A0A0R4IIP6;Q8JGS9	40S ribosomal protein S18	rps18
OnlyKO26	Q6NWC3	Q6NWC3		rps2
OnlyKO26	Q1LUV5	Q1LUV5		s100v2
OnlyKO26	Q6DRC0	Q6DRC0		sars
OnlyKO26	Q5XJS3;E7FDK4;A0A2R8RMG3;Q6P4V5	Q5XJS3;E7FDK4;A0A2R8RMG3		scp2b;podn
OnlyKO26	Q5TYS5;R4GF07	Q5TYS5;R4GF07	Secernin-2	scrn2
OnlyKO26	A0A286Y9S7;E9QB46;Q6PHD9	A0A286Y9S7;E9QB46;Q6PHD9	Selenium-binding protein 1	selenbp1
OnlyKO26	A0JMF4;A0A0R4IN26;A0A0R4IPW8	A0JMF4;A0A0R4IN26;A0A0R4IPW8		sept15
OnlyKO26	F1QQN9;F1QW60;F1QNN4	F1QQN9;F1QW60		sept2
OnlyKO26	A0A0G2KQA6;E9QC85;A0A0R4IEM0	A0A0G2KQA6		sept4b
OnlyKO26	E7FAB6;E9QBI1	E7FAB6;E9QBI1		sept5b
OnlyKO26	F8W5J3;F1QMC3;F8W5Z6;F8W5G2	F8W5J3;F1QMC3;F8W5Z6;F8W5G2		sept7b
OnlyKO26	A0A2R8PXE0;A8E5C1;F8W5C3;A9JSZ7;A8KBW0;A0A2R8QCZ5;A0A2R8PVM3;F8W298;E7FF11;F8W3S9;A0A2R8PZC2	A0A2R8PXE0;A8E5C1;F8W5C3;A9JSZ7;A8KBW0;A0A2R8QCZ5;A0A2R8PVM3;F8W298		serpina7;zgc:174259;zgc:174260
OnlyKO26	F1R3I6;A0A2R8QJ70;Q7ZUY0	F1R3I6;A0A2R8QJ70;Q7ZUY0		setb;seta
OnlyKO26	Q1L8R2;A0A2R8Q1G3;I3ITB4;I3ITQ3;A0A0R4IX95	Q1L8R2;A0A2R8Q1G3;I3ITB4		sfpq
OnlyKO26	F1R5W5	F1R5W5	Sideroflexin	sfxn1
OnlyKO26	F1R7L2	F1R7L2		sgtb
OnlyKO26	A9LDD9	A9LDD9		shmt2
OnlyKO26	A0A0R4IJ18;A0A0R4IB33;A0A0R4IUU4;A0A0R4ICP0;A0A0R4IGH4;A0A0R4IUW9	A0A0R4IJ18;A0A0R4IB33;A0A0R4IUU4;A0A0R4ICP0;A0A0R4IGH4		si:ch1073-205c8.3
OnlyKO26	E7F244	E7F244		si:ch211-114n24.6
OnlyKO26	Q08BC3	Q08BC3		si:ch211-133n4.4
OnlyKO26	E7F2K4;A0A2R8RW11;K7DYN8;K7DYJ9;K7DYH4	E7F2K4;A0A2R8RW11;K7DYN8;K7DYJ9;K7DYH4		si:ch211-140m22.7
OnlyKO26	E7FFJ8	E7FFJ8		si:ch211-160f23.5
OnlyKO26	A0A140LG91	A0A140LG91		si:ch211-213a13.1
OnlyKO26	Q1LVB8;Q1LVB7	Q1LVB8;Q1LVB7		si:ch211-51e12.7
OnlyKO26	E7F6D0	E7F6D0		si:ch73-22o12.1
OnlyKO26	X1WBT0;X1WH59;F1QZN3	X1WBT0		si:dkey-105h12.2
OnlyKO26	F8W494;E7FE91;Q7ZTT6;Q6DHS4;X1WDM9;E7F2B8	F8W494;E7FE91		si:dkey-201c1.2
OnlyKO26	H0WES8	H0WES8		si:dkeyp-80c12.10
OnlyKO26	A3QK31	A3QK31		slc17a7a
OnlyKO26	F1R319	F1R319		slc25a11
OnlyKO26	B0S730;A0A2R8Q8A0	B0S730;A0A2R8Q8A0		slc25a6
OnlyKO26	Q285P3	Q285P3		slc2a1a
OnlyKO26	A0A2R8QA50;A0A2R8Q6N0;A0A2R8QGY0;A0A2R8QI86;F1Q4Z9	A0A2R8QA50;A0A2R8Q6N0;A0A2R8QGY0;A0A2R8QI86;F1Q4Z9		slc35f1
OnlyKO26	E7F9U8	E7F9U8		slc44a1b
OnlyKO26	B8A4A6;B8A4A7	B8A4A6;B8A4A7	Gamma-synuclein	sncga
OnlyKO26	Q6DRE8;E7EY23	Q6DRE8;E7EY23		snrnp70
OnlyKO26	Q8JGS0	Q8JGS0	U1 small nuclear ribonucleoprotein C	snrpc
OnlyKO26	F1R4I7	F1R4I7		sri
OnlyKO26	A0A0R4IUB5;A0A0R4IHS9;A0A0R4IX38	A0A0R4IUB5;A0A0R4IHS9;A0A0R4IX38		srsf11
OnlyKO26	A5PMY5	A5PMY5		stam
OnlyKO26	Q6PBI0;F8W590	Q6PBI0	Succinyl-CoA ligase subunit beta	sucla2
OnlyKO26	B0S6H7;B0S6H6	B0S6H7;B0S6H6		sypb
OnlyKO26	A8DZJ0;A8DZI9	A8DZJ0		tbcb
OnlyKO26	Q6DGJ3	Q6DGJ3	Mitochondrial import inner membrane translocase subunit Tim13	timm13
OnlyKO26	B3DHU2	B3DHU2		tmem65
OnlyKO26	F1QB50	F1QB50		tmpob
OnlyKO26	A0A2R8PV67;F1QYE2;A0A2R8S019;E9QHI1	A0A2R8PV67;F1QYE2;A0A2R8S019;E9QHI1		tnc
OnlyKO26	A2CF37;F1Q8J7	A2CF37		tnr
OnlyKO26	Q6IQJ1	Q6IQJ1		tomm22
OnlyKO26	Q9DGK4;B8JHR2;E7F8Y5	Q9DGK4;B8JHR2;E7F8Y5	Translationally-controlled tumor protein homolog	tpt1
OnlyKO26	A0A2R8QCG3;B8A5M1	A0A2R8QCG3;B8A5M1		trim2b
OnlyKO26	E9QIE4;E9QHA6;E9QG69;E9QEW3;E9QH23;E9QHM1;E9QG83;E9QFZ3;F1Q8E9	E9QIE4;E9QHA6;E9QG69;E9QEW3;E9QH23;E9QHM1;E9QG83;E9QFZ3;F1Q8E9		tssc4
OnlyKO26	F1QCC2;Q32LT7	F1QCC2;Q32LT7	Protein tweety homolog;Protein tweety homolog 3	ttyh3b;ttyh3
OnlyKO26	Q6NWK7	Q6NWK7		tuba1a
OnlyKO26	Q6NW90	Q6NW90		tubb5
OnlyKO26	Q7ZWB2	Q7ZWB2	Ubiquitin-like protein 4A	ubl4a
OnlyKO26	F1QJE0;X1WD83	F1QJE0		uqcrc2a
OnlyKO26	F1Q6K1;F6NGH0	F1Q6K1;F6NGH0	Ubiquitin carboxyl-terminal hydrolase	usp24
OnlyKO26	Q7ZV68	Q7ZV68	Vacuolar protein sorting-associated protein 29	vps29
OnlyKO26	Q5RJ50;A0A2R8RJY3	Q5RJ50;A0A2R8RJY3		vta1
OnlyKO26	A0A2R8Q5I2;F1Q7S0;U3JA57	A0A2R8Q5I2;F1Q7S0		vti1a
OnlyKO26	Q6P1S3;A0A286Y8E9;A3KQQ1	Q6P1S3;A0A286Y8E9;A3KQQ1		xpnpep1
OnlyKO26	Q1LVI2	Q1LVI2		yjefn3
OnlyKO26	F1Q7H8	F1Q7H8	Palmitoyltransferase	zdhhc20a
OnlyKO26	F1QWA6	F1QWA6		zfyve19
OnlyKO26	Q5XJU2;A0A2R8RUL6	Q5XJU2;A0A2R8RUL6		zgc:101566
OnlyKO26	F1R0X4	F1R0X4		zgc:162634
OnlyKO26	A3KQE3;Q7ZVC9	A3KQE3;Q7ZVC9	Small acidic protein	zgc:56106;smap
OnlyKO26	Q7SZP2	Q7SZP2	UPF0690 protein C1orf52 homolog	zgc:65873
OnlyKO26	A5PF59;Q4QRF7	A5PF59;Q4QRF7	Protein leg1b	zgc:77778;leg1b
OnlyKO26	Q6DGI1	Q6DGI1		zgc:92912
