# Supplementary material for: Brain Proteome and Behavioural Analysis in Wild Type, BDNF+/− and BDNF−/− Adult Zebrafish (Danio rerio) Exposed to Two Different Temperatures
Source: Int J Mol Sci. 2022 May 17;23(10):5606. doi: 10.3390/ijms23105606 (PMC9146406; doi:10.3390/ijms23105606)
Supplement: Supplementary file 1 [file ijms-23-05606-s001.zip › ijms-1658523-supplementary/Table S13-S18_GT.xlsx]

## Sheet: WT34_Vs_others
Table S13. List of the proteins differentially expressed comparing each data set with all the others (WT26, WT34, KO26, KO34, HT26, HT34). All data sets were analysed using R-Bioconductor: LFQ data were normalized to median and analyzed for differential expression by the limma package, choosing |Log2FC|>0.585 and FDR<0.05 as differential thresholds for the limma test. Each data set was compared w…
					79
ID	Gene_Names	Pval_wt34_vs_others	FDR_wt34_vs_others	Log2FC_wt34_vs_others	FDR<0.05+1.5FC
Q5RG12	hsp90aa1.2	1.49495e-06	0.000281502	3.30657	TRUE
E9QBV1;F1R4U8;Q5EAQ7	cltcb	0.000813878	0.0120876	3.21612	TRUE
O57521	hsp90ab1	8.01251e-05	0.00322899	2.6236	TRUE
Q6NVI6	cct5	8.68093e-05	0.00331301	2.6018	TRUE
E7EXT3;Q503C7;F8W3T2;A0A1D5NSS4	pygmb	0.00119321	0.0154348	2.58472	TRUE
X1WBR5	hspa4l	0.000538715	0.00900103	2.52021	TRUE
F1RAN8	rap1gds1	0.000151035	0.00443031	2.07911	TRUE
Q5RH26	atp5c1	0.000125562	0.00419587	2.00545	TRUE
Q7SXP1	capzb	0.00128131	0.0157193	1.97432	TRUE
Q6PGV1;F1Q4U4	atp6v0d1	0.00312	0.0278027	1.94628	TRUE
Q6YBS2;B8JMD0	cap1	0.00078741	0.0119151	1.89667	TRUE
A0A0R4ID68;A0A2R8Q476;F1R047;Q66HV8;A0A2R8RZX5	pfklb	0.00366969	0.0306572	1.85271	TRUE
Q7ZU96;A0A0R4IJT8	cct8	0.000355159	0.00694725	1.83535	TRUE
Q6DHT4	aldh6a1	4.99799e-05	0.00272456	1.75597	TRUE
Q7ZU46;F8W5B2	hspa4a	0.000713234	0.011216	1.75302	TRUE
A2AR68;A0A0R4IED7	gdi1	1.80816e-05	0.00145015	1.7237	TRUE
F1QZU7;A0A0G2KZR6	aldh2.2	0.0034642	0.0292858	1.7009	TRUE
Q4V914;A0A0R4IZ93;A0A0R4IAE9;A0A0R4IXR3;Q1RLR9	h2afy2	0.0016047	0.0178746	1.6696	TRUE
F1R9V3;R4GEU2	si:dkey-4p15.3	5.09582e-05	0.00272456	1.65487	TRUE
Q7ZYX4;E9QGU4;E9QD64	cct6a	8.05234e-05	0.00322899	1.61533	TRUE
F1QZL6;CON__Q3ZBD7	gpia	0.000527749	0.00900103	1.60839	TRUE
Q6NWJ5;A9JST4;I3ISC4	tuba8l4	0.0062615	0.0420847	1.60672	TRUE
A5PMV7	ppp2r1a	0.00319306	0.028141	1.57679	TRUE
B8A518;A0A2R8RZK5	tuba1c	0.00171162	0.0188043	1.56979	TRUE
A0A2R8Q4P7;Q8UUT4;A0A2R8RT48	gpm6aa	0.000425832	0.00776175	1.54634	TRUE
Q08BA1	atp5a1	6.80386e-05	0.00320982	1.5295	TRUE
F1QCD4	got2b	0.0023113	0.0237649	1.52529	TRUE
A0A0R4IQM9;F1RAZ4;F1RAE9	stxbp1a	0.00195533	0.020909	1.52469	TRUE
F1Q8W8	calr	0.000157079	0.00443031	1.5158	TRUE
F1R5C0	syt2a	0.00744682	0.0462973	1.45049	TRUE
A0A0R4IQ16;F1QSA4	mag	0.00769329	0.0467426	1.418	TRUE
A0A0R4ITA8;E7FDP2;A0A2R8RK99;A0A2R8QEU0;F1R2A3	pfkpa	0.00709831	0.0451813	1.41138	TRUE
F1QF86;A0A0R4IF09;A0A2R8RS59	ppp3ccb	0.00505624	0.0375472	1.36091	TRUE
Q6P972	tuba2	0.00877662	0.0499209	1.33325	TRUE
B8JJ32;A0A2R8Q818	sfxn3	0.00812112	0.0482454	1.30153	TRUE
D7RVR7;Q6PH15;A0A0R4IFU7;A0A0R4IGM0;D7RVR8	slc1a2b	0.00505072	0.0375472	1.29711	TRUE
Q5RKP9;A0A2R8RNG4;B0S554;F8W573;B8JLJ7	gna11b	0.000183948	0.0046102	1.28241	TRUE
Q7T3G2	ywhah	0.00131321	0.0157193	1.26998	TRUE
F1RCA1;E9QEY2;E9QFW7;E7EYF3	uba1	0.00768439	0.0467426	1.24641	TRUE
Q5XJS8	hsd17b10	0.00256871	0.0244903	1.24633	TRUE
A2BEN1	atp6v1aa	0.00566055	0.0400305	1.23947	TRUE
B8JI17;E7FCT1;A0A140LGJ7	psap	0.00730862	0.045793	1.22228	TRUE
A0A2R8QFE5;E7F5R2	LOC100151589	0.00821066	0.0484187	1.21466	TRUE
Q7ZVB2;B0S7W5;B0S7W3;A0A2R8Q3R8	aldh9a1a;aldh9a1a.2;aldh9a1a.1	0.00192578	0.0208713	1.15355	TRUE
Q6P5M9;A0A0R4IXL7	tubb4b	0.000949615	0.0133613	1.14931	TRUE
Q9PVK4	ldhba	0.00629696	0.0420847	1.13573	TRUE
E9QDQ2;A2BGW3;A0A2R8RRG1	camk2b1	0.00311936	0.0278027	1.13016	TRUE
Q6P3J5	eef2b	0.00264066	0.0246257	1.08706	TRUE
F1R4C8	ndufs3	0.00706127	0.0451813	1.07265	TRUE
Q5RGB5	rab3ab	0.00751518	0.0463629	1.06423	TRUE
F1QR62;F8W3R8;B1H1J6	crmp1	1.94409e-07	7.79582e-05	1.05892	TRUE
E7FE03;X1WG01	napba	0.00137472	0.0162136	1.04646	TRUE
Q6AZC1;A0A0G2KCK6	psmc5	0.000625502	0.010033	1.00679	TRUE
E7F1Y1;F1QFZ7	nfasca	9.76517e-07	0.000261055	0.978114	TRUE
A0A0R4IG45;F8W429	dnm1a	0.00104628	0.0139852	0.963763	TRUE
F1QFC0	hspa9	0.000200783	0.00487962	0.957713	TRUE
F1R4K1	tubb4b	0.000369659	0.00705873	0.941723	TRUE
E7FE90	fetub	0.000913269	0.0133171	0.936964	TRUE
Q6P980	sod2	5.70116e-05	0.00285771	0.936166	TRUE
A4FUM8	atp6v1b2	0.0065294	0.0429228	0.925996	TRUE
A8WGC6	atp5b	0.00156741	0.0178746	0.898945	TRUE
A9C3T0	prkar2aa	0.000260077	0.00579393	0.876618	TRUE
A5WVN8	si:dkey-238o13.4	0.000731588	0.0112833	0.859285	TRUE
F1Q8Y0;A4JYK9	zgc:110372	0.00686225	0.0447441	0.832105	TRUE
Q6P948;A0A0R4IT09;A0A2R8QAA8;A0A2R8Q5C3;F1QBT9;E7F9W7;E9QBJ0	pdha1a	0.00344838	0.0292858	0.818051	TRUE
Q6PE34	zgc:65894	0.00372895	0.0308311	0.81387	TRUE
Q6P3L3	hspa5	0.00122627	0.0156106	0.799534	TRUE
A0A0R4IN54;E7FD40;E9QF57;F8W5X7;F8W5F8	bin1a	0.007921	0.0477642	0.792659	TRUE
Q9I8N9;F8W3N3;F8W4L9	fabp7a	0.00414007	0.0328746	0.781962	TRUE
Q5TZ27;Q504A0;F1QCC9	syt1a	0.00394251	0.0316189	0.755252	TRUE
A0A2R8Q2Z0;P17561	epd	0.000117053	0.00408159	0.743662	TRUE
B8JLR6	si:ch211-251b21.1	0.00833444	0.0485628	0.72382	TRUE
Q7SYD0	cbr1	0.00716776	0.0452641	0.705672	TRUE
A0A2R8RZF2;A0A2R8Q5E6;A0A2R8RN51;G1K2E7;A0A2R8QKB4;Q90275	cdh2	0.00600214	0.0411429	0.70072	TRUE
Q803J3	rab2a	0.00152901	0.017772	0.676142	TRUE
A0A0G2L1F5;A0A140LGS5;A0A140LG71	sptbn1	7.34645e-06	0.000676183	0.64627	TRUE
F1QXV8	pgk1	0.00248225	0.0244903	0.645195	TRUE
Q7ZVF9;F1QC15	actbb	0.00586982	0.0405827	0.60623	TRUE
Q6DBX3	cnrip1a	0.000151843	0.00443031	0.586716	TRUE

## Sheet: WT26_vs_others
Table S14. List of the proteins differentially expressed comparing each data set with all the others (WT26, WT34, KO26, KO34, HT26, HT34). All data sets were analysed using R-Bioconductor: LFQ data were normalized to median and analyzed for differential expression by the limma package, choosing |Log2FC|>0.585 and FDR<0.05 as differential thresholds for the limma test. Each data set was compared w…
					35
ID	Gene_Names	Pval_wt26_vs_others	FDR_wt26_vs_others	Log2FC_wt26_vs_others	FDR<0.05+1.5FC
B2GTW6;Q7ZVY5	cs	0.000397912	0.0174742	2.17643	TRUE
Q6NWJ5;A9JST4;I3ISC4	tuba8l4	0.00246322	0.0339029	1.88919	TRUE
Q6ZM13	si:ch211-5k11.6	6.87927e-05	0.00613019	1.86827	TRUE
F1QZU7;A0A0G2KZR6	aldh2.2	0.00185518	0.0330634	1.83494	TRUE
Q6IQ59	uqcrc2b	0.00204078	0.0339029	1.78578	TRUE
F1R5C0	syt2a	0.00263349	0.0350834	1.70228	TRUE
E7F4R9	idh2	0.00309442	0.0388499	1.67507	TRUE
A0A2R8RLZ9;Q6TNT9	gdi2	0.00147716	0.0320183	1.64269	TRUE
B8JJ32;A0A2R8Q818	sfxn3	0.00125323	0.030946	1.60992	TRUE
B0S5B9	sypa	0.00329401	0.0388499	1.58658	TRUE
F1RDA6;A0A2R8RNT6	ndufs1	0.000435766	0.0174742	1.56448	TRUE
A2BEN1	atp6v1aa	0.00122365	0.030946	1.48862	TRUE
Q90487	hbaa1	5.2254e-05	0.00523846	1.47614	TRUE
Q6P3J5	eef2b	0.000469756	0.0179402	1.47509	TRUE
Q6ZM17	si:ch211-5k11.8	3.56282e-05	0.0047623	1.43572	TRUE
Q90486;O93548;F6NT71;Q7T1B0	ba1	1.51463e-05	0.00242947	1.43365	TRUE
Q9PVK4	ldhba	0.000978683	0.0290705	1.40811	TRUE
Q5SPJ4;Q5SPJ1	serpina1;serpina1l	0.00217029	0.0339029	1.3602	TRUE
Q8JHI0;A2CEZ0	slc25a5	0.00218665	0.0339029	1.24022	TRUE
Q803G3;A8E583	ppp2cb	0.00133392	0.030946	1.20518	TRUE
Q6TNV0;F1QLR1	cox4i1	0.00211282	0.0339029	1.2023	TRUE
B7ZV62	nsfa	0.000925132	0.0285368	1.19715	TRUE
F1QV19	ggctb	0.0013891	0.030946	1.14425	TRUE
F1R3D3;Q5MJ86;E9QIH5	gapdhs;gapdh-2	0.00042826	0.0174742	1.13552	TRUE
Q7SXN2;F1QC42	hnrpdl	0.000640448	0.0214016	1.12882	TRUE
Q7T334	mdh2	0.00372289	0.0409007	1.11883	TRUE
B0S5C5;A0A0G2KML7	acaa2	0.00321685	0.0388499	1.11848	TRUE
Q5RGB5	rab3ab	0.00440776	0.0465135	1.04975	TRUE
A5PL98	sdhb	0.000167215	0.0103159	1.03818	TRUE
A0A0R4IGP6;Q7ZVT2;A0A0R4IAV3;A0A0R4IAN1;A0A0R4IHV1	pkma	0.00354457	0.0394826	0.956068	TRUE
Q6PE34	zgc:65894	0.00212295	0.0339029	0.887541	TRUE
B8JLR6	si:ch211-251b21.1	0.0010401	0.0297914	0.857785	TRUE
A4FUM8	atp6v1b2	0.00173636	0.0330634	0.840742	TRUE
A0A0R4II73;A0A0R4IHT0;A0A0R4IB76	slc25a12	0.00427402	0.0457035	0.714837	TRUE
Q92005;A0A2R8QSR4;A0A2R8Q469	eef1a	0.00183994	0.0330634	0.677751	TRUE

## Sheet: KO26_vs_others
Table S15. List of the proteins differentially expressed comparing each data set with all the others (WT26, WT34, KO26, KO34, HT26, HT34). All data sets were analysed using R-Bioconductor: LFQ data were normalized to median and analyzed for differential expression by the limma package, choosing |Log2FC|>0.585 and FDR<0.05 as differential thresholds for the limma test. Each data set was compared w…
					126
ID	Gene_Names	Pval_KO26_vs_others	FDR_KO26_vs_others	Log2FC_KO26_vs_others	FDR<0.05+1.5FC
A0A0R4IRJ7;A0A0R4IAB1	arhgap21a	0.000479755	0.0044335	4.99412	TRUE
A0A0R4IQ52	si:ch211-132g1.3	0.000295863	0.00296603	3.46065	TRUE
E7FD23;X1WFU9	si:dkey-276j7.1	1.1982e-05	0.000319344	3.07048	TRUE
A0A097;A0A0R4IPR9	si:dkey-152p16.6	3.68827e-05	0.000709407	2.97742	TRUE
I3ISJ2;F6P0Y5;Q3B750	uqcrh	1.78285e-06	6.21672e-05	2.86684	TRUE
F1QHI0;F6NI44	rltpr	0.000704574	0.00615876	2.85509	TRUE
Q504B1	sub1a	7.2258e-07	3.05005e-05	2.82249	TRUE
A0A2R8RW72;F1QJT6;Q7ZW47;A0A2R8QLS8	stau2	9.40479e-05	0.00139679	2.71477	TRUE
I3ITP3;F8W3M5;F8W3B3;E7F0U0;I3ISS8;F8W2M5;F8W3A0	mbpa	0.000876121	0.00702649	2.70041	TRUE
A0A2R8QF52	cox5b1	4.14907e-05	0.000709407	2.63254	TRUE
Q8UUT3;Q8UUT5;Q8UUT2;E9QHE8	plp1b	7.79939e-08	5.8771e-06	2.63091	TRUE
A0A2R8QTG5;A0A2R8QF37;A0A2R8Q653;A3KPW9	Bag6	1.07936e-06	4.23957e-05	2.54932	TRUE
F1QC27	oxt	1.84795e-08	2.3733e-06	2.51631	TRUE
Q1LUP2;A0A2R8QBF8;Q1LUP1;A0A2R8Q5P5;Q1LY67;Q1LY65;Q1LY66	add3a	1.98061e-07	1.13461e-05	2.3993	TRUE
F1QC03	zyx	0.000200663	0.00227051	2.39512	TRUE
E7F8K3;X1WEP8	si:ch211-286c4.6	0.000853164	0.00691149	2.37094	TRUE
A0A2R8RVZ7;A0A2R8Q334	gng4	4.13088e-07	1.9488e-05	2.29345	TRUE
A0A2R8QC53;A0A2R8QPB0;Q7T2A8	sh3bgrl	0.00209798	0.0138488	2.2734	TRUE
Q803E3;Q4QRG0	ewsr1b	4.49168e-06	0.00013342	2.26334	TRUE
Q6PBU0;A0A0R4IFR2	fam136a	0.000963372	0.0075034	2.21702	TRUE
Q1LWG2;I3ISK7	ndufs6	0.000111362	0.00154568	2.21624	TRUE
B3DGI9	timm8b	0.00831921	0.0353016	2.2043	TRUE
Q6TH01	si:dkey-29f10.1	0.00302541	0.0180623	2.17075	TRUE
A0A0B4J1A5;A0A0R4IRM2	ewsr1a	6.91642e-08	5.8771e-06	2.07186	TRUE
Q6NWK3	ranbp1	2.07146e-08	2.3733e-06	2.05285	TRUE
Q6P5L3	rpl19	0.000732291	0.00631503	2.03712	TRUE
Q6P3H9	slc3a2b	1.32468e-08	2.12478e-06	1.89506	TRUE
Q6PC63	lin7a	0.00313049	0.0180623	1.85287	TRUE
D2K290	cplx3b	7.24926e-05	0.00113998	1.81489	TRUE
A0A0R4IXJ1;F1R133	elavl4	0.000394503	0.00376657	1.79289	TRUE
Q98874	erh	0.000293742	0.00296603	1.78162	TRUE
Q5XJ32;A0A2R8RXK0	sssca1	0.000177783	0.00212808	1.75486	TRUE
Q5XJ02;Q98TU3	adcyap1b	4.24583e-05	0.000709407	1.74799	TRUE
Q6DHG4	cplx2l	0.00489025	0.0243601	1.70866	TRUE
B8JM34;Q6NYF7	atp5j	1.00889e-07	6.74278e-06	1.68371	TRUE
E7F2M5	LOC567192	0.002638	0.0166588	1.65774	TRUE
Q7ZU48	hnrnpa0l	0.000408649	0.00385573	1.65074	TRUE
Q68EI5	epb41l3a	3.57501e-10	1.43358e-07	1.61904	TRUE
F1Q6T0;F1QTK1	bsnb	0.00518073	0.0254905	1.61136	TRUE
Q802Z5;A2BGU3	nono	0.00048094	0.0044335	1.6056	TRUE
Q7ZUQ9;F1R6L4;F1R6L3	cirbpb	0.00103223	0.00796009	1.59974	TRUE
F1QJZ6;A0A2R8RLM0;A0A2R8QQP3;E9QGR6	tmod2	5.05249e-06	0.000139727	1.58833	TRUE
A0A0R4IS84	cplx2	0.00668501	0.0311708	1.55353	TRUE
Q6PBJ9	rplp2	0.000161099	0.00208294	1.54281	TRUE
Q7ZUX8;A0A0R4IND4	dynlrb1	9.33782e-05	0.00139679	1.5255	TRUE
A0A0R4ITV0;A0A2R8Q9S7	si:dkey-46i9.1	0.00335261	0.018638	1.51119	TRUE
A5WVL6;A5WVL7;A5WVL8	ctsla	0.00430641	0.0224795	1.46955	TRUE
F1R314	zgc:110425	0.00801473	0.0343599	1.46207	TRUE
A0A0R4IC33;F1QGN3;F1R0S9	elavl3	0.000203316	0.00227051	1.45937	TRUE
A2AR65;A2AR64;Q5BLG1	rca2.1	0.00201515	0.0137382	1.45776	TRUE
X1WC82;Q6PBK3	rps28	1.30694e-06	4.7644e-05	1.45726	TRUE
T1ECV3;F1QCR6;A0A2R8QEI9;Q4U0V5;F1QSG1;A0A2R8Q5I8;A0A2R8Q9G6;Q6P0B1	celf2	0.00016684	0.00208294	1.44386	TRUE
E7FAZ5;A0A140LGU1;A0A0R4IWH8	hp1bp3	0.00567917	0.0274306	1.43044	TRUE
Q6P131	txn2	0.000143457	0.0018861	1.41791	TRUE
F1QYP0;F1RAD4;A0A2R8RZM8;A0A2R8RM66	cadm2a	9.75273e-05	0.00141375	1.39578	TRUE
A0A2R8QDV2	cst14b.1	0.00016553	0.00208294	1.38335	TRUE
Q6PBK9;A0A2R8QA71;A0A2R8Q8M1	prdx6	0.00172863	0.012151	1.36507	TRUE
Q6PC34;Q7SXX4;Q5TZ31	hpca	0.000536116	0.00488597	1.35055	TRUE
A0A0R4IKF0	apoa1b	3.83201e-05	0.000709407	1.33468	TRUE
Q5BJA2	ndufa5	0.00190639	0.0131804	1.33458	TRUE
Q45NF8	pcp4a	0.00450605	0.0230182	1.32885	TRUE
B0V0Y4;A0A2R8RTM3	palm1b	0.00741752	0.0332338	1.28539	TRUE
E7FBR8	cplx2	4.22693e-05	0.000709407	1.28306	TRUE
B8JLF2;F1QTT6;A0A2R8Q729;A0A2R8Q5U1	qkib	0.00410004	0.0217764	1.28273	TRUE
Q5U3I3	scamp3	0.00447639	0.0230132	1.27754	TRUE
A0A0R4IGI4;A0A2R8RX97;A0A2R8QAU5;A0A2R8PWJ7	pclob	0.00352279	0.0193512	1.27628	TRUE
F1QX26;Q7T119	lgals9l1	0.000115321	0.00156758	1.2671	TRUE
Q4VBV1;I3IS20	uqcrb	0.000111782	0.00154568	1.26265	TRUE
A0A0G2KNY9	pin1	0.00710428	0.0320092	1.25952	TRUE
F6P4Z6;A0A0R4IUE2	ndufv3	0.00965741	0.0395801	1.25444	TRUE
Q5BL99	dnl2l	7.74362e-08	5.8771e-06	1.25433	TRUE
F1QV19	ggctb	0.000806506	0.00674702	1.22534	TRUE
B5DE31	ybx1	0.00296221	0.0179977	1.19801	TRUE
Q6P2A9;A0A2R8RQC2	fubp1	0.00805302	0.0343599	1.19589	TRUE
F1Q932;F1R3Q0	cttn	0.00761544	0.0335582	1.19254	TRUE
Q6P3J1;E9QEK2;E9QEC8;E9QCR8;E9QEV7;F1QXG8;E9QG45;A0A2R8Q9R2	tpd52l2b	0.00236727	0.0150679	1.15259	TRUE
Q804W1	pvalb6	0.00210667	0.0138488	1.15017	TRUE
B0UYN4;E7F569	zgc:162944	6.4096e-05	0.0010281	1.14816	TRUE
Q7ZWE9;F1QP56;A5WWI1	cmpk	0.00231357	0.0148438	1.14337	TRUE
E7F9R1	atp1b4	0.00227506	0.0148341	1.14209	TRUE
X1WCN8;F1QPE9;Q3B7H1	pddc1	3.94061e-05	0.000709407	1.13909	TRUE
A0A2R8QHD1;F1QS28	hnrnpa0a	0.000846838	0.00691149	1.13726	TRUE
E9QDX8;Q6PH75	ctsba	0.00266907	0.0167234	1.118	TRUE
F1QA97;Q7T3H1;E9QF92	dctn2	4.87105e-06	0.000139521	1.11055	TRUE
E7FBI2;A0A2R8PYR9;A0A0R4J7C3;G1K2T5;F1Q7M8;F1QB74;F1QPM0	si:dkey-77a20.5	0.00656541	0.0309733	1.10767	TRUE
Q6DGX8	psma1	3.04965e-05	0.000698806	1.10605	TRUE
G8JL18;Q6AZB3	ciapin1	0.00383891	0.0209443	1.1022	TRUE
A0A2R8QBS2;F2Z4T4;A0A0R4IC31;A0A2R8Q9F2	akap12b	9.87155e-05	0.00141375	1.08251	TRUE
A0A4W4	negr1	0.0101318	0.0410391	1.05567	TRUE
F1Q5R6	si:dkey-27m7.4	0.00205292	0.0137382	1.04261	TRUE
Q6NXC1	rbm4.3	0.00434196	0.0224795	1.01678	TRUE
A0A0R4IGY4;A0A0R4IL25	erc2	4.13527e-05	0.000709407	1.01672	TRUE
F1QE62	hibadhb	0.00174235	0.012151	1.01308	TRUE
E7FAQ8	hnrnpa1a	0.000338024	0.00326621	1.01002	TRUE
Q7ZTS8;F1QM02;E9QCY7	elavl1	0.00772277	0.0338452	1.00126	TRUE
Q6PI52;A0A2R8RTK5;A0A2R8QP29;A0A2R8RYQ3;A0A2R8QJK1;E9QBF1;A0A2R8QB55;Q9I8U8;A0A2R8QMW7;E9QFE7	calm1a	0.00304005	0.0180623	0.980733	TRUE
E9QEE8;Q6PBK0	gb:co360592;ndufb4	0.00332918	0.018638	0.978851	TRUE
Q7ZVF2;A0A2R8QG82;A0A0R4ITW5	glulb	0.000577722	0.00520598	0.972996	TRUE
B8JL43;A0A0R4IHQ0;A0A2R8RRA6;Q6P3G0;E7FBJ1;X1WE71	tfa	6.19657e-09	1.65655e-06	0.972106	TRUE
A1A5X4;A0A0R4IT10	add1	0.00398996	0.0214761	0.946732	TRUE
A0A0R4IH73;A0A0R4IC19	pak1	0.0010553	0.00806046	0.928071	TRUE
Q9DEG7;E9QEQ4	ctbp1	0.00129889	0.00953252	0.92221	TRUE
Q6PBX8	ndufv2	0.000181801	0.00213572	0.905745	TRUE
Q803T6;R4GEX2	sh3gl2	2.88334e-11	2.31244e-08	0.902936	TRUE
A0A0G2L9G1	arfgap1	0.000203836	0.00227051	0.898534	TRUE
Q6YI49	uchl1	7.53643e-05	0.00116235	0.879286	TRUE
F6NQC4;F8W4I3	nrgna	0.000216621	0.0023477	0.854104	TRUE
A0A0R4IPL1;Q802D5	pfn2	3.19715e-05	0.000709407	0.853233	TRUE
A3KQL1;A0A2R8PVT3	necab2	0.0129082	0.0497712	0.852221	TRUE
F1R9X3;A0A2R8QR71;Q90479	nadl1.2	0.00594196	0.0283658	0.836288	TRUE
Q1LYC7;H0WE50	nova1	0.00487095	0.0243601	0.817851	TRUE
Q6P0D3	arpc5la	0.0016754	0.0118909	0.79919	TRUE
E9QFI0;F1QF30	tceb2	0.000310215	0.00307151	0.785106	TRUE
Q7SXN2;F1QC42	hnrpdl	0.00897979	0.0371226	0.782713	TRUE
Q6PBJ3	vamp1	0.00698687	0.0319528	0.780837	TRUE
B8A4H6;A7MCL3;Q7T3G4	pgam1b	0.00571186	0.0274306	0.756783	TRUE
F1QTL9;F8W265;REV__A0A2R8QGU1;REV__B8JMA3	hnrnpa0b	2.98992e-05	0.000698806	0.75084	TRUE
F1QC52;A0A2R8QC86;A0A2R8QIB9;A0A2R8Q9B4;F6NYB5;A0A2R8QV60	pcloa	0.00462259	0.0233944	0.746621	TRUE
Q7T2B9	mtpn	0.00701209	0.0319528	0.738218	TRUE
Q6DGJ6	prdx2	0.0112484	0.0448816	0.714281	TRUE
A0A2R8RPV5;E7FFM0	si:ch211-207l3.1	0.00691102	0.0318542	0.690341	TRUE
Q52PJ5;E9QDU7	dpysl3	0.000287345	0.00296603	0.685607	TRUE
A4IGC1	nptna	0.005128	0.0253868	0.66276	TRUE
Q7SZZ5;Q6IQK3;A0A0R4IJN3	vamp2;vamp3	0.000277024	0.00292333	0.635956	TRUE
Q7ZV22	mtap	0.00128293	0.00952696	0.613899	TRUE
A0A2R9YJM4;E7FD14;E9QIQ6	pacsin1a	0.00748884	0.0333669	0.612781	TRUE

## Sheet: KO34_vs_others
Table S16. List of the proteins differentially expressed comparing each data set with all the others (WT26, WT34, KO26, KO34, HT26, HT34). All data sets were analysed using R-Bioconductor: LFQ data were normalized to median and analyzed for differential expression by the limma package, choosing |Log2FC|>0.585 and FDR<0.05 as differential thresholds for the limma test. Each data set was compared w…
					142
ID	Gene_Names	Pval_Pool34_vs_others	FDR_KO34_vs_others	Log2FC_KO34_vs_others	FDR<0.05+1.5FC
A3KPR3	histh1l	0.00390706	0.0167565	5.41813	TRUE
F8W4C1;F8W3R0	mbpb	0.00013005	0.00127195	5.0853	TRUE
E7F225;A4QN90	zgc:163061	2.35884e-06	5.40512e-05	4.8605	TRUE
Q1LVG7	atp5d	0.00097178	0.00626855	4.1407	TRUE
X1WGK9;E9QFU6;E7F8J2;X1WCD4	zgc:153405;si:dkey-108k21.10;si:dkey-108k21.21	2.10119e-06	4.98808e-05	4.05486	TRUE
A0A2R8RW72;F1QJT6;Q7ZW47;A0A2R8QLS8	stau2	1.90727e-07	6.95287e-06	3.97366	TRUE
F1QHI0;F6NI44	rltpr	0.0162211	0.0473065	3.84419	TRUE
Q6NWH2	marcksl1b	4.15699e-06	8.54847e-05	3.68445	TRUE
F6P364;B0V1I7;B0V1I6;B0V1I8	hnrnpa3	0.000785596	0.00557565	3.64525	TRUE
E7FAZ5;A0A140LGU1;A0A0R4IWH8	hp1bp3	7.25105e-09	1.16307e-06	3.57692	TRUE
F6NXD5	marcksb	1.70341e-06	4.40688e-05	3.41456	TRUE
A0A097;A0A0R4IPR9	si:dkey-152p16.6	0.0025692	0.0126913	3.23007	TRUE
F1R314	zgc:110425	6.33702e-05	0.000770044	3.15571	TRUE
Q6PD99	marcksl1a	1.25846e-07	5.98227e-06	3.1417	TRUE
Q1RM09	basp1	0.00812914	0.0278614	3.09408	TRUE
E7FC78;Q9W762	timm9	0.00675162	0.0243495	3.08733	TRUE
Q98874	erh	0.0051947	0.0206245	2.90051	TRUE
Q568Q7;Q1RLQ1;A0A0R4II97	stmn1b	9.07004e-05	0.000947409	2.89776	TRUE
F8W3V8;F8W3W8;Q5I2C7	mbpa	8.01616e-05	0.00088068	2.85356	TRUE
Q6TH01	si:dkey-29f10.1	3.45954e-07	1.06714e-05	2.79868	TRUE
Q6PBJ9	rplp2	1.02995e-07	5.80904e-06	2.79853	TRUE
F1QZB9;A0A286YB86;E7F2U1	magi1b	0.000138901	0.00132374	2.68202	TRUE
X1WH50	si:ch211-137a8.4	1.1388e-05	0.000188593	2.60796	TRUE
Q2VT45	rln3a	2.11465e-06	4.98808e-05	2.54804	TRUE
D2K290	cplx3b	4.56965e-08	2.86018e-06	2.51363	TRUE
Q642J0	hint1	2.22661e-08	2.86018e-06	2.44609	TRUE
Q8UUT3;Q8UUT5;Q8UUT2;E9QHE8	plp1b	0.00180366	0.00959473	2.42294	TRUE
A0A0R4IS84	cplx2	0.00299138	0.0136049	2.40597	TRUE
B5DE31	ybx1	4.10942e-06	8.54847e-05	2.38446	TRUE
A1A5X7;X1WBW7;X1WHY2;X1WH41	taf15	0.000416431	0.00327429	2.34487	TRUE
Q6PBR5	atp6v1g1	0.000306003	0.0025696	2.33766	TRUE
E7FE19;A0A2R8Q784;A0A0R4IPC8;A0A0R4IU23;A0A0R4IMW7;A0A0R4IRJ5;A0A0R4ITR6;A0A0R4IAJ6	cnp	3.369e-07	1.06714e-05	2.29446	TRUE
Q1LWG2;I3ISK7	ndufs6	2.31121e-07	8.05907e-06	2.28784	TRUE
Q803B5;F1QRP8;A0A2R8RZN3;A0A0R4IAH2	dnpep	0.0104954	0.0336692	2.24442	TRUE
F1QFV2;F1QS20;F1R2T6	hnrnpa1b	0.000328798	0.00263696	2.23017	TRUE
F1QC03	zyx	0.00104963	0.00648694	2.21638	TRUE
E7FD23;X1WFU9	si:dkey-276j7.1	2.93859e-05	0.000420848	2.19584	TRUE
Q6P2A9;A0A2R8RQC2	fubp1	0.00124418	0.00732273	2.19441	TRUE
A0A0R4IUQ9;Q6NXA4;A0A0R4IRK1;A0A0R4IPU4;A0A0R4IBR5;A0A0R4IBM8;A0A0R4IHG8	ilf3	0.00662135	0.0243495	2.1661	TRUE
A2BEV4	tagln3a	0.0113869	0.035954	2.14192	TRUE
Q802Z5;A2BGU3	nono	4.69569e-05	0.00060741	2.03563	TRUE
A0A2R8RVZ7;A0A2R8Q334	gng4	3.00815e-06	6.70149e-05	2.03095	TRUE
A0A2R8PZU6;Q4G5W2	rtn4a	0.000224755	0.00198081	2.01033	TRUE
Q5D016	pfdn1	5.20814e-05	0.000652645	1.9994	TRUE
F1QJZ6;A0A2R8RLM0;A0A2R8QQP3;E9QGR6	tmod2	0.00234793	0.0120059	1.98365	TRUE
E7FAQ8	hnrnpa1a	0.000246503	0.00210314	1.94449	TRUE
A0A0R4IC33;F1QGN3;F1R0S9	elavl3	9.86298e-06	0.000171959	1.93993	TRUE
Q6DRE6;A0A2R8RYC9;A0A2R8QFL0;A0A2R8Q7N4	rpl12	0.000368148	0.00292331	1.93824	TRUE
Q5XJ32;A0A2R8RXK0	sssca1	0.00461696	0.0187959	1.92749	TRUE
Q1LV81;E7FFA2	safb	0.0165214	0.0480079	1.92501	TRUE
A5PLC8	ptmab	0.0103117	0.0333469	1.89726	TRUE
B3DFP9	apoa2	0.00342354	0.0151695	1.86248	TRUE
A2BF67;F8W4V7;Q1L8X2	ensab	0.000533455	0.00408178	1.8532	TRUE
Q6NXC1	rbm4.3	7.44768e-05	0.000829588	1.82464	TRUE
Q5BJ17	tufm	0.0010515	0.00648694	1.823	TRUE
A0A286Y9N9;H0WEA3	snap91b	0.0147348	0.0440944	1.81009	TRUE
E7F8K3;X1WEP8	si:ch211-286c4.6	3.3198e-05	0.000459048	1.80191	TRUE
O57474;U3JAS3	gja1	0.000192544	0.00177495	1.79632	TRUE
Q5XJ02;Q98TU3	adcyap1b	1.98915e-06	4.98531e-05	1.78323	TRUE
A0A0R4ITV0;A0A2R8Q9S7	si:dkey-46i9.1	1.08648e-07	5.80904e-06	1.77639	TRUE
Q6TNQ4;Q803J1;A0A0R4IIM0;F1RDJ8;Q6NYP1;A2RV07	snx12	0.00720084	0.0255534	1.7716	TRUE
A3KNM2;A0A2R8QKN3;I3IT45;A0A2R8QAQ7;I3ITC0;A0A2R8QRL2;A0A0R4IDA7;A0A2R8QJH5	tpd52	0.00932119	0.0311483	1.75296	TRUE
Q7ZUX8;A0A0R4IND4	dynlrb1	0.00606117	0.0231071	1.72928	TRUE
O73872	sod1	0.000979232	0.00626855	1.71166	TRUE
F1QCH5	pcsk1nl	4.01818e-08	2.86018e-06	1.65522	TRUE
A0A2R8RP85	si:dkey-46i9.1	0.0153003	0.0454475	1.65302	TRUE
Q7T1J9;F8W2R0	rps10	0.006544	0.0242976	1.64558	TRUE
E9QB40;E9QB47	si:dkey-7l6.4	0.00123144	0.00731566	1.61709	TRUE
A0A0R4IKR3;F1R790;A0A2R8QLX3;A0A0R4IAQ9	atp2b4	0.0124782	0.038639	1.586	TRUE
Q7T133;A0A2R8RJ62	pcp4l1	0.000238777	0.00208151	1.57402	TRUE
Q6PC22;A0A2R8RPC7	ndufa8	1.05317e-06	2.81548e-05	1.57001	TRUE
A0A0R4IXJ1;F1R133	elavl4	5.06712e-05	0.000645053	1.55942	TRUE
B8JM34;Q6NYF7	atp5j	0.000582577	0.00432617	1.54648	TRUE
E7FBI2;A0A2R8PYR9;A0A0R4J7C3;G1K2T5;F1Q7M8;F1QB74;F1QPM0	si:dkey-77a20.5	0.00202791	0.0106999	1.54513	TRUE
Q6P937;E9QDE6	clta	3.81412e-08	2.86018e-06	1.47827	TRUE
Q66I37	nucks1a	6.80033e-05	0.000779123	1.47023	TRUE
A1A5X4;A0A0R4IT10	add1	0.000102378	0.00105266	1.46071	TRUE
F1Q932;F1R3Q0	cttn	1.69147e-07	6.78281e-06	1.4592	TRUE
E7F624;A0A2R8Q3V4	map6a	0.00260023	0.0126994	1.45595	TRUE
X1WC82;Q6PBK3	rps28	0.00681915	0.0243495	1.44451	TRUE
F6NVJ1;Q6IQI7;F1QDM6	hspe1	0.00938952	0.0312464	1.442	TRUE
Q7ZTS8;F1QM02;E9QCY7	elavl1	0.00483368	0.0193831	1.43381	TRUE
Q5XJA8;B0UXK7	map2	5.91692e-06	0.000110357	1.4304	TRUE
A0A2R8RPV5;E7FFM0	si:ch211-207l3.1	0.00109407	0.00659732	1.42559	TRUE
A0A0R4IZC2;A0A2R8RK12;A0A2R8RTS0;A0A2R8Q859;A0A0R4IG79;R4GDY1;Q6AXI5;A0A286YAZ9;E7FC94;A8WGP5;E7F295;B7ZDD1;F1QKW9;A0A286YBQ2;A0A286Y9Z9;A0A2R8QK11;A0A2R8QHW2	snap91a	0.00959285	0.0316603	1.40461	TRUE
F1QC52;A0A2R8QC86;A0A2R8QIB9;A0A2R8Q9B4;F6NYB5;A0A2R8QV60	pcloa	5.15998e-07	1.44766e-05	1.40019	TRUE
A0A2R8QBS2;F2Z4T4;A0A0R4IC31;A0A2R8Q9F2	akap12b	0.00266135	0.0127808	1.35836	TRUE
E7F192	dbn1	0.000428206	0.00333419	1.35415	TRUE
Q6P2B0	vapb	0.00683121	0.0243495	1.3466	TRUE
Q6NYA0	srsf1b	0.00113021	0.00676438	1.341	TRUE
E9QIE8;Q9IBD0	celf1	0.0167066	0.0481966	1.33112	TRUE
Q6PC28;A0A0J9YJ73	scg5	0.00170742	0.00925238	1.33035	TRUE
A0A0R4IKF0	apoa1b	0.00138492	0.00771324	1.30243	TRUE
Q5TZA4	si:dkeyp-55f12.3	0.000970844	0.00626855	1.29436	TRUE
A0A2R8QTG5;A0A2R8QF37;A0A2R8Q653;A3KPW9	Bag6	0.0125559	0.0387301	1.28844	TRUE
E9QFX0;E9QDI1	apoc1l	0.00397067	0.0167604	1.26007	TRUE
F1R097;I3ITP1	si:dkey-34b22.2	0.00884332	0.0297998	1.24566	TRUE
A0A0R4IH73;A0A0R4IC19	pak1	0.00147227	0.0080874	1.24333	TRUE
F1Q6T0;F1QTK1	bsnb	0.00180649	0.00959473	1.2283	TRUE
F1R9V3;R4GEU2	si:dkey-4p15.3	0.00295908	0.0135908	1.217	TRUE
F8W3K1;F1RA22;X1WES8;Q7SXU0	eif3ja	0.00808588	0.0278321	1.19381	TRUE
F8W2K0;A0A2R8Q102;B7ZVS4;A0A0R4IEU4	erc1a	0.00333997	0.0148814	1.19175	TRUE
A0A2U3TWB2;Q63ZW2;E7F621	chchd6a	6.75926e-05	0.000779123	1.18388	TRUE
F1QIV2;E9QJ12;F1QMM3;F1Q720	ncam1b	0.000595204	0.00437939	1.18121	TRUE
F1QK04	fxyd6	0.00382064	0.016563	1.12147	TRUE
Q6DH63	cox6b1	0.00944045	0.0312861	1.11077	TRUE
E9QB54;Q6GQL6	dctn3	1.16138e-05	0.000188593	1.10964	TRUE
E7F744	nptxra	0.00416384	0.0173927	1.1076	TRUE
A0A2R8QC66;F1QGI3;F1Q9T9	rpl23a	0.00567156	0.0220805	1.08612	TRUE
F1R3Q3;A0A0R4IPQ7;A0A140LGQ2;F1QQ74;A0A140LGH9	sept6	0.0132524	0.0401071	1.07958	TRUE
E9QEQ1;A0A286YAE3	apoc2	0.00624048	0.0233872	1.06954	TRUE
A8WIP5	hcfc1b	0.00232553	0.0120059	1.02553	TRUE
Q803M7	arpc5a	9.09608e-05	0.000947409	1.01857	TRUE
Q6DEM2	crk	8.18873e-06	0.000149258	1.01353	TRUE
A0A2R9YJM4;E7FD14;E9QIQ6	pacsin1a	2.14669e-05	0.000331086	1.01041	TRUE
Q503D8	txndc12	0.0121255	0.037987	1.00874	TRUE
Q6PBX8	ndufv2	0.00360886	0.0159028	0.989149	TRUE
F1RBH3	chchd6b	0.0101425	0.0330663	0.97664	TRUE
Q6TH14;E9QJI6	eno3	0.00602179	0.0231071	0.946056	TRUE
F1QHC4;F1Q5F3;E9QCX6;E9QIC9	lmnb1	0.00179626	0.00959473	0.945638	TRUE
F1QD88;A0A2R8PV55;A0A2R8PVV3;A0A2R8RU51;Q90460	alcama	6.51305e-05	0.000777871	0.933217	TRUE
Q6PC63	lin7a	0.0112191	0.0355641	0.92069	TRUE
F1QTL9;F8W265;REV__A0A2R8QGU1;REV__B8JMA3	hnrnpa0b	0.00439076	0.0180584	0.914984	TRUE
F1R9X3;A0A2R8QR71;Q90479	nadl1.2	0.00784609	0.0272406	0.903298	TRUE
Q7SZZ5;Q6IQK3;A0A0R4IJN3	vamp2;vamp3	4.63621e-08	2.86018e-06	0.889395	TRUE
F1QLH1	ppifb	0.00542677	0.0213347	0.88351	TRUE
Q45QT2	tmsb4x	0.00167533	0.00914026	0.869693	TRUE
Q6P3H9	slc3a2b	0.0173511	0.0491716	0.868497	TRUE
F1QA97;Q7T3H1;E9QF92	dctn2	1.12856e-05	0.000188593	0.862881	TRUE
Q4G5V7;A0A2R8Q1U2;F1Q8T8;Q6PBQ4	rtn1a	0.00393356	0.0167604	0.858122	TRUE
F6NI63	vsnl1a	0.00142132	0.00786138	0.849359	TRUE
Q6YI49	uchl1	0.00602603	0.0231071	0.829469	TRUE
F6P4Z6;A0A0R4IUE2	ndufv3	0.00431699	0.0178465	0.7764	TRUE
F1R116	gpr37l1b	3.55125e-05	0.000482729	0.771375	TRUE
E7FE90	fetub	0.00888894	0.0298282	0.756595	TRUE
F1Q7F8	rbm4.2	0.012381	0.0384868	0.749657	TRUE
Q803B0	hspd1	0.000207398	0.00186891	0.747516	TRUE
A0A4W4	negr1	0.00591458	0.0229154	0.737787	TRUE
E7F6Z2;A0A286Y8C7;A2CF25	LOC568033	0.0176356	0.0496273	0.721141	TRUE
B3DFN3	lmnb2	0.0161523	0.0473065	0.69162	TRUE
Q6PBJ3	vamp1	0.00620118	0.0233491	0.672724	TRUE
A0A0R4IGI4;A0A2R8RX97;A0A2R8QAU5;A0A2R8PWJ7	pclob	0.0156604	0.046175	0.667082	TRUE

## Sheet: HT34_vs_others
Table S17. List of the proteins differentially expressed comparing each data set with all the others (WT26, WT34, KO26, KO34, HT26, HT34). All data sets were analysed using R-Bioconductor: LFQ data were normalized to median and analyzed for differential expression by the limma package, choosing |Log2FC|>0.585 and FDR<0.05 as differential thresholds for the limma test. Each data set was compared w…
					98
ID	Gene_Names	Pval_HT34_vs_others	FDR_HT34_vs_others	Log2FC_HT34_vs_others	FDR<0.05+1.5FC
Q5RG12	hsp90aa1.2	8.17074e-06	0.00217763	3.01076	TRUE
E9QBV1;F1R4U8;Q5EAQ7	cltcb	0.00203921	0.0252028	2.93162	TRUE
E7EXT3;Q503C7;F8W3T2;A0A1D5NSS4	pygmb	0.00265411	0.0280078	2.35973	TRUE
X1WBR5	hspa4l	0.00413827	0.0311918	2.01746	TRUE
Q6NVI6	cct5	0.00396754	0.0311918	1.99822	TRUE
O57521	hsp90ab1	0.00241587	0.0265415	1.94707	TRUE
Q6PGV1;F1Q4U4	atp6v0d1	0.00454965	0.0328723	1.90785	TRUE
B0R197	vdac3	0.00826402	0.0434426	1.88379	TRUE
E9QI46;E9QIL5	coro1cb	0.000572824	0.0122614	1.83386	TRUE
B2GTW6;Q7ZVY5	cs	0.00305273	0.0300001	1.76814	TRUE
F1R9V3;R4GEU2	si:dkey-4p15.3	3.28697e-05	0.00292906	1.74789	TRUE
Q7ZVB2;B0S7W5;B0S7W3;A0A2R8Q3R8	aldh9a1a;aldh9a1a.2;aldh9a1a.1	1.93482e-05	0.00221675	1.71744	TRUE
Q6YBS2;B8JMD0	cap1	0.00188011	0.0251308	1.70721	TRUE
A0A0R4ID68;A0A2R8Q476;F1R047;Q66HV8;A0A2R8RZX5		0.0039733	0.0311918	1.69513	TRUE
F1R5C0	syt2a	0.00321697	0.0300001	1.68076	TRUE
Q7ZU96;A0A0R4IJT8	cct8	0.000580966	0.0122614	1.67596	TRUE
F1Q8W8	calr	4.82727e-05	0.00337465	1.65143	TRUE
B8A518;A0A2R8RZK5	tuba1c	0.000980352	0.01638	1.6023	TRUE
F1QF00	pgm1	0.00203432	0.0252028	1.5959	TRUE
I3IRW7	abat	0.00404036	0.0311918	1.58491	TRUE
Q7ZUI4	zgc:56493	0.00394506	0.0311918	1.57289	TRUE
F1QZL6;CON__Q3ZBD7	gpia	0.000956907	0.01638	1.52771	TRUE
F1RCA1;E9QEY2;E9QFW7;E7EYF3	uba1	0.00181117	0.0246196	1.52496	TRUE
Q6P972	tuba2	0.00345112	0.030459	1.51781	TRUE
Q4V914;A0A0R4IZ93;A0A0R4IAE9;A0A0R4IXR3;Q1RLR9	h2afy2	0.00845485	0.0436582	1.51505	TRUE
A0A2R8RLZ9;Q6TNT9	gdi2	0.00399312	0.0311918	1.50833	TRUE
Q8AWD0	vdac2	0.00674651	0.0394942	1.50455	TRUE
E7F4R9	idh2	0.00417169	0.0311918	1.50071	TRUE
Q6P977	rab42a	0.00203536	0.0252028	1.49737	TRUE
A5PMV7	ppp2r1a	0.00763169	0.0427977	1.48006	TRUE
F1RCD5;A0A2R8RK76;E7F1L2;A0A0R4IRH4;A0A2R8QJT7;K7DYJ7	cadpsb	0.0106456	0.0489877	1.47842	TRUE
E9QD09;F1QD93	ppp3ca	0.00491161	0.0339578	1.445	TRUE
F1QC70;A0A2R8QMC2;Q4KMC8	aldoca	2.458e-05	0.00246415	1.421	TRUE
Q6P969	eef1a1a	6.93314e-05	0.00376029	1.40853	TRUE
A0A0R4IQM9;F1RAZ4;F1RAE9	stxbp1a	0.00332323	0.0304419	1.3876	TRUE
Q9PVK4	ldhba	0.00148661	0.0212904	1.34867	TRUE
A0A0R4IYX8;A0A0R4IBZ8	dpysl4	0.00319487	0.0300001	1.34664	TRUE
B0S5B9	sypa	0.00463085	0.03298	1.32169	TRUE
Q78AP9;Q6DHP3;F8W522	arf3b;arf3a;arf2	0.000129515	0.00570736	1.30488	TRUE
A0A2R8Q8X0;Q6IQJ2;A0A2R8QCY8	zgc:55461	0.00079257	0.0156008	1.296	TRUE
F1RAR0	sh3gl2b	0.00734358	0.0417813	1.25239	TRUE
A2BEN1	atp6v1aa	0.00574333	0.0364415	1.24914	TRUE
F1QCD4	got2b	0.00790449	0.0432376	1.24754	TRUE
Q6PBY3	edf1	0.00466087	0.03298	1.20017	TRUE
Q803G3;A8E583	ppp2cb	0.00543677	0.0356961	1.18327	TRUE
Q66HZ0;E9QG20	ppp3r1b;ppp3r1a	0.00920874	0.0456707	1.15795	TRUE
A0A2R8Q4P7;Q8UUT4;A0A2R8RT48	gpm6aa	0.0044609	0.032524	1.15642	TRUE
E9QFU8;E9QCQ6	bcat2	0.00828767	0.0434426	1.14361	TRUE
A2AR68;A0A0R4IED7	gdi1	0.00214018	0.0256182	1.14303	TRUE
F1QKY8	tubb2	0.000855093	0.0159485	1.12991	TRUE
Q7ZYX4;E9QGU4;E9QD64	cct6a	0.00551679	0.0356961	1.12059	TRUE
Q6P5M9;A0A0R4IXL7	tubb4b	0.00230046	0.0263567	1.07471	TRUE
B8A5D3	nars	0.0092822	0.0456707	1.0402	TRUE
Q7T334	mdh2	0.00294522	0.0298996	1.0401	TRUE
A8KC02	cbr1l	0.000377142	0.0100823	1.03164	TRUE
F1QIF7	slc44a2	0.00424229	0.0312139	1.02154	TRUE
B8JLJ3	ywhaz	0.0014775	0.0212904	1.01203	TRUE
Q6P967;A0A2R8Q3R6	gnao1b	0.000300752	0.0099751	1.00577	TRUE
Q6NX98	st13	0.00684698	0.0397919	0.990301	TRUE
F1R3D3;Q5MJ86;E9QIH5	gapdhs;gapdh-2	0.00224576	0.0261028	0.963749	TRUE
Q803M8	ywhaqb	0.00292649	0.0298996	0.96105	TRUE
Q6JIZ2	pura	0.00903765	0.0456707	0.959502	TRUE
Q9I8V1;Q6XNL8;Q6IQR3;Q6IQL9;F1QUN8;Q6DHS1;A0A2R8RJJ2	actc1b;acta1b;actc1a;acta1a;acta2	0.00768437	0.0427977	0.94782	TRUE
B7ZV62	nsfa	0.01	0.0477002	0.935826	TRUE
Q1LUZ9;Q6GMJ1;A0A2R8QSI8;F8W4H0;F8W2G9	ces3;ces2	7.69462e-05	0.00376029	0.935314	TRUE
E7FE03;X1WG01	napba	0.00396613	0.0311918	0.922735	TRUE
Q9I8V0;Q7ZT36	pvalb2;pvalb3	0.0060677	0.0371473	0.922222	TRUE
A0A0R4IGP6;Q7ZVT2;A0A0R4IAV3;A0A0R4IAN1;A0A0R4IHV1	pkma	0.000320974	0.0099751	0.912712	TRUE
A0A0R4IG45;F8W429	dnm1a	0.00176768	0.0244428	0.908908	TRUE
Q5SPJ4;Q5SPJ1	serpina1;serpina1l	0.00817858	0.0434426	0.867544	TRUE
B2CZC2;F6PBX0;Q32SG7	slc8a1b	0.000906148	0.01638	0.847389	TRUE
Q92005;A0A2R8QSR4;A0A2R8Q469	eef1a	0.00234047	0.0264318	0.844782	TRUE
Q6NWK1;F8W5D9	capza1a	0.000376319	0.0100823	0.8421	TRUE
A8E7G6	prdx3	0.00606728	0.0371473	0.836467	TRUE
Q6P3L3	hspa5	0.00286891	0.0298814	0.815821	TRUE
Q5TZ27;Q504A0;F1QCC9	syt1a	0.00207404	0.0252028	0.815123	TRUE
Q803J3	rab2a	0.0058161	0.0364415	0.807611	TRUE
A0A2R8Q6T7	dpysl2a	0.000797547	0.0156008	0.806798	TRUE
Q7ZVJ0;A5WWI6	pfn2l	0.00849212	0.0436582	0.780793	TRUE
F1QK94;A0A2R8QHM9;A0A0R4INS3	amph	0.00353203	0.030459	0.77717	TRUE
F1QYK9;B3DKC6	myl9a;myl12.2	0.00673959	0.0394942	0.775133	TRUE
E9QDQ2;A2BGW3;A0A2R8RRG1	camk2b1	0.00418037	0.0311918	0.756928	TRUE
Q7T2C6;Q6GQM5;A0A2R8QIZ9	rab7;zgc:91909	0.00540101	0.0356961	0.753861	TRUE
A2BGU8;I3ISI2;I3ISV7;E7FGH0	septin3	0.00911466	0.0456707	0.751178	TRUE
A0A140LG76;Q7SY23	aldh4a1	5.47012e-05	0.00337465	0.7243	TRUE
Q9I8N9;F8W3N3;F8W4L9	fabp7a	0.0106893	0.0489877	0.711042	TRUE
Q7ZVF9;F1QC15	actbb	0.00142134	0.0212316	0.701342	TRUE
A4FUM8	atp6v1b2	0.00640353	0.0385704	0.700828	TRUE
E9QB41;Q5XJ62;A0A2R8QJ29;F1QWU4;A0A2R8QES8;A0A2R8RYI8;E9QC87;A0A2R8QAG2	myl6	0.000165177	0.00662358	0.697455	TRUE
A8WGC6	atp5b	0.00506131	0.0346938	0.689122	TRUE
O93423;A0A2R8Q993;F1QCQ7;A0A2R8RTR5;A0A2R8QIZ7;A0A2R8QD47;A0A0R4IGK4;E9QIN9;F1R5A4;A5PLE0	stom;stoml3b;stoml3a	0.000478369	0.0112839	0.684822	TRUE
F8W4M7;A0A2R8RID5	aco2	0.00953236	0.0463753	0.667386	TRUE
Q6DRD1	atp5o	0.00525354	0.0354062	0.647096	TRUE
Q7ZTS4	krt18	0.00574623	0.0364415	0.624676	TRUE
F1QR62;F8W3R8;B1H1J6	crmp1	0.000514747	0.0117951	0.62335	TRUE
F1R4K1	tubb4b	0.00513716	0.0349153	0.61913	TRUE
F1QPB5;F1Q856	sept5a	0.00351275	0.030459	0.599212	TRUE
F1QE30;F1QEY7	atp6v0a1b;atp6v0a1a	0.0106469	0.0489877	0.592342	TRUE

## Sheet: HT26_vs_others
Table S18. List of the proteins differentially expressed comparing each data set with all the others (WT26, WT34, KO26, KO34, HT26, HT34). All data sets were analysed using R-Bioconductor: LFQ data were normalized to median and analyzed for differential expression by the limma package, choosing |Log2FC|>0.585 and FDR<0.05 as differential thresholds for the limma test. Each data set was compared w…
					26
ID	Gene_Names	Pval_HT26_vs_others	FDR_HT26_vs_others	Log2FC_HT26_vs_others	FDR<0.05+1.5FC
E7EXT3;Q503C7;F8W3T2;A0A1D5NSS4	pygmb	0.00220546	0.0384517	2.46631	TRUE
H0WF44;Q04475	b2m	6.58644e-05	0.00425438	2.46286	TRUE
Q7ZV39	zgc:56235	8.18749e-06	0.00144775	2.45444	TRUE
B0R197	vdac3	0.00122876	0.0266342	2.37907	TRUE
Q8AWD0	vdac2	0.000108001	0.00541354	2.26976	TRUE
Q6NWC1	vdac1	0.000736065	0.020356	2.13738	TRUE
A0A0A0MPL5	si:ch211-160d14.1	0.00278062	0.0412973	1.96856	TRUE
Q6TNV0;F1QLR1	cox4i1	9.02584e-06	0.00144775	1.91487	TRUE
A0A0R4ITA8;E7FDP2;A0A2R8RK99;A0A2R8QEU0;F1R2A3	pfkpa	0.00232499	0.0390981	1.62711	TRUE
A5PMV7	ppp2r1a	0.00234424	0.0390981	1.57953	TRUE
F1QET7	fscn1a	0.00381847	0.0493938	1.57517	TRUE
Q6ZM23	cox6c	5.4287e-06	0.00144775	1.44074	TRUE
Q7SXI1	cox7a3	0.0020381	0.0363235	1.37435	TRUE
Q6PFS4	immt	0.000143215	0.00675639	1.2244	TRUE
A2ARG7;A0A2R8RU75	atp5ib	0.00313835	0.0457628	1.17533	TRUE
F1QX26;Q7T119	lgals9l1	0.00132004	0.0278598	1.10095	TRUE
A9C462	cox6a1	0.00276389	0.0412973	1.07948	TRUE
Q6P5L5	ndufb8	0.000478412	0.0159869	1.05805	TRUE
Q7ZVF3	sdha	0.000873358	0.0213961	1.0413	TRUE
X1WED4;F1QBW2	slc12a5a	1.45023e-05	0.00193847	0.998542	TRUE
B8JI00	suclg1	0.0033294	0.0460375	0.960314	TRUE
Q8JFT2;Q5W8I8;A0A0R4IY85;E7F467;X1WFE7;E7FAK4;B5AU16;Q1L8X9	slc17a6b	9.14683e-05	0.0048905	0.903702	TRUE
Q6DFZ5;A0A286Y8I9	slc2a3a	0.00370638	0.0487297	0.756754	TRUE
Q8JFV8	vat1	6.89612e-05	0.00425438	0.710596	TRUE
E7F2L1;E9QBF2	aak1b	0.000616834	0.0190269	0.689913	TRUE
E7F744	nptxra	0.00120521	0.0266342	0.687766	TRUE
