# Supplementary material for: Brain Proteome and Behavioural Analysis in Wild Type, BDNF+/− and BDNF−/− Adult Zebrafish (Danio rerio) Exposed to Two Different Temperatures
Source: Int J Mol Sci. 2022 May 17;23(10):5606. doi: 10.3390/ijms23105606 (PMC9146406; doi:10.3390/ijms23105606)
Supplement: Supplementary file 1 [file ijms-23-05606-s001.zip › ijms-1658523-supplementary/Table S19_ClueGo_GT.xlsx]

## Sheet: ClueGO Results
Table S19. Functional analysis by CLUEGO of the proteins most differentiated comparing each data set (WT26, WT34, KO26, KO34, HT26, HT34) with all the others. All data set were analysed using R-Bioconductor: LFQ data were normalized to median and analyzed for differential expression by the limma package, choosing |Log2FC|>0.585 and FDR<0.05 as differential thresholds for the limma test. Each data…
WT26			WT34
Term	Nr. Genes	Associated Genes Found	Term	Nr. Genes	Associated Genes Found
Glycolysis / Gluconeogenesis	4	[aldh2.2, gapdhs, ldhba, pkma]	cellular response to heat	4	[hsp90aa1.2, hspa5, hspa9, si:dkey-4p15.3]
Pyruvate metabolism	4	[aldh2.2, ldhba, mdh2, pkma]	chaperone cofactor-dependent protein refolding	3	[hspa5, hspa9, si:dkey-4p15.3]
			cellular response to unfolded protein	3	[hspa5, hspa9, si:dkey-4p15.3]
Citrate cycle (TCA cycle)	4	[cs, idh2, mdh2, sdhb]
Oxidative phosphorylation	6	[atp6v1aa, atp6v1b2, cox4i1, ndufs1, sdhb, uqcrc2b]	Phagosome	9	[atp6v0d1, atp6v1aa, atp6v1b2, calr, tuba1c, tuba2, tuba8l4, tubb4b, zgc:65894]
cellular respiration	6	[cox4i1, cs, mdh2, ndufs1, sdhb, slc25a12]	Gap junction	6	[gna11b, tuba1c, tuba2, tuba8l4, tubb4b, zgc:65894]
respiratory electron transport chain	4	[cox4i1, ndufs1, sdhb, slc25a12]	ATP hydrolysis coupled proton transport	3	[atp6v0d1, atp6v1aa, atp6v1b2]
aerobic respiration	4	[cox4i1, cs, mdh2, sdhb]
			synaptic vesicle cycle	4	[dnm1a, napba, syt1a, syt2a]
response to hypoxia	3	[cox4i1, hbaa1, hbba1]	regulation of exocytosis	4	[napba, rab3ab, syt1a, syt2a]
drug transport	7	[hbaa1, hbaa2, hbba1, si:ch211-5k11.8, slc25a12, slc25a5, syt2a]	synaptic vesicle transport	4	[dnm1a, napba, syt1a, syt2a]
antibiotic metabolic process	4	[cs, hbaa1, hbaa2, hbba1]	synaptic vesicle endocytosis	3	[dnm1a, syt1a, syt2a]
hydrogen peroxide catabolic process	3	[hbaa1, hbaa2, hbba1]	regulation of calcium ion-dependent exocytosis	3	[napba, syt1a, syt2a]
oxygen carrier activity	4	[hbaa1, hbaa2, hbba1, si:ch211-5k11.8]
peroxidase activity	3	[hbaa1, hbaa2, hbba1]	Glycolysis / Gluconeogenesis	8	[aldh2.2, aldh9a1a.1, gpia, ldhba, pdha1a, pfklb, pfkpa, pgk1]
			Valine, leucine and isoleucine degradation	4	[aldh2.2, aldh6a1, aldh9a1a.1, hsd17b10]
			Arginine and proline metabolism	3	[aldh2.2, aldh9a1a.1, got2b]
			beta-Alanine metabolism	3	[aldh2.2, aldh6a1, aldh9a1a.1]
			Pyruvate metabolism	4	[aldh2.2, aldh9a1a.1, ldhba, pdha1a]
			oxidoreductase activity, acting on the aldehyde or oxo group of donors	4	[aldh2.2, aldh6a1, aldh9a1a.1, pdha1a]
			Glycolysis / Gluconeogenesis	8	[aldh2.2, aldh9a1a.1, gpia, ldhba, pdha1a, pfklb, pfkpa, pgk1]
			Pentose phosphate pathway	3	[gpia, pfklb, pfkpa]
			Pyruvate metabolism	4	[aldh2.2, aldh9a1a.1, ldhba, pdha1a]
			carbohydrate catabolic process	5	[gpia, pfklb, pfkpa, pgk1, pygmb]
			oxidoreductase activity, acting on the aldehyde or oxo group of donors	4	[aldh2.2, aldh6a1, aldh9a1a.1, pdha1a]
			glucose metabolic process	4	[gpia, pfklb, pfkpa, pgk1]
			pyruvate metabolic process	5	[gpia, pdha1a, pfklb, pfkpa, pgk1]
			Oxidative phosphorylation	7	[atp5f1b, atp5f1c, atp5fa1, atp6v0d1, atp6v1aa, atp6v1b2, ndufs3]
			Phagosome	9	[atp6v0d1, atp6v1aa, atp6v1b2, calr, tuba1c, tuba2, tuba8l4, tubb4b, zgc:65894]
			proton-transporting ATP synthase activity, rotational mechanism	3	[atp5f1b, atp5f1c, atp5fa1]
			ATP hydrolysis coupled cation transmembrane transport	6	[atp5f1b, atp5f1c, atp5fa1, atp6v0d1, atp6v1aa, atp6v1b2]
			ATP hydrolysis coupled ion transmembrane transport	6	[atp5f1b, atp5f1c, atp5fa1, atp6v0d1, atp6v1aa, atp6v1b2]
			ATP synthesis coupled proton transport	3	[atp5f1b, atp5f1c, atp5fa1]
			ATP hydrolysis coupled proton transport	3	[atp6v0d1, atp6v1aa, atp6v1b2]
			ATPase activity, coupled to transmembrane movement of ions, rotational mechanism	5	[atp5f1b, atp5f1c, atp5fa1, atp6v0d1, atp6v1aa]
			proton-exporting ATPase activity	3	[atp5f1c, atp6v0d1, atp6v1aa]
KO26			KO34
Term	Nr. Genes	Associated Genes Found	Term	Nr. Genes	Associated Genes Found
signal release	5	[adcyap1b, cplx2, cplx2l, cplx3b, lin7a]	regulation of mRNA metabolic process	7	[celf1, hnrnpa0b, rbm4.2, rbm4.3, safb, srsf1b, ybx1]
neurotransmitter secretion	4	[cplx2, cplx2l, cplx3b, lin7a]
regulation of neurotransmitter secretion	3	[cplx2, cplx2l, cplx3b]	neurotransmitter secretion	3	[cplx2, cplx3b, lin7a]
negative regulation of cellular catabolic process	3	[bag6l, hnrnpa0a, hnrnpa0b]	cation-transporting ATPase activity	3	[atp2b4, atp5f1d, atp6v1g1]
regulation of mRNA metabolic process	6	[celf2, cirbpb, hnrnpa0a, hnrnpa0b, rbm4.3, ybx1]
negative regulation of mRNA metabolic process	3	[hnrnpa0a, hnrnpa0b, ybx1]	Oxidative phosphorylation	8	[atp5f1d, atp5pf, atp6v1g1, cox6b1, ndufa8, ndufs6, ndufv2, ndufv3]
regulation of mRNA splicing, via spliceosome	4	[celf2, cirbpb, rbm4.3, ybx1]	mitochondrial electron transport, NADH to ubiquinone	3	[ndufa8, ndufs6, ndufv2]
Oxidative phosphorylation	8	[atp5pf, cox5b1, ndufa5, ndufs6, ndufv2, ndufv3, uqcrb, uqcrh]	negative regulation of organelle organization	8	[add1, histh1l, tmod2, tmsb1, tmsb4x, zgc:110425, zgc:153405, zgc:163061]
electron transport chain	7	[ciapin1, cox5b1, ndufa5, ndufs6, ndufv2, uqcrb, uqcrh]	nucleosomal DNA binding	4	[histh1l, zgc:110425, zgc:153405, zgc:163061]
electron transfer activity	4	[ciapin1, cox5b1, uqcrb, uqcrh]	nucleosome assembly	5	[histh1l, hp1bp3, zgc:110425, zgc:153405, zgc:163061]
respiratory electron transport chain	5	[ndufa5, ndufs6, ndufv2, uqcrb, uqcrh]	actin filament polymerization	6	[add1, arpc5a, cttn, tmod2, tmsb1, tmsb4x]
mitochondrial ATP synthesis coupled electron transport	4	[ndufs6, ndufv2, uqcrb, uqcrh]	negative regulation of DNA recombination	4	[histh1l, zgc:110425, zgc:153405, zgc:163061]
			regulation of actin filament polymerization	5	[add1, arpc5a, tmod2, tmsb1, tmsb4x]
negative regulation of organelle organization	5	[add1, add3a, tmod2, tmsb1, zgc:110425]	chromatin silencing	4	[histh1l, zgc:110425, zgc:153405, zgc:163061]
actin filament bundle assembly	4	[add1, add3a, dpysl3, pfn2]	negative regulation of chromatin silencing	4	[histh1l, zgc:110425, zgc:153405, zgc:163061]
actin filament polymerization	7	[add1, add3a, arpc5la, cttn, pfn2, tmod2, tmsb1]
actin filament depolymerization	3	[add1, add3a, tmod2]
regulation of actin filament polymerization	6	[add1, add3a, arpc5la, pfn2, tmod2, tmsb1]
negative regulation of actin filament polymerization	4	[add1, add3a, tmod2, tmsb1]
HT26			HT34
Term	Nr. Genes	Associated Genes Found	Term	Nr. Genes	Associated Genes Found
Oxidative phosphorylation	7	[atp5meb, cox4i1, cox6a1, cox6c, cox7a2l, ndufb8, sdha]	Oocyte meiosis	7	[camk2b1, ppp2cb, ppp2r1ba, ppp3ca, ppp3r1b, ywhaqb, ywhaz]
energy derivation by oxidation of organic compounds	6	[cox4i1, cox6a1, ndufb8, pygmb, sdha, suclg1]
electron transport chain	6	[cox4i1, cox6a1, cox6c, cox7a2l, ndufb8, sdha]	cellular response to heat	3	[hsp90aa1.2, hspa5, si:dkey-4p15.3]
oxidative phosphorylation	5	[cox4i1, cox6a1, cox7a2l, ndufb8, sdha]	chaperone cofactor-dependent protein refolding	3	[hspa5, si:dkey-4p15.3, st13]
mitochondrial ATP synthesis coupled electron transport	4	[cox4i1, cox6a1, ndufb8, sdha]
			Citrate cycle (TCA cycle)	4	[aco2, cs, idh2, mdh2]
			Glyoxylate and dicarboxylate metabolism	3	[aco2, cs, mdh2]
			tricarboxylic acid cycle	3	[aco2, cs, mdh2]
			Glycolysis / Gluconeogenesis	7	[aldh9a1a.1, aldoca, gapdhs, gpia, ldhba, pgm1, pkma]
			Cysteine and methionine metabolism	4	[bcat2, got2b, ldhba, mdh2]
			Pyruvate metabolism	4	[aldh9a1a.1, ldhba, mdh2, pkma]
			transferase activity, transferring nitrogenous groups	4	[abat, bcat2, gapdhs, got2b]
			Glycolysis / Gluconeogenesis	7	[aldh9a1a.1, aldoca, gapdhs, gpia, ldhba, pgm1, pkma]
			Pentose phosphate pathway	3	[aldoca, gpia, pgm1]
			Pyruvate metabolism	4	[aldh9a1a.1, ldhba, mdh2, pkma]
			carbohydrate catabolic process	6	[aldoca, gapdhs, gpia, pgm1, pkma, pygmb]
			glucose metabolic process	3	[gapdhs, gpia, pgm1]
			glycolytic process	4	[aldoca, gapdhs, gpia, pkma]
			regulation of neurotransmitter levels	5	[abat, cadpsb, napba, syt1a, syt2a]
			vesicle localization	6	[cadpsb, dnm1a, napba, nsfa, syt1a, syt2a]
			synaptic vesicle cycle	6	[amph, cadpsb, dnm1a, napba, syt1a, syt2a]
			vesicle-mediated transport in synapse	6	[amph, cadpsb, dnm1a, napba, syt1a, syt2a]
			regulation of exocytosis	4	[napba, sept5a, syt1a, syt2a]
			synaptic vesicle endocytosis	4	[amph, dnm1a, syt1a, syt2a]
			regulation of calcium ion-dependent exocytosis	3	[napba, syt1a, syt2a]
			Alanine, aspartate and glutamate metabolism	3	[abat, aldh4a1, got2b]
			Cysteine and methionine metabolism	4	[bcat2, got2b, ldhba, mdh2]
			Valine, leucine and isoleucine degradation	3	[abat, aldh9a1a.1, bcat2]
			Arginine and proline metabolism	3	[aldh4a1, aldh9a1a.1, got2b]
			transferase activity, transferring nitrogenous groups	4	[abat, bcat2, gapdhs, got2b]
			pyridoxal phosphate binding	3	[abat, got2b, pygmb]
			oxidoreductase activity, acting on the aldehyde or oxo group of donors, NAD or NADP as acceptor	3	[aldh4a1, aldh9a1a.1, gapdhs]
			Oxidative phosphorylation	6	[atp5f1b, atp5po, atp6v0a1b, atp6v0d1, atp6v1aa, atp6v1b2]
			Phagosome	11	[atp6v0a1b, atp6v0d1, atp6v1aa, atp6v1b2, calr, rab7a, tuba1c, tuba2, tubb2, tubb4b, zgc:55461]
			ATP hydrolysis coupled cation transmembrane transport	6	[atp5f1b, atp5po, atp6v0a1b, atp6v0d1, atp6v1aa, atp6v1b2]
			ATP hydrolysis coupled ion transmembrane transport	6	[atp5f1b, atp5po, atp6v0a1b, atp6v0d1, atp6v1aa, atp6v1b2]
			ATP hydrolysis coupled proton transport	4	[atp6v0a1b, atp6v0d1, atp6v1aa, atp6v1b2]
			ATPase activity, coupled to transmembrane movement of ions, rotational mechanism	5	[atp5f1b, atp5po, atp6v0a1b, atp6v0d1, atp6v1aa]
			proton-exporting ATPase activity	3	[atp6v0a1b, atp6v0d1, atp6v1aa]
