# Supplementary material for: Brain Proteome and Behavioural Analysis in Wild Type, BDNF+/− and BDNF−/− Adult Zebrafish (Danio rerio) Exposed to Two Different Temperatures
Source: Int J Mol Sci. 2022 May 17;23(10):5606. doi: 10.3390/ijms23105606 (PMC9146406; doi:10.3390/ijms23105606)
Supplement: Supplementary file 1 [file ijms-23-05606-s001.zip › ijms-1658523-supplementary/Table S2_ Cluego.xlsx]

## Sheet: Foglio1
Table S2. Bioinformatic analysis by CLUEGO of the proteins differentially or exclusively expressed in KO26vsWT26, HT26vsWT26, KO34vsWT34, HT34vsWT34, KO26vsHT26, KO34vsHT34, WT34vsWT26, KO34vsKO26, HT34vsHT26. Bioinformatic analyses were carried out by CLUEGO software (Cytoskape release 3.8.2) within the set of differentially expressed or exclusively expressed proteins in the comparisons listed a…
KO26vsWT26 increased				KO26vsWT26 decreased
Term	% Associated Genes	Nr. Genes	Associated Genes Found	Term	% Associated Genes	Nr. Genes	Associated Genes Found
oxidative phosphorylation	6.42857	9	[atp5mea, atp5pf, cox5b1, ndufa5, ndufa8, ndufs6, ndufv3, uqcrb, uqcrh]	endocytosis	8.68167	27	[agap3, amph, ap2a1, ap2b1, ap2m1b, arf2b, arf3b, arpc2, arpc3, arpc4, asap1a, capzb, cltca, cltcb, cyth3b, dnm1b, dnm2a, git1, iqsec3a, psd3l, rab11a, rab35b, rab5ab, sh3gl1a, smap1, vps35, vps36]
mitochondrial envelope	4.12371	16	[atp5mea, atp5pf, chchd6a, ciapin1, coq8a, cox19, cox5b1, mpc1, ndufa5, ndufa8, ndufs6, ndufv3, timm10, timm8b, uqcrb, uqcrh]	exocytosis	10	16	[cadpsb, exoc4, napba, rab11a, rab3ab, rab3b, rab3c, scrn3, sept5b, stxbp1a, stxbp1b, stxbp5b, syt12, syt1a, syt1b, syt2a]
inner mitochondrial membrane protein complex	8.54701	10	[atp5mea, atp5pf, chchd6a, ndufa5, ndufa8, ndufs6, ndufv3, timm10, uqcrb, uqcrh]	presynapse	10.6599	21	[amph, bsnb, cadpsb, calb2a, dnm1b, dnm1l, dnm2a, dnm3a, fmr1, nlgn2b, rab3ab, rab3b, rab3c, sept5b, syn2b, synj1, sypa, sypb, syt1a, syt1b, syt2a]
				vesicle-mediated transport	6.32458	53	[amph, anxa11b, anxa13, anxa13l, anxa3b, ap2a1, ap2b1, ap2m1b, ap3b2, arf2b, arf3b, cadpsb, cltca, cltcb, copb2, dmxl2, dnm1b, dnm2a, dnm3a, exoc4, fscn1a, napba, nlgn2b, nsfa, nsfb, rab11a, rab14l, rab35b, rab3ab, rab3b, rab3c, rab5ab, sar1b, scrn3, sec13, sept5b, sh3gl1a, spag9a, stxbp1a, stxbp1b, stxbp5b, synj1, syt12, syt1a, syt1b, syt2a, uso1, vps35, vps36, vps53, vtg2, wdr11, ywhaba]
actin filament organization	4.51389	13	[add1, add3a, arpc5la, arpc5lb, cttn, dbn1, dpysl3, hcls1, rhoac, tmod2, tmsb1, tmsb4x, ttn.2]	secretion	8.55019	23	[cadpsb, chga, cse1l, exoc4, farp1, mcu, napba, pfklb, rab11a, rab3ab, rab3b, rab3c, scrn3, sec13, sept5b, stxbp1a, stxbp1b, stxbp5b, syn2b, syt12, syt1a, syt1b, syt2a]
microtubule	7.77778	14	[cep162, dctn2, dynll2b, dynlrb1, macf1a, map1ab, map2, map4l, map6a, map6b, maptb, ndel1a, stau2, tbca]	vesicle localization	11.8056	17	[cadpsb, cct2, dnm1b, dnm2a, dnm3a, exoc4, napba, nsfa, pafah1b1a, pafah1b1b, rab11a, sar1b, synj1, syt1a, syt1b, syt2a, wdr11]
regulation of microtubule-based process	8.97436	7	[dync1li1, macf1a, map1ab, map6a, map6b, ranbp1, stmn1b]	regulation of vesicle-mediated transport	13.6752	16	[anxa13, anxa13l, dmxl2, napba, rab3ab, rab3b, rab3c, rab5ab, sar1b, sept5b, stxbp5b, syt12, syt1a, syt1b, syt2a, vtg2]
				vesicle docking	16.6667	9	[exoc4, nsfa, nsfb, rab3ab, rab3b, rab3c, stxbp1a, stxbp1b, uso1]
spliceosome	10.4478	14	[hnrnpa1a, rbmx, snrnp70, snrpc, snrpd2, srsf1b, srsf2a, srsf2b, srsf4, srsf5a, srsf5b, srsf9, tra2a, u2af1]	transport vesicle	10.2857	18	[amph, cltca, cltcb, dnm1l, rab3ab, rab3b, rab3c, sar1b, sec13, sept5b, syn2b, sypa, sypb, syt12, syt1a, syt1b, syt2a, uso1]
regulation of alternative mRNA splicing, via spliceosome	24.5614	14	[celf2, rbfox1, rbm4.1, rbm4.2, rbm4.3, rbmx, snrpc, srsf1b, srsf2a, srsf2b, srsf3a, srsf4, srsf5b, srsf9]	cytoplasmic vesicle	6.74956	38	[amph, ap2a1, appl2, atp6v0d1, chga, cltca, cltcb, copb2, cpe, dnm1b, dnm1l, dnm2a, dnm3a, epha4a, fam91a1, rab11a, rab14l, rab35b, rab3ab, rab3b, rab3c, rab5ab, ryr2a, sar1b, sec13, sept5b, syn2b, sypa, sypb, syt12, syt1a, syt1b, syt2a, uso1, vps35, vps36, vps53, wdr11]
ribosome	7.69231	14	[faua, mrpl12, mrpl49, rpl10, rpl19, rpl27, rpl31, rpl6, rplp2, rplp2l, rps12, rps14, rps28, zgc:114188]	synaptic vesicle endocytosis	29.0323	9	[amph, dnm1b, dnm2a, dnm3a, nlgn2b, synj1, syt1a, syt1b, syt2a]
translation	4.03587	18	[eif3g, eif3ja, faua, mrpl12, mrpl49, qki2, rpl10, rpl19, rpl27, rpl31, rpl6, rplp2, rplp2l, rps12, rps14, rps28, ybx1, zgc:114188]	secretory vesicle	10	15	[amph, chga, cpe, dnm1l, rab3ab, rab3b, rab3c, sept5b, syn2b, sypa, sypb, syt12, syt1a, syt1b, syt2a]
neuropeptide hormone activity	20	6	[adcyap1b, cart4, ccka, cckb, npy, oxt]	proteasome	28.5714	16	[psma3, psma4, psmb2, psmb3, psmb4, psmb5, psmc4, psmc6, psmd1, psmd11a, psmd12, psmd3, psmd4b, psmd7, psmd8, si:rp71-45k5.4]
neuron projection	5.03018	25	[adcyap1b, bsg, calb2a, calb2b, ccka, cckb, cplx2, cplx2l, cplx3a, cplx3b, dlg3, dpysl3, elavl4, l1cama, map1ab, map2, map4l, maptb, ncam1b, pdyn, penka, penkb, shank2b, slc6a1b, stmn1b]	phagosome	12.9032	20	[atp6v0a1b, atp6v0d1, atp6v1aa, atp6v1ab, atp6v1c1a, c3a.1, c3a.2, canx, dync1i2b, rab5ab, tuba1a, tuba1c, tuba2, tuba4l, tuba8l2, tuba8l4, tubb2, tubb2b, tubb4b, zgc:65894]
neuron projection development	4.45269	24	[adcyap1b, bsg, cnp, dpysl3, elavl4, fus, gpm6bb, grna, inab, l1cama, map1ab, map2, map4l, maptb, ncam1b, pacsin1a, pak1, pin1, plp1a, plp1b, rtn4a, shank2b, si:ch211-278a6.1, stmn1b]	neuron part	6.26822	43	[actr10, add3b, amph, asrgl1, bsnb, cadpsb, calb2a, camk2a, camk2b1, camk2g1, camk2g2, cpe, cyfip2, dnm1b, dnm1l, dnm2a, dnm3a, elavl4, epha4a, exoc4, fmr1, gna11b, gphna, hsp90aa1.2, maptb, nlgn2b, nptnb, pafah1b1a, pafah1b1b, ppp1r9ba, rab3ab, rab3b, rab3c, sept5b, slc6a11b, smarcc2, syn2b, synj1, sypa, sypb, syt1a, syt1b, syt2a]
extracellular vesicle	50	3	[bag6l, prom1a, rbmx]
presynapse	8.62944	17	[bsnb, calb2a, calb2b, cplx2, cplx2l, cplx3a, cplx3b, erc2, lin7a, lin7c, pclob, pdyn, penka, penkb, scamp5a, slc17a7a, snap29]	Gap junction	15.5039	20	[gna11b, gnai2a, gnai2b, gnai3, gnas, mapk1, mapk3, prkacab, prkcbb, tuba1a, tuba1c, tuba2, tuba4l, tuba8l2, tuba8l4, tubb2, tubb2b, tubb4b, zgc:55558, zgc:65894]
chemical synaptic transmission	4.09836	15	[calb2a, calb2b, cplx2, cplx2l, cplx3a, cplx3b, dlg3, lin7a, lin7c, pdyn, penka, penkb, shank2b, slc17a7a, snap29]	tight junction	11.0599	24	[actn1, actn4, actr3, actr3b, hspa4b, llgl1, mapk10, msna, myh9b, myl6, ppp2cb, ppp2r1ba, ppp2r1bb, ppp2r2ab, prkacab, prkcea, tuba1a, tuba1c, tuba2, tuba4l, tuba8l2, tuba8l4, zgc:153867, zgc:56064]
plasma membrane bounded cell projection	4.33071	33	[abi1a, adcyap1b, bsg, calb2a, calb2b, ccka, cckb, cep162, ces3, cplx2, cplx2l, cplx3a, cplx3b, dlg3, dpysl3, dynlrb1, elavl4, l1cama, map1ab, map2, map4l, maptb, ncam1b, pdyn, penka, penkb, prom1a, scg5, shank2b, si:dkey-220f10.4, slc6a1b, stmn1b, tln2a]	Gap junction	15.5039	20	[gna11b, gnai2a, gnai2b, gnai3, gnas, mapk1, mapk3, prkacab, prkcbb, tuba1a, tuba1c, tuba2, tuba4l, tuba8l2, tuba8l4, tubb2, tubb2b, tubb4b, zgc:55558, zgc:65894]
axon	9.80392	15	[bsg, ccka, cckb, cplx2, cplx2l, cplx3a, cplx3b, dpysl3, elavl4, l1cama, ncam1b, pdyn, penka, penkb, slc6a1b]	cytoskeleton organization	6.24277	54	[abi2b, actn1, actr3, actr3b, add3b, appl2, arpc2, arpc3, arpc4, brk1, capzb, cct5, coro1cb, dmtn, epha4a, fscn1a, fscn1b, gapdh, gapdhs, gsna, iqsec3a, kank4, katnal2, llgl1, mapre2, mapre3a, maptb, mcu, myh9b, pafah1b1a, pafah1b1b, pleca, ppp1r9ba, sdcbp2, sept15, sept7b, si:ch211-114n24.6, si:ch73-199e17.1, sptbn1, thsd7aa, tln2b, tpm1, tpma, tuba1a, tuba1c, tuba2, tuba4l, tuba8l2, tuba8l4, tu…
neurotransmitter transport	7.31707	9	[cplx2, cplx2l, cplx3a, cplx3b, lin7a, lin7c, slc17a7a, slc6a1b, snap29]	microtubule cytoskeleton	7.46562	38	[actr1, appl2, atp6v0d1, cltca, cltcb, dctn1b, dnm2a, dync1i2b, dynll1, eml2, gapdh, gapdhs, mapre2, mapre3a, maptb, npm3, pafah1b1a, pafah1b1b, sept10, sept15, sept5b, sept7a, sept7b, si:ch211-114n24.6, si:ch73-199e17.1, tuba1a, tuba1c, tuba2, tuba4l, tuba8l2, tuba8l4, tubb2, tubb2b, tubb4b, ubr4, wdr11, zgc:63587, zgc:65894]
neurotransmitter secretion	10.9375	7	[cplx2, cplx2l, cplx3a, cplx3b, lin7a, lin7c, snap29]	organelle envelope	6.96799	37	[apool, atp5f1c, atp5fa1, atp5l, atp5pb, coq3, coq5, coq6, cpt2, cse1l, cyc1, dnm1l, etfdh, immt, kpnb1, mao, mcu, mtx2, ndufa10, ndufa6, ndufb10, ndufb3, ndufs7, ndufv1, opa1, pafah1b1a, pafah1b1b, rtn4ip1, sec13, sfxn1, sfxn3, slc25a3b, slc25a5, uqcrc2a, uqcrc2b, vdac3, zgc:56235]
axon terminus	29.1667	7	[cplx2, cplx2l, cplx3a, cplx3b, pdyn, penka, penkb]
SNARE binding	7.36842	7	[cplx2, cplx2l, cplx3a, cplx3b, snap29, stxbp5l, vti1a]	chaperonin-containing T-complex	75	6	[cct2, cct3, cct5, cct6a, cct8, tcp1]
terminal bouton	25	4	[cplx2, cplx2l, cplx3a, cplx3b]	calcium signaling pathway	8.15603	23	[atp2a2b, atp2a3, camk2a, camk2b1, camk2g1, camk2g2, camk4, gna11b, gnas, mcu, ppp3ca, ppp3cb, ppp3cca, ppp3ccb, prkacab, prkcbb, ryr2a, si:dkey-28b4.8, slc25a5, slc8a1b, slc8a2b, vdac3, zgc:56235]
				wnt signaling pathway	9.67742	18	[cacybp, camk2a, camk2b1, camk2g1, camk2g2, csnk2a1, csnk2b, ctbp2a, gsk3b, mapk10, ppp3ca, ppp3cb, ppp3cca, ppp3ccb, prkacab, prkcbb, vangl1, zgc:136929]
				beta-Alanine metabolism	25.7143	9	[abat, aldh2.2, aldh6a1, aldh7a1, aldh9a1a.1, hadhaa, hadhab, hibch, sms]
				adrenergic signaling in cardiomyocytes	12.9808	27	[atp1b1a, atp1b2b, atp1b3a, camk2a, camk2b1, camk2g1, camk2g2, gnai2a, gnai2b, gnai3, gnas, mapk1, mapk3, ppp1caa, ppp1cab, ppp1cb, ppp1cc, ppp2cb, ppp2r1ba, ppp2r1bb, ppp2r2ab, ppp2r5ea, prkacab, ryr2a, tpm1, tpma, zgc:56064]
				melanogenesis	11.5108	16	[camk2a, camk2b1, camk2g1, camk2g2, gnai2a, gnai2b, gnai3, gnao1a, gnao1b, gnas, gsk3b, mapk1, mapk3, prkacab, prkcbb, zgc:55558]
				heterotrimeric G-protein complex	20.4545	9	[gna11b, gna15.3, gnai2a, gnai2b, gnai3, gnao1a, gnao1b, gnas, gnav1]
				cellular senescence	9.13978	17	[mapk1, mapk3, mcu, ppid, ppp1caa, ppp1cab, ppp1cb, ppp1cc, ppp3ca, ppp3cb, ppp3cca, ppp3ccb, rbb4l, slc25a5, vdac3, zgc:55558, zgc:56235]
				calcineurin complex	100	4	[ppp3ca, ppp3cb, ppp3cca, ppp3ccb]
				translation	7.3991	33	[dars, eef1a1l1, eef1g, eef2a.1, eef2b, eef2l2, eif2s1b, eif2s3, eif4a1a, eif4a3, farsb, fmr1, gars, hars, iars, iars2, rack1, rpl10a, rpl11, rpl13a, rpl18a, rpl28, rpl3, rpl30, rplp0, rps16, rps27a, rps4x, rps7, rps8a, rps8b, sars2, yars]
				protein processing in endoplasmic reticulum	9.44444	17	[canx, ddost, eif2s1b, hsp90aa1.2, hsp90ab1, hsp90b1, hspa4l, mapk10, p4hb, pdia4, pdia6, prkcsh, rpn2, sar1b, sec13, ssr4, zgc:77086]
				acyl-CoA dehydrogenase activity	50	6	[acad8, acad9, acadsb, acadvl, gcdha, ivd]
				cysteine and methionine metabolism	23.5294	12	[ahcy, bcat2, cbsb, got1, got2a, got2b, ldha, ldhba, mat2aa, mri1, sms, zgc:162544]
				alanine, aspartate and glutamate metabolism	21.9512	9	[abat, aldh5a1, gfpt1, glsa, glsb, glud1b, got1, got2a, got2b]
				valine, leucine and isoleucine degradation	29.0909	16	[abat, acad8, acat2, aldh2.2, aldh6a1, aldh7a1, aldh9a1a.1, bcat2, hadhaa, hadhab, hibch, hsd17b10, ivd, mut, pcca, pccb]
				arginine and proline metabolism	16.3934	10	[aldh2.2, aldh7a1, aldh9a1a.1, ckbb, ckmt2b, got1, got2a, got2b, mao, sms]
				beta-Alanine metabolism	25.7143	9	[abat, aldh2.2, aldh6a1, aldh7a1, aldh9a1a.1, hadhaa, hadhab, hibch, sms]
				propanoate metabolism	37.5	12	[abat, acat2, aldh6a1, hadhaa, hadhab, hibch, ldha, ldhba, mut, pcca, pccb, suclg1]
				mitochondrion	8.26636	72	[abat, abhd11, acad9, acadsb, acadvl, acat2, aco1, acot9.1, aldh5a1, aldh6a1, apex1, apool, atp5f1c, atp5fa1, atp5l, atp5pb, bcat2, coq3, coq5, coq6, cpt2, cs, cyc1, dlat, dnm1l, eci1, etfdh, ethe1, gars, gcdha, got2a, got2b, gpx1a, gstk1, hadhaa, hadhab, hars, hibch, iars2, idh3b, idh3g, immt, ivd, mao, mcu, me3, mtx2, naxe, ndufa10, ndufa6, ndufb10, ndufb3, ndufs7, ndufv1, nipsnap2, ogdha, ogdh…
				aerobic respiration	16.3636	9	[aco1, cs, idh1, idh3b, idh3g, ndufs7, ogdha, ogdhl, suclg1]
				ATP synthesis coupled proton transport	31.8182	7	[atp5f1b, atp5f1c, atp5fa1, atp5l, atp5pb, atp5po, cyc1]
				oxidative phosphorylation	15.7143	22	[atp5f1b, atp5f1c, atp5fa1, atp5l, atp5pb, atp5po, atp6v0a1b, atp6v0d1, atp6v1aa, atp6v1ab, atp6v1c1a, cyc1, lhpp, ndufa10, ndufa6, ndufb10, ndufb3, ndufs2, ndufs7, ndufv1, uqcrc2a, uqcrc2b]
				isocitrate dehydrogenase activity	80	4	[idh1, idh2, idh3b, idh3g]
				citrate cycle (TCA cycle)	35.2941	12	[aclya, aco1, cs, dlat, idh1, idh2, idh3b, idh3g, ogdha, ogdhl, pcxa, suclg1]
				tricarboxylic acid metabolic process	62.5	5	[aclya, aco1, cs, idh1, idh2]
				fatty acid degradation	28.2609	13	[acadvl, acat2, acsl6, adh5, aldh2.2, aldh7a1, aldh9a1a.1, cpt2, eci1, eci2, gcdha, hadhaa, hadhab]
				glycolysis / gluconeogenesis	24.6753	19	[adh5, aldh2.2, aldh7a1, aldh9a1a.1, aldoaa, dlat, eno2, gapdh, gapdhs, gpia, gpib, hk1, ldha, ldhba, pfklb, pfkpa, pfkpb, pgm1, pkma]
				pentose phosphate pathway	33.3333	11	[aldoaa, gpia, gpib, pfklb, pfkpa, pfkpb, pgd, pgm1, prps1a, taldo1, tkta]
				pyruvate metabolic process	30.4348	14	[aldoaa, dlat, eno2, gapdh, gapdhs, gpia, gpib, hk1, me3, pcxa, pfklb, pfkpa, pfkpb, pkma]
				glycolytic process	30.5556	11	[aldoaa, eno2, gapdh, gapdhs, gpia, gpib, hk1, pfklb, pfkpa, pfkpb, pkma]
HT26vsWT26 increased				HT26vsWT26 decreased
Term	% Associated Genes	Nr. Genes	Associated Genes Found	Term	% Associated Genes	Nr. Genes	Associated Genes Found
ATP synthesis coupled proton transport	13.6364	3	[atp5meb, atp5po, si:ch211-140m22.7]	oxidative phosphorylation	6.42857	9	[atp5f1d, atp5mea, atp6v1ab, atp6v1b2, atp6v1f, cox5aa, cox5ab, ndufa5, ndufs1]
oxidative phosphorylation	4.28571	6	[atp5meb, atp5po, cox6c, ndufa1, ndufb5, ndufv3]	proton-transporting two-sector ATPase complex	10.2041	5	[atp5f1d, atp5mea, atp6v1ab, atp6v1b2, atp6v1f]
				cellular respiration	6.25	6	[cox5aa, cox5ab, mdh2, ndr2, ndufa5, ndufs1]
mitochondrial outer membrane	4.93827	4	[vdac1, vdac2, vdac3, zgc:56235]	mitochondrial electron transport, cytochrome c to oxygen	18.75	3	[cox5aa, cox5ab, ndr2]
inorganic anion transmembrane transporter activity	4.61538	6	[clic1, slc17a7a, vdac1, vdac2, vdac3, zgc:56235]	mitochondrial membrane part	4.5977	8	[atp5f1d, atp5mea, coq5, cox5aa, cox5ab, grpel1, ndufa5, ndufs1]
regulation of microtubule-based process	5.12821	4	[clasp2, macf1a, map1aa, ranbp1]
				response to hypoxia	4.34783	3	[hbba1, ncam2, nrp1a]
protein serine/threonine phosphatase complex	11.1111	5	[ppp1r11, ppp2r2ab, ppp2r2d, ppp3cb, ppp3cca]	glutathione metabolism	8.47458	5	[ggctb, gpx1a, gstk1, gstr, sms]
protein phosphatase regulator activity	6.45161	4	[ppp1r11, ppp1r14aa, ppp2r2ab, ppp2r2d]	glutathione metabolic process	15.1515	5	[ethe1, gpx1a, gstk1, gstr, tfa]
			[atg7, vdac2, vdac3]
ferroptosis	6.66667	3	[cdc42ep4a, vdac3, zgc:56235]	Hsp90 protein binding	27.2727	3	[ahsa1a, ptges3a, ptges3b]
				beta-Alanine metabolism	14.2857	5	[acadm, aldh9a1a.1, echs1, hibch, sms]
regulation of plasma membrane bounded cell projection assembly	5.45455	3	[cdc42ep4a, vdac3, zgc:56235]	fatty acid beta-oxidation	15.3846	4	[acadm, echs1, eci1, hibch]
				Arp2/3 complex-mediated actin nucleation	14.2857	4	[arpc2, arpc5a, arpc5b, arpc5la]
				phagosome	5.16129	8	[atp6v1ab, atp6v1b2, atp6v1f, dync1h1, dync1i2b, tuba8l4, tubb2, zgc:65894]
				spliceosome	8.20895	11	[acin1a, eif4a3, hnrnpa1a, phf5a, prpf19, sf3b4, snrpa1, snrpd1, srsf2a, srsf9, u2af1]
				alternative mRNA splicing, via spliceosome	8.47458	5	[eif4a3, rbm4.1, rnps1, srsf2a, srsf9]
				spliceosomal complex	6.86275	7	[eif4a3, phf5a, pnn, prpf19, sf3b4, snrpd1, u2af1]
				U12-type spliceosomal complex	16.6667	3	[phf5a, sf3b4, snrpd1]
				mRNA processing	4.22535	12	[eif4a3, nudt21, phf5a, prpf19, rbm4.1, rnps1, sf3b4, snrpa1, snrpd1, srsf2a, srsf9, u2af1]
				mRNA surveillance pathway	7.86517	7	[acin1a, eif4a3, nudt21, pnn, ppp2cb, rnps1, zgc:56064]
				RNA transport	6.32911	10	[acin1a, eif3g, eif3ja, eif4a1a, eif4a3, eif4ebp2, pnn, rnps1, sec13, strap]
				nuclear body	6.74157	6	[eif4a3, nudt21, rbm4.1, rnps1, srsf2a, srsf9]
				tRNA aminoacylation for protein translation	9.7561	4	[aimp1, iars, nars, sars2]
KO34vsWT34 increased				KO34vsWT34 decreased
Term	% Associated Genes	Nr. Genes	Associated Genes Found	Term	% Associated Genes	Nr. Genes	Associated Genes Found
supramolecular fiber	4.09091	18	[bag3, dctn2, lmna, lmnb2, map2, map4l, map6a, map6b, mapta, maptb, ndel1a, prph, stau2, synpo2la, tbca, tmod2, tpm1, ttn.2]	oxidative phosphorylation	25	35	[atp5f1b, atp5f1c, atp5fa1, atp5l, atp5pb, atp5po, atp6ap1a, atp6v0a1b, atp6v0d1, atp6v1aa, atp6v1ab, atp6v1b2, atp6v1c1a, cox5aa, cyc1, lhpp, ndufa10, ndufa12, ndufa6, ndufb10, ndufb3, ndufb5, ndufb9, ndufs1, ndufs2, ndufs3, ndufs7, ndufs8a, ndufv1, ppa2, sdha, sdhb, uqcrc1, uqcrc2a, uqcrc2b]
polymeric cytoskeletal fiber	4.56026	14	[dctn2, lmna, lmnb2, map2, map4l, map6a, map6b, mapta, maptb, ndel1a, prph, stau2, tbca, tpm1]	aerobic respiration	34.5455	19	[aco1, aco2, cox5aa, cs, dlst, fh, idh1, idh3b, idh3g, mdh1aa, mdh2, ndufs7, ndufs8a, ogdha, ogdhl, sdha, sdhb, sucla2, suclg1]
microtubule	5.55556	10	[dctn2, map2, map4l, map6a, map6b, mapta, maptb, ndel1a, stau2, tbca]	cell redox homeostasis	19.2982	11	[dldh, erp44, glrx5, p4hb, pdia4, pdia6, prdx3, prdx5, prdx6, txn, zgc:56493]
				ATP biosynthetic process	37.5	9	[atp5f1b, atp5f1c, atp5fa1, atp5l, atp5pb, atp5po, cyc1, dlst, si:ch211-140m22.7]
extracellular vesicle	50	3	[bag6l, prom1a, rbmx]	glycolysis / gluconeogenesis	29.8701	23	[adh5, aldh2.1, aldh2.2, aldh9a1a.1, aldoaa, aldoca, dlat, dldh, eno2, gapdh, gapdhs, gpia, gpib, hk1, ldhba, pdha1a, pdhb, pfklb, pfkpb, pgk1, pgm1, pkma, tpi1b]
clathrin vesicle coat	17.3913	4	[clta, cltb, cltcl1, necap1]	citrate cycle (TCA cycle)	67.6471	23	[aclya, aco1, aco2, cs, dlat, dldh, dlst, fh, idh1, idh2, idh3b, idh3g, mdh1aa, mdh2, ogdha, ogdhl, pcxa, pdha1a, pdhb, sdha, sdhb, sucla2, suclg1]
presynapse	6.09137	12	[bsnb, calb2a, calb2b, clta, cplx2, cplx2l, cplx3a, cplx3b, lin7c, pdyn, penka, snap29]	fatty-acyl-CoA binding	41.1765	7	[acad9, acadvl, acbd6, acbd7, acot7, dbi, eci2]
vesicle localization	5.55556	8	[cplx2, cplx2l, cplx3a, cplx3b, crhb, ndel1a, snap29, tfg]	fatty acid degradation	41.3043	19	[acaa2, acadm, acads, acadvl, acat1, acat2, acsl6, adh5, aldh2.1, aldh2.2, aldh9a1a.1, cpt2, echs1, eci1, eci2, gcdha, hadh, hadhab, hadhb]
syntaxin binding	12.766	6	[cplx2, cplx2l, cplx3a, cplx3b, snap29, stxbp5l]	pentose phosphate pathway	33.3333	11	[aldoaa, aldoca, gpia, gpib, pfklb, pfkpb, pgd, pgm1, prps1a, taldo1, tkta]
neuron projection	4.02414	20	[adcyap1b, calb2a, calb2b, ccka, cckb, cplx2, cplx2l, cplx3a, cplx3b, elavl4, l1cama, map2, map4l, maptb, ncam1b, pdyn, penka, shank2b, slc6a1a, stmn1b]	pyruvate metabolism	36.9565	17	[acat1, acat2, aldh2.1, aldh2.2, aldh9a1a.1, dlat, dldh, fh, ldhba, ldhd, mdh1aa, mdh2, me3, pcxa, pdha1a, pdhb, pkma]
signal release	7.33945	8	[adcyap1b, chga, cplx2, cplx2l, cplx3a, cplx3b, lin7c, snap29]
axon	7.84314	12	[ccka, cckb, cplx2, cplx2l, cplx3a, cplx3b, elavl4, l1cama, ncam1b, pdyn, penka, slc6a1a]	cysteine and methionine metabolism	21.5686	11	[ahcy, bcat2, got2a, got2b, ldhba, mat2aa, mdh1aa, mdh2, mri1, sms, zgc:162544]
terminal bouton	25	4	[cplx2, cplx2l, cplx3a, cplx3b]	glutathione metabolism	18.6441	11	[ggctb, gpx1a, gpx4b, gstk1, gstm.1, gstp1, gstr, idh1, idh2, pgd, sms]
				alanine, aspartate and glutamate metabolism	21.9512	9	[abat, aldh4a1, gfpt1, glsa, glsb, glud1a, glud1b, got2a, got2b]
oxidative phosphorylation	11.4286	16	[atp5f1d, atp5mea, atp5meb, atp5pf, atp6v1g1, cox5b1, cox6b2, ndufa7, ndufa8, ndufb6, ndufb7, ndufs4, ndufs6, ndufv2, ndufv3, zgc:86599]	D-Glutamine and D-glutamate metabolism	80	4	[glsa, glsb, glud1a, glud1b]
mitochondrial envelope	4.63918	18	[atp5f1d, atp5mea, atp5meb, atp5pf, coq8a, cox19, cox5b1, ndufa7, ndufa8, ndufb6, ndufs4, ndufs6, ndufv2, ndufv3, timm10, timm8b, timm9, zgc:86599]	arginine and proline metabolism	19.6721	12	[aldh2.1, aldh2.2, aldh4a1, aldh9a1a.1, ckbb, ckmb, ckmt1, cndp2, got2a, got2b, mao, sms]
ATP synthesis coupled proton transport	22.7273	5	[atp5f1d, atp5mea, atp5meb, atp5pf, zgc:86599]	beta-Alanine metabolism	31.4286	11	[abat, acadm, aldh2.1, aldh2.2, aldh6a1, aldh9a1a.1, cndp2, echs1, hadhab, hibch, sms]
mitochondrial proton-transporting ATP synthase complex	22.2222	4	[atp5f1d, atp5mea, atp5meb, atp5pf]	valine, leucine and isoleucine degradation	52.7273	29	[abat, acaa2, acad8, acadm, acads, acat1, acat2, aldh2.1, aldh2.2, aldh6a1, aldh9a1a.1, bcat2, bckdha, bckdhb, dldh, echs1, hadh, hadhab, hadhb, hibch, hmgcl, hsd17b10, ivd, mccc1, mccc2, mut, oxct1a, pcca, pccb]
electron transport chain	8.18182	9	[cox5b1, ndufa7, ndufa8, ndufb6, ndufs4, ndufs6, ndufv2, sh3bgrl3, zgc:86599]	tryptophan metabolism	26	13	[acat1, acat2, aldh2.1, aldh2.2, aldh9a1a.1, cat, dldh, dlst, echs1, gcdha, hadh, hadhab, mao]
NADH dehydrogenase (ubiquinone) activity	19.0476	4	[gb:co360592, ndufa7, ndufb7, ndufs4]	propanoate metabolism	53.125	17	[abat, acadm, acat1, acat2, aldh6a1, bckdha, bckdhb, dldh, echs1, hadhab, hibch, ldhba, mut, pcca, pccb, sucla2, suclg1]
mitochondrial respiratory chain complex I	17.5	7	[ndufa7, ndufa8, ndufb6, ndufs4, ndufs6, ndufv2, ndufv3]	butanoate metabolism	37.5	9	[abat, acads, acat1, acat2, echs1, hadh, hadhab, hmgcl, oxct1a]
nucleosome	9.89011	9	[h1f0, hp1bp3, si:ch211-113a14.11, si:ch211-113a14.24, si:ch73-368j24.12, ttn.2, zgc:110425, zgc:153405, zgc:163061]	calcium-dependent phospholipid binding	20.6349	13	[anxa11b, anxa13, anxa13l, anxa2a, anxa3b, anxa5b, cpne4a, cpne7, prnprs3, syt12, syt1a, syt1b, syt2a]
nucleosome positioning	31.5789	6	[h1f0, si:ch211-113a14.24, si:ch73-368j24.12, zgc:110425, zgc:153405, zgc:163061]	sodium ion export across plasma membrane	40	6	[atp1a1a.1, atp1b1a, atp1b1b, atp1b2a, atp1b2b, atp1b3b]
chromatin	4.2623	13	[gatad2b, h1f0, hp1bp3, mecp2, rbmx, si:ch211-113a14.11, si:ch211-113a14.24, si:ch73-368j24.12, smarce1, ttn.2, zgc:110425, zgc:153405, zgc:163061]
chromosome condensation	17.1429	6	[h1f0, si:ch211-113a14.24, si:ch73-368j24.12, zgc:110425, zgc:153405, zgc:163061]
negative regulation of DNA recombination	20	6	[h1f0, si:ch211-113a14.24, si:ch73-368j24.12, zgc:110425, zgc:153405, zgc:163061]	cellular response to estrogen stimulus	31.4286	11	[c3a.2, c9, hdlbpa, hpx a, serpinc1, ssr4, vtg1, vtg2, vtg4, vtg5, vtg7]
negative regulation of chromatin silencing	27.2727	6	[h1f0, si:ch211-113a14.24, si:ch73-368j24.12, zgc:110425, zgc:153405, zgc:163061]
				heat shock protein binding	21.4286	9	[ahsa1a, dnaja2a, fkbp4, hspa5, hspa8, hspa9, ptges3a, ptges3b, si:dkey-4p15.3]
Spliceosome	9.70149	13	[hnrnpa1a, hnrnpa1b, hnrnpa3, rbmx, snrpa, srsf1b, srsf2a, srsf2b, srsf4, srsf5a, srsf5b, srsf7a, srsf9]	magnesium ion binding	15.7025	19	[ahsa1a, atp8a1, eno2, farsb, hprt1, idh1, idh2, idh3b, idh3g, lhpp, pgm1, pgm3, pkma, ppa2, ppm1aa, ppm1bb, prps1a, rps6ka1, sucla2]
alternative mRNA splicing, via spliceosome	18.6441	11	[rbfox1, rbm4.3, rbmx, srsf1b, srsf2a, srsf2b, srsf4, srsf5b, srsf7a, srsf9, zgc:77262]
regulation of mRNA metabolic process	12.4031	16	[cirbpb, hnrnpa0b, ncl, rbfox1, rbm4.3, rbmx, safb, srsf1b, srsf2a, srsf2b, srsf4, srsf5b, srsf7a, srsf9, ybx1, zgc:77262]	protein processing in endoplasmic reticulum	13.3333	24	[calr, calr3a, canx, capn1b, ddost, dnaja2a, eif2s1b, hsp90aa1.2, hsp90ab1, hsp90b1, hspa4l, hspa5, hspa8, mapk10, p4hb, pdia4, pdia6, prkcsh, rpn1, rpn2, sar1b, sec13, ssr4, ube2d1a]
nuclear body	13.4831	12	[h1f0, pspc1, rbm4.3, srsf1b, srsf2a, srsf2b, srsf4, srsf5b, srsf7a, srsf9, sumo3b, zgc:77262]	proteasome	30.3571	17	[psma3, psma6a, psmb2, psmb3, psmb4, psmb5, psmc2, psmc3, psmc5, psmc6, psmd11a, psmd12, psmd3, psmd4b, psmd7, psmd8, psme1]
nuclear speck	15.625	10	[pspc1, rbm4.3, srsf1b, srsf2a, srsf2b, srsf4, srsf5b, srsf7a, srsf9, zgc:77262]
				SNARE complex disassembly	66.6667	4	[napba, napbb, nsfa, nsfb]
translation	4.70852	21	[cirbpb, eif3g, eif3ja, eif4bb, eif4h, faua, larp6a, mrpl49, qki2, rpl12, rpl19, rpl31, rpl32, rpl8, rplp2, rplp2l, rps21, rps28, tufm, ybx1, zgc:114188]	septin complex	34.4828	10	[sept15, sept2, sept3, sept4b, sept5a, sept5b, sept7a, sept7b, sept8b, zgc:63587]
ribosome	8.95522	12	[faua, rpl12, rpl19, rpl31, rpl32, rpl8, rplp2, rplp2l, rps10, rps21, rps28, zgc:114188]	septin ring	34.4828	10	[sept15, sept2, sept3, sept4b, sept5a, sept5b, sept7a, sept7b, sept8b, zgc:63587]
ribonucleoprotein complex subunit organization	5.95238	10	[atxn2l, dctn2, eif3g, eif3ja, eif4bb, eif4h, rpl12, rps10, rps28, zgc:56304]
ribosome	7.14286	13	[faua, mrpl49, rpl12, rpl19, rpl31, rpl32, rpl8, rplp2, rplp2l, rps10, rps21, rps28, zgc:114188]	adrenergic signaling in cardiomyocytes	14.4231	30	[actc1b, atp1a1a.1, atp1b1a, atp1b1b, atp1b2a, atp1b2b, atp1b3b, atp2b2, cacna2d2b, camk2a, camk2b1, camk2d2, camk2g2, gna11a, gnai2a, gnai2b, gnai3, mapk1, mapk3, ppp1caa, ppp1cb, ppp1cc, ppp2cb, ppp2r1ba, ppp2r1bb, ppp2r2d, ppp2r5ea, prkacab, ryr2a, zgc:56064]
mRNA binding	6.875	11	[cirbpb, hnrnpa0b, hnrnpa1a, hnrnpa1b, hnrnpa3, hnrnpd, ncl, pabpc1a, rbfox1, rbmx, zgc:56304]	melanogenesis	12.2302	17	[camk2a, camk2b1, camk2d2, camk2g2, gna11a, gnai2a, gnai2b, gnai3, gnao1a, gnao1b, gsk3b, kras, map2k1, mapk1, mapk3, prkacab, prkcbb]
				microtubule cytoskeleton	9.62672	49	[actr1, appl2, atp6v0d1, clasp2, cltca, cltcb, dclk2a, dctn1a, dctn1b, dnm2a, dynll1, eml2, fsd1, gapdh, gapdhs, klc1a, mapre3a, npm3, pafah1b1a, pafah1b1b, sept15, sept2, sept3, sept4b, sept5a, sept5b, sept7a, sept7b, sept8b, si:ch211-114n24.6, si:ch73-199e17.1, sptbn5, tuba1a, tuba1c, tuba2, tuba4l, tuba8l2, tuba8l4, tubb1, tubb2, tubb2b, tubb4b, tubb5, ubr4, wdr11, zfyve19, zgc:55461, zgc:6358…
				cytoskeleton organization	7.51445	65	[actn1, actr3, actr3b, add3b, appl2, arpc2, arpc4, arpc5lb, brk1, cap1, capza1b, capzb, cct5, chchd10, clasp2, cnn3a, coro1cb, crmp1, dmtn, dpysl2a, dpysl2b, dpysl3, epha4a, fscn1a, fscn1b, gapdh, gapdhs, gsna, kank4, katnal2, llgl1, mapre3a, mcu, myh9b, pafah1b1a, pafah1b1b, pfn1, pfn2l, pleca, rhocb, sdcbp2, sept15, sept7b, si:ch211-114n24.6, si:ch73-199e17.1, sptbn1, sptbn2, sptbn5, thsd7aa, t…
				organelle localization	11.1111	30	[actr10, cadpsb, cct2, cdk5, dctn1a, dnm1a, dnm1b, dnm1l, dnm2a, dnm3a, exoc4, llgl1, napba, napbb, nsfa, nsfb, pafah1b1a, pafah1b1b, rab11a, rab15, rab3ab, rab3b, rab3c, sar1b, stxbp1a, stxbp1b, syt1a, syt1b, syt2a, wdr11]
				regulation of synapse structure or activity	31.0345	9	[dnm1a, dnm1b, dnm2a, dnm3a, fmr1, nectin1b, slc17a7a, tnc, zgc:114120]
				presynapse	14.2132	28	[amph, cadpsb, cdh2, dclk2a, dnm1a, dnm1b, dnm1l, dnm2a, dnm3a, fmr1, nlgn2b, nlgn3b, rab15, rab3ab, rab3b, rab3c, sept3, sept4b, sept5a, sept5b, slc17a7a, syn1, syn2a, sypa, sypb, syt1a, syt1b, syt2a]
				exocytosis	13.125	21	[cadpsb, exoc4, napba, napbb, rab11a, rab15, rab3ab, rab3b, rab3c, scrn2, scrn3, sept4b, sept5a, sept5b, stxbp1a, stxbp1b, stxbp5b, syt12, syt1a, syt1b, syt2a]
				vesicle-mediated transport in synapse	15.9091	14	[amph, cadpsb, cdk5, dnm1a, dnm1b, dnm2a, dnm3a, napba, napbb, nlgn2b, nlgn3b, syt1a, syt1b, syt2a]
				dendritic spine head	66.6667	4	[dnm1a, dnm1b, dnm2a, dnm3a]
				neuron projection development	7.97774	43	[agrn, aldoaa, cdh2, cdk5, chchd10, chchd3a, cntn2, crmp1, csrp1a, cyfip2, dcc, dpysl2a, dpysl2b, dpysl3, dpysl4, epha4a, fmr1, gpm6aa, gprc5ba, hnrnpr, ist1, lamc1, map4k4, mapk3, ncam1a, nedd4l, nfasca, nptna, nptnb, nsfa, plxna1a, plxna3, plxnb3, rtn4ip1, sfpq, si:ch211-113g11.6, tbc1d24, thsd7aa, tnc, tnr, twf1b, uba1, zgc:114120]
				neuron projection morphogenesis	8.56481	37	[agrn, aldoaa, cdh2, cdk5, chchd10, chchd3a, cntn2, crmp1, cyfip2, dcc, dpysl2a, dpysl2b, dpysl3, dpysl4, epha4a, fmr1, hnrnpr, ist1, lamc1, map4k4, mapk3, ncam1a, nedd4l, nfasca, nptna, nptnb, nsfa, plxna1a, plxna3, plxnb3, sfpq, si:ch211-113g11.6, thsd7aa, tnc, tnr, uba1, zgc:114120]
				endocytosis	11.254	35	[agap3, amph, ap2a1, ap2b1, ap2m1b, arf2b, arpc2, arpc4, arpc5lb, asap1a, capza1b, capzb, cltca, cltcb, cyth3b, dnm1a, dnm1b, dnm2a, git1, hspa8, ist1, itchb, nedd4l, pip5k1ca, psd3l, rab11a, rab35b, rab5ab, rhocb, smap1, snx6, stam, vps29, vps35, vta1]
				necroptosis	11.1111	20	[aifm1, camk2a, camk2b1, camk2d2, camk2g2, capn1b, dnm1l, glud1a, glud1b, h2afy2, hsp90aa1.2, hsp90ab1, mapk10, ppid, pygb, slc25a5, slc25a6, vdac2, vdac3, zgc:56235]
				tight junction	11.9816	26	[actn1, actr3, actr3b, hspa4b, llgl1, mapk10, msna, myh9b, myl6, nedd4l, ppp2cb, ppp2r1ba, ppp2r1bb, ppp2r2d, prkacab, prkcea, rapgef2, rhocb, tuba1a, tuba1c, tuba2, tuba4l, tuba8l2, tuba8l4, zgc:153867, zgc:56064]
				Gap junction	18.6047	24	[gna11a, gna11b, gnai2a, gnai2b, gnai3, kras, map2k1, mapk1, mapk3, prkacab, prkcbb, tuba1a, tuba1c, tuba2, tuba4l, tuba8l2, tuba8l4, tubb1, tubb2, tubb2b, tubb4b, tubb5, zgc:55461, zgc:65894]
HT34vsWT34 increased				HT34vsWT34 decreased
Term	% Associated Genes	Nr. Genes	Associated Genes Found	Term	% Associated Genes	Nr. Genes	Associated Genes Found
proteasome complex	4.83871	3	[psma4, psmc4, ubqln4]	oxidative phosphorylation	6.42857	9	[atp5f1c, atp5fa1, atp5mea, atp5pd, lhpp, ndufa6, ndufb3, ndufs3, uqcrb]
spliceosomal snRNP complex	5.88235	3	[snrpa, snrpa1, snrpd3l]	respiratory chain complex	5.6338	4	[ndufa6, ndufb3, ndufs3, uqcrb]
				mitochondrial inner membrane	4.03226	10	[atp5f1c, atp5fa1, atp5mea, atp5pd, chchd3a, coq8a, ndufa6, ndufb3, ndufs3, uqcrb]
cytosolic ribosome	4.44444	4	[rpl10, rpl12, rpl8, rps7]	ATPase activity, coupled to transmembrane movement of ions, phosphorylative mechanism	13.8889	5	[atp1a1b, atp1a3b, atp1b3b, atp2b3a, atp2b4]
aminoacyl-tRNA biosynthesis	6.25	4	[aars, farsa, iars, nars]	reactive oxygen species metabolic process	6.15385	4	[hbaa2, hbba1, prdx6, sod2]
tRNA aminoacylation for protein translation	9.7561	4	[aars, farsa, iars, nars]	valine, leucine and isoleucine degradation	5.45455	3	[acadm, aldh6a1, mccc2]
translational elongation	11.3636	5	[aars, eef1a1a, eef2a.1, rplp2l, tcea1]	amino sugar and nucleotide sugar metabolism	5.17241	3	[gnpda2, hexb, pgm3]
translation regulator activity	5.55556	7	[eef1a1a, eef2a.1, eif4bb, eif4h, gspt1, rpl10, tcea1]
translation factor activity, RNA binding	5.88235	6	[eef1a1a, eef2a.1, eif4bb, eif4h, gspt1, tcea1]	cellular sodium ion homeostasis	18.75	3	[atp1a1b, atp1a3b, atp1b3b]
				P-P-bond-hydrolysis-driven transmembrane transporter activity	6.15385	8	[atp1a1b, atp1a3b, atp1b3b, atp2b3a, atp2b4, atp5f1c, atp5fa1, atp5pd]
positive regulation of neuron differentiation	5.06329	4	[l1camb, mdkb, plxna1a, plxnb2b]	cellular potassium ion homeostasis	20	3	[atp1a1b, atp1a3b, atp1b3b]
positive regulation of axonogenesis	11.1111	3	[l1camb, plxna1a, plxnb2b]	sodium ion export across plasma membrane	20	3	[atp1a1b, atp1a3b, atp1b3b]
positive regulation of cell projection organization	4.70588	4	[l1camb, nrp1a, plxna1a, plxnb2b]	cardiac muscle contraction	6.86275	7	[atp1a1b, atp1a3b, atp1b3b, cacna2d2b, cacng8b, ryr2a, uqcrb]
semaphorin receptor activity	16.6667	3	[nrp1a, plxna1a, plxnb2b]	proteasome	10.7143	6	[psmb4, psmb5, psmc6, psmd1, psmd4b, psmd6]
arginine and proline metabolism	4.91803	3	[ckma, ckmt2b, lap3]
KO26vsHT26 increased				KO26vsHT26 decreased
Term	% Associated Genes	Nr. Genes	Associated Genes Found	Term	% Associated Genes	Nr. Genes	Associated Genes Found
endocytosis	4.82315	15	[arfgap1, arpc5a, arpc5la, cdc42, chmp4c, clta, cltb, eea1, hrasb, rhocb, sh3gl2a, snx12, snx3, stam, zgc:194578]	oxidative phosphorylation	17.1429	24	[atp5f1c, atp5fa1, atp5pb, atp5po, atp6v0d1, atp6v1aa, atp6v1c1a, cox7a2l, cyc1, lhpp, ndufa1, ndufa10, ndufa6, ndufb10, ndufb3, ndufb5, ndufb8, ndufs2, ndufs7, ndufv1, sdha, uqcrc2a, uqcrc2b, uqcrfs1]
clathrin vesicle coat	17.3913	4	[clta, cltb, cltcl1, necap1]	aerobic respiration	20	11	[aco1, cs, dlst, idh1, idh3b, idh3g, ndufs7, ogdha, ogdhl, sdha, suclg1]
synapse organization	8.60215	8	[bsnb, dbnlb, grna, mecp2, ndr2, pclob, shank2b, si:ch211-278a6.1]	ATPase activity, coupled to transmembrane movement of ions, rotational mechanism	18.4211	7	[atp5f1c, atp5fa1, atp5pb, atp5po, atp6v0d1, atp6v1aa, atp6v1c1a]
presynapse	8.62944	17	[apba1a, bsnb, clta, cplx2, cplx2l, cplx3a, cplx3b, erc2, lin7c, pclob, pdyn, penka, penkb, sept4b, slc17a7a, snap29, syngr3a]	citrate cycle (TCA cycle)	41.1765	14	[aclya, aco1, cs, dlat, dlst, idh1, idh2, idh3b, idh3g, ogdha, ogdhl, pcxa, sdha, suclg1]
neuron projection development	4.26716	23	[adcyap1b, agrn, cnp, dbnlb, dpysl3, elavl4, fus, gpm6bb, grna, inab, map4l, mecp2, ndr2, nptna, pacsin1a, pak1, pin1, plp1a, plp1b, ppp1r12a, shank2b, si:ch211-278a6.1, stmn1b]	glycolysis / gluconeogenesis	22.0779	17	[adh5, aldh2.2, aldh7a1, aldh9a1a.1, aldoca, dlat, gapdh, gpia, gpib, hk1, ldha, ldhba, pfklb, pfkpa, pfkpb, pgm1, pkma]
axon	7.84314	12	[ccka, cckb, cplx2, cplx2l, cplx3a, cplx3b, dpysl3, elavl4, nptna, pdyn, penka, penkb]	pentose phosphate pathway	33.3333	11	[aldoca, gpia, gpib, pfklb, pfkpa, pfkpb, pgd, pgm1, prps1a, taldo1, tkta]
distal axon	20.5128	8	[cplx2, cplx2l, cplx3a, cplx3b, dpysl3, pdyn, penka, penkb]	cysteine and methionine metabolism	15.6863	8	[ahcy, bcat2, got2a, ldha, ldhba, mat2aa, mri1, zgc:162544]
terminal bouton	25	4	[cplx2, cplx2l, cplx3a, cplx3b]	tryptophan metabolism	18	9	[acat2, aldh2.2, aldh7a1, aldh9a1a.1, dlst, gcdha, hadhaa, hadhab, mao]
hormone activity	8.8	11	[adcyap1b, cart4, ccka, cckb, crhb, npy, oxt, prlh2, rln3b, urp1, wu:fj39g12]	pyruvate metabolism	21.7391	10	[acat2, aldh2.2, aldh7a1, aldh9a1a.1, dlat, ldha, ldhba, me3, pcxa, pkma]
neuropeptide hormone activity	20	6	[adcyap1b, cart4, ccka, cckb, npy, oxt]	alanine, aspartate and glutamate metabolism	19.5122	8	[abat, aldh5a1, gfpt1, glsa, glsb, glud1a, glud1b, got2a]
				D-Glutamine and D-glutamate metabolism	80	4	[glsa, glsb, glud1a, glud1b]
supramolecular fiber organization	4.20354	19	[add3a, arpc5a, arpc5la, cdc42, dbn1, dpysl3, hcls1, ndel1a, pfn2, pfn2l, ppp1r12a, qki2, qkib, rhocb, stmn1b, tmod2, tmsb1, tnxb, ttn.2]	fatty acid degradation	28.2609	13	[acadvl, acat2, acsl6, adh5, aldh2.2, aldh7a1, aldh9a1a.1, cpt2, eci1, eci2, gcdha, hadhaa, hadhab]
actin filament organization	4.86111	14	[add3a, arpc5a, arpc5la, cdc42, dbn1, dpysl3, hcls1, pfn2, pfn2l, ppp1r12a, rhocb, tmod2, tmsb1, ttn.2]	valine, leucine and isoleucine degradation	27.2727	15	[abat, acad8, acat2, aldh2.2, aldh6a1, aldh7a1, aldh9a1a.1, bcat2, hadhaa, hadhab, hsd17b10, ivd, mut, pcca, pccb]
				beta-Alanine metabolism	20	7	[abat, aldh2.2, aldh6a1, aldh7a1, aldh9a1a.1, hadhaa, hadhab]
ribosome	9.70149	13	[faua, rpl10, rpl19, rpl23, rpl27, rpl31, rpl6, rpl8, rplp2, rps14, rps25, rps28, zgc:114188]	pyruvate metabolism	21.7391	10	[acat2, aldh2.2, aldh7a1, aldh9a1a.1, dlat, ldha, ldhba, me3, pcxa, pkma]
cytoplasmic translation	11.9403	8	[eif3g, eif3i, eif3ja, eif4h, rpl31, rpl6, rpl8, rps28]	propanoate metabolism	34.375	11	[abat, acat2, aldh6a1, hadhaa, hadhab, ldha, ldhba, mut, pcca, pccb, suclg1]
ribonucleoprotein complex subunit organization	7.7381	13	[atxn2l, celf2, dctn2, eif3g, eif3i, eif3ja, eif4h, rpl10, rpl6, rps14, rps28, snrpc, snrpd2]
peptide metabolic process	4.60653	24	[aimp1, cirbpb, eif3g, eif3i, eif3ja, eif4ebp2, eif4h, faua, mrpl49, qki2, qkib, rpl10, rpl19, rpl23, rpl27, rpl31, rpl6, rpl8, rplp2, rps14, rps28, tfa, ybx1, zgc:114188]
translation	5.15695	23	[aimp1, cirbpb, eif3g, eif3i, eif3ja, eif4ebp2, eif4h, faua, mrpl49, qki2, qkib, rpl10, rpl19, rpl23, rpl27, rpl31, rpl6, rpl8, rplp2, rps14, rps28, ybx1, zgc:114188]	calcium-dependent phospholipid binding	15.873	10	[anxa13, anxa2a, anxa3b, anxa5b, cpne1, cpne2, syt12, syt1a, syt1b, syt2a]
cytosolic ribosome	11.1111	10	[faua, rpl10, rpl19, rpl23, rpl27, rpl31, rpl6, rpl8, rps14, rps28]	calcium signaling pathway	8.15603	23	[atp2a2b, atp2a3, atp2b1a, camk2a, camk2b1, camk2g2, camk4, gna11b, gnas, mcu, ppp3ca, ppp3cb, ppp3cca, ppp3ccb, prkacab, prkcbb, ryr1b, ryr2a, si:dkey-28b4.8, slc25a5, slc8a2b, vdac3, zgc:56235]
cytoplasmic translation	11.9403	8	[eif3g, eif3i, eif3ja, eif4h, rpl31, rpl6, rpl8, rps28]	wnt signaling pathway	8.60215	16	[cacybp, camk2a, camk2b1, camk2g2, csnk2a1, csnk2b, ctbp2a, gsk3b, mapk10, ppp3ca, ppp3cb, ppp3cca, ppp3ccb, prkacab, prkcbb, zgc:136929]
				SNARE complex disassembly	66.6667	4	[napba, napbb, nsfa, nsfb]
spliceosome	10.4478	14	[hnrnpa1a, rbmx, snrnp70, snrpc, snrpd2, srsf1b, srsf2a, srsf2b, srsf4, srsf5a, srsf5b, srsf7a, srsf9, u2af1]	tight junction	10.5991	23	[actn1, actr3, actr3b, cldnk, hspa4b, llgl1, mapk10, msna, myh9b, ppp2cb, ppp2r1ba, ppp2r1bb, ppp2r2ab, ppp2r2d, prkacab, prkcea, tuba1a, tuba1c, tuba2, tuba4l, tuba8l2, tuba8l4, zgc:153867]
alternative mRNA splicing, via spliceosome	23.7288	14	[celf2, rbfox1, rbm4.1, rbm4.3, rbmx, snrpc, srsf1b, srsf2a, srsf2b, srsf3a, srsf4, srsf5b, srsf7a, srsf9]	Gap junction	12.4031	16	[gna11b, gnai2b, gnai3, gnas, mapk3, prkacab, prkcbb, tuba1a, tuba1c, tuba2, tuba4l, tuba8l2, tuba8l4, tubb2b, tubb4b, zgc:65894]
nuclear speck	15.625	10	[rbm4.1, rbm4.3, srsf1b, srsf2a, srsf2b, srsf3a, srsf4, srsf5b, srsf7a, srsf9]	presynapse	8.62944	17	[cadpsb, dnm1b, dnm2a, dnm3a, erc2, fmr1, nlgn2b, rab3ab, rab3b, rab3c, sept5b, syn2b, sypa, sypb, syt1a, syt1b, syt2a]
				septin complex	24.1379	7	[sept15, sept2, sept5b, sept7a, sept7b, sept8b, zgc:63587]
oxidative phosphorylation	9.28571	13	[atp5mea, atp5pf, atp6v1e1b, atp6v1f, cox5ab, cox5b1, cox6b1, ndufa5, ndufa8, ndufs6, ndufv2, uqcrb, uqcrh]	septin ring	24.1379	7	[sept15, sept2, sept5b, sept7a, sept7b, sept8b, zgc:63587]
respiratory electron transport chain	12.6984	8	[cox5ab, ndr2, ndufa5, ndufa8, ndufs6, ndufv2, uqcrb, uqcrh]
mitochondrial ATP synthesis coupled electron transport	15.2174	7	[cox5ab, ndr2, ndufa8, ndufs6, ndufv2, uqcrb, uqcrh]	regulation of exocytosis	16.4179	11	[napba, napbb, rab3ab, rab3b, rab3c, sept5b, stxbp5b, syt12, syt1a, syt1b, syt2a]
ADP metabolic process	17.5	7	[ak1, aldocb, eno1a, eno1b, pgam1a, pgam1b, tpi1b]	synaptic vesicle endocytosis	22.5806	7	[dnm1b, dnm2a, dnm3a, nlgn2b, syt1a, syt1b, syt2a]
glycolytic process	16.6667	6	[aldocb, eno1a, eno1b, pgam1a, pgam1b, tpi1b]	intracellular transport	6.20767	55	[actr10, anp32a, ap1m1, ap2a1, ap2b1, ap2m1b, ap3b2, arf2b, arf3b, asna1, cadpsb, cct2, cdk5, cltca, cltcb, copb1, copb2, cpsf6, cse1l, cyc1, dctn1a, dctn1b, dnm1b, dnm2a, dnm3a, fam91a1, fmr1, kpnb1, napba, napbb, nutf2, pafah1b1a, pafah1b1b, rab11a, rab14l, rab18a, rab35b, rab3ab, rab3b, rab3c, rab42a, rab5ab, rabgap1, rpsa, sar1b, snx6, syt1a, syt1b, syt2a, uqcrc2a, uqcrc2b, uso1, vps29, vps35…
				vesicle-mediated transport	5.60859	47	[anxa13, anxa3b, ap1m1, ap2a1, ap2b1, ap2m1b, ap3b2, arf2b, arf3b, cadpsb, cdk5, cltca, cltcb, copb1, copb2, dmxl2, dnm1b, dnm2a, dnm3a, fscn1a, napba, napbb, nlgn2b, nsfa, nsfb, rab11a, rab14l, rab35b, rab3ab, rab3b, rab3c, rab5ab, sar1b, sept5b, sh3gl1a, spag9a, stxbp1a, stxbp1b, stxbp5b, syt12, syt1a, syt1b, syt2a, uso1, vps29, vps35, wdr11]
				ribosome	9.70149	13	[rpl10a, rpl11, rpl13a, rpl18a, rpl3, rpl30, rplp0, rps27a, rps4x, rps7, rps8a, rps8b, rpsa]
				translation	6.27803	28	[dars, eef1a1l1, eef2a.1, eef2b, eef2l2, eif2s1b, eif2s3, eif4a2, farsb, fmr1, gars, hars, iars2, rack1, rpl10a, rpl11, rpl13a, rpl18a, rpl3, rpl30, rplp0, rps27a, rps4x, rps7, rps8a, rps8b, rpsa, yars]
				oocyte meiosis	19.2857	27	[camk2a, camk2b1, camk2g2, mapk3, ppp1caa, ppp1cab, ppp1cb, ppp1cc, ppp2cb, ppp2r1ba, ppp2r1bb, ppp2r5ea, ppp3ca, ppp3cb, ppp3cca, ppp3ccb, prkacab, rps6ka1, smc3, ywhabb, ywhabl, ywhae1, ywhag1, ywhag2, ywhah, ywhaqb, ywhaz]
				Adrenergic signaling in cardiomyocytes	12.0192	25	[atp1b1a, atp1b2b, atp1b3a, atp2b1a, camk2a, camk2b1, camk2g2, gnai2b, gnai3, gnas, mapk3, ppp1caa, ppp1cab, ppp1cb, ppp1cc, ppp2cb, ppp2r1ba, ppp2r1bb, ppp2r2ab, ppp2r2d, ppp2r5ea, prkacab, ryr2a, tpm1, tpma]
				calcineurin complex	100	4	[ppp3ca, ppp3cb, ppp3cca, ppp3ccb]
				structural constituent of cytoskeleton	40	14	[arpc2, pleca, si:ch211-114n24.6, si:ch73-199e17.1, sptbn1, tuba1a, tuba1c, tuba2, tuba4l, tuba8l2, tuba8l4, tubb2b, tubb4b, zgc:65894]
				sarcoplasmic reticulum	22.2222	6	[atp2a2b, atp2a3, casq2, ryr1b, ryr2a, si:dkey-28b4.8]
				microtubule cytoskeleton	7.07269	36	[actr1, atp6v0d1, cltca, cltcb, dctn1a, dctn1b, dnm2a, dynll1, eml2, gapdh, klc1a, mapre3a, maptb, pafah1b1a, pafah1b1b, sept15, sept2, sept5b, sept7a, sept7b, sept8b, si:ch211-114n24.6, si:ch73-199e17.1, sptbn5, tuba1a, tuba1c, tuba2, tuba4l, tuba8l2, tuba8l4, tubb2b, tubb4b, ubr4, wdr11, zgc:63587, zgc:65894]
				actin cytoskeleton organization	6.18762	31	[abi2b, actn1, actr3, actr3b, add3b, aif1l, arpc2, arpc3, arpc4, brk1, cct5, cdc42ep4a, coro1cb, epha4a, fscn1a, fscn1b, gsna, iqsec3a, kank4, llgl1, mcu, myh9b, ppp1r9ba, sdcbp2, sept15, sept7b, sptbn1, sptbn5, tpm1, tpma, twf1b]
				Arp2/3 protein complex	27.7778	5	[actr3, actr3b, arpc2, arpc3, arpc4]
				actin cytoskeleton	7.14286	21	[actr1, actr3, actr3b, aif1l, arpc2, arpc3, arpc4, coro1cb, dctn1a, dctn1b, dmtn, llgl1, myh14, myh9b, myo5aa, ppp1r9ba, sptbn1, sptbn5, tpm1, tpma, twf1b]
				proteasome	30.3571	17	[psma3, psma4, psma8, psmb2, psmb3, psmb4, psmb5, psmc4, psmc6, psmd1, psmd11a, psmd12, psmd3, psmd4b, psmd7, psmd8, psme1]
				phagosome	11.6129	18	[atp6v0d1, atp6v1aa, atp6v1c1a, c3a.1, c3a.2, calr, calr3a, canx, rab5ab, tuba1a, tuba1c, tuba2, tuba4l, tuba8l2, tuba8l4, tubb2b, tubb4b, zgc:65894]
KO34vsHT34 increased				KO34vsHT34 decreased
Term	% Associated Genes	Nr. Genes	Associated Genes Found	Term	% Associated Genes	Nr. Genes	Associated Genes Found
calcium ion regulated exocytosis	8.4507	6	[cplx2, cplx2l, cplx3a, cplx3b, scamp5a, snap29]	Rab protein signal transduction	15.2941	13	[madd, rab11a, rab14l, rab15, rab18a, rab2a, rab35b, rab3ab, rab3b, rab3c, rab42a, rab5ab, zgc:100918]
				calcium signaling pathway	9.92908	28	[atp2a2b, atp2a3, atp2b2, camk2a, camk2b1, camk2d2, camk2g2, camk4, gna11a, gna11b, gnas, grin2ab, mcu, ppiaa, ppp3cca, ppp3ccb, ppp3r1b, prkacab, prkcbb, ryr1b, si:dkey-28b4.8, slc25a5, slc25a6, slc8a1b, slc8a2b, vdac2, vdac3, zgc:56235]
clathrin vesicle coat	17.3913	4	[clta, cltb, cltcl1, necap1]	calcium-dependent phospholipid binding	20.6349	13	[anxa11b, anxa13, anxa13l, anxa2a, anxa3b, anxa5b, cpne2, cpne4a, cpne7, prnprs3, syt12, syt1a, syt2a]
presynapse	7.1066	14	[bsnb, calb2b, clta, cplx2, cplx2l, cplx3a, cplx3b, lin7a, lin7c, pclob, pdyn, penka, scamp5a, snap29]	cellular response to estrogen stimulus	31.4286	11	[c3a.2, c9, hdlbpa, hpx a, serpinc1, ssr4, vtg2, vtg4, vtg5, vtg7, wbp2]
axon	7.84314	12	[alcama, ccka, cckb, cplx2, cplx2l, cplx3a, cplx3b, elavl4, l1cama, ncam1b, pdyn, penka]
distal axon	17.9487	7	[cplx2, cplx2l, cplx3a, cplx3b, l1cama, pdyn, penka]	synapse organization	15.0538	14	[asna1, bsnb, cdh2, ctbp2a, dlg4, fmr1, gfpt1, gphna, nfasca, nlgn2b, nlgn3b, sdcbp2, tnc, zgc:114120]
terminal bouton	25	4	[cplx2, cplx2l, cplx3a, cplx3b]	magnesium ion binding	16.5289	20	[ahsa1a, atp8a1, eno1a, eno2, farsb, hprt1, idh1, idh2, idh3b, idh3g, lhpp, pgm1, pkma, ppa2, ppm1aa, ppm1bb, prps1a, rps6ka1, sel1l, sucla2]
syntaxin binding	10.6383	5	[cplx2, cplx2l, cplx3a, cplx3b, snap29]	chaperonin-containing T-complex	75	6	[cct2, cct3, cct5, cct6a, cct8, tcp1]
neuron projection	4.02414	20	[LOC100001114, adcyap1b, alcama, calb2b, ccka, cckb, cplx2, cplx2l, cplx3a, cplx3b, elavl4, l1cama, map2, map4l, maptb, ncam1b, pdyn, penka, shank2b, stmn1b]
signal release	8.25688	9	[adcyap1b, chga, cplx2, cplx2l, cplx3a, cplx3b, lin7a, lin7c, snap29]	endocytosis	12.5402	39	[agap3, amph, ap2a1, ap2b1, ap2m1b, arf3b, arpc2, arpc3, arpc4, arpc5lb, asap1a, capza1b, capzb, cltca, cltcb, cyth3b, dnm1a, dnm1b, dnm2a, git1, git2a, hspa8, iqsec3a, itchb, pip5k1ca, psd3l, rab11a, rab35b, rab5ab, rhocb, sh3gl1a, sh3gl2b, smap1, snx6, stam, vps29, vps35, vta1, zgc:100918]
				septin complex	37.931	11	[sept15, sept2, sept3, sept4b, sept5a, sept5b, sept7a, sept7b, sept8a, sept8b, zgc:63587]
ribosome	7.14286	13	[faua, mrpl12, mrpl49, rpl12, rpl23a, rpl31, rpl32, rpl36, rplp2, rps21, rps25, rps28, zgc:114188]	cell cortex part	17.6471	18	[cap1, capza1b, exoc4, gmfb, llgl1, sept15, sept2, sept3, sept4b, sept5a, sept5b, sept7a, sept7b, sept8a, sept8b, sptbn1, sptbn2, zgc:63587]
translation	4.26009	19	[eif3g, eif3ja, eif4bb, faua, larp6a, mrpl12, mrpl49, qki2, rpl12, rpl23a, rpl31, rpl32, rpl36, rplp2, rps21, rps28, tufm, ybx1, zgc:114188]	regulation of synapse structure or activity	27.5862	8	[dnm1a, dnm1b, dnm2a, dnm3a, fmr1, slc17a7a, tnc, zgc:114120]
spliceosome	10.4478	14	[hnrnpa1a, hnrnpa1b, hnrnpa3, rbmx, snrpa, snrpd2, srsf1b, srsf2a, srsf2b, srsf4, srsf5a, srsf5b, srsf7a, srsf9]	presynapse	15.2284	30	[amph, bsnb, cadpsb, cdh2, dclk2a, dnm1a, dnm1b, dnm1l, dnm2a, dnm3a, erc2, fmr1, nlgn2b, nlgn3b, rab15, rab3ab, rab3b, rab3c, rogdi, sept3, sept4b, sept5a, sept5b, slc17a7a, syn1, syn2a, sypa, sypb, syt1a, syt2a]
alternative mRNA splicing, via spliceosome	20.339	12	[celf2, rbm4.1, rbm4.3, rbmx, srsf1b, srsf2a, srsf2b, srsf4, srsf5b, srsf7a, srsf9, zgc:77262]	dendritic spine head	66.6667	4	[dnm1a, dnm1b, dnm2a, dnm3a]
				synaptic vesicle endocytosis	29.0323	9	[amph, dnm1a, dnm1b, dnm2a, dnm3a, nlgn2b, nlgn3b, syt1a, syt2a]
regulation of cytoskeleton organization	5.32319	14	[actr3b, add1, add3a, arpc5a, dync1li1, map6a, map6b, ranbp1, stmn1b, synpo2la, tmod2, tmsb1, tmsb2, tmsb4x]	postsynaptic endocytic zone membrane	80	4	[dnm1a, dnm1b, dnm2a, dnm3a]
microtubule	6.66667	12	[LOC100001114, dctn2, dynll2b, dynlrb1, map2, map4l, map6a, map6b, maptb, ndel1a, stau2, tbca]	Tight junction	10.5991	23	[actn1, actr3, actr3b, hspa4b, llgl1, msna, myh9b, myl6, myl9a, ppp2cb, ppp2r1ba, ppp2r1bb, ppp2r2d, prkacab, prkcea, rhocb, tuba1a, tuba1c, tuba2, tuba4l, tuba8l4, zgc:153867, zgc:56064]
regulation of actin filament polymerization	7.01754	8	[actr3b, add1, add3a, arpc5a, tmod2, tmsb1, tmsb2, tmsb4x]	SNARE complex disassembly	66.6667	4	[napba, napbb, nsfa, nsfb]
sequestering of actin monomers	27.2727	3	[tmsb1, tmsb2, tmsb4x]
				mitochondrion	12.744	111	[abat, abhd11, acaa2, acad9, acadm, acads, acadsb, acadvl, acat1, acat2, aco1, aco2, acot9.1, aldh4a1, aldh6a1, ankzf1, apool, atp5f1c, atp5fa1, atp5l, atp5md, atp5pb, bcat2, bckdha, bckdhb, c1qbp, chchd10, coq3, coq5, coq6, coq8b, cox5aa, cpt2, cs, cyc1, dlat, dnm1l, echs1, eci1, etfdh, fh, gars, gcdha, glrx5, got2a, got2b, gpx1a, gpx4b, grpel1, gstk1, hadhab, hars, hibch, hspa9, iars2, idh3b, i…
				aerobic respiration	32.7273	18	[aco1, aco2, cox5aa, cs, dlst, fh, idh1, idh3b, idh3g, mdh1aa, mdh2, ndufs7, ogdha, ogdhl, sdha, sdhb, sucla2, suclg1]
oxidative phosphorylation	11.4286	16	[atp5f1d, atp5mea, atp5meb, atp5mf, atp5pf, atp6v1g1, cox6b1, cox6b2, ndufa7, ndufa8, ndufb7, ndufs6, ndufv2, ndufv3, uqcrb, zgc:86599]	oxidative phosphorylation	25	35	[atp5f1b, atp5f1c, atp5fa1, atp5l, atp5pb, atp5po, atp6ap1a, atp6v0a1b, atp6v0d1, atp6v1aa, atp6v1ab, atp6v1b2, atp6v1c1a, atp6v1e1b, cox5aa, cyc1, lhpp, ndufa10, ndufa12, ndufa6, ndufa9a, ndufb10, ndufb5, ndufb9, ndufs1, ndufs2, ndufs3, ndufs7, ndufv1, ppa2, sdha, sdhb, uqcrc1, uqcrc2a, uqcrc2b]
respiratory chain complex	8.4507	6	[ndufa7, ndufa8, ndufs6, ndufv2, ndufv3, uqcrb]	ATP hydrolysis coupled ion transmembrane transport	31.5068	23	[atp1b1a, atp1b1b, atp1b2a, atp1b2b, atp1b3a, atp2a2b, atp2a3, atp2b2, atp5f1b, atp5f1c, atp5fa1, atp5l, atp5pb, atp5po, atp6ap1a, atp6v0a1b, atp6v0d1, atp6v1aa, atp6v1ab, atp6v1b2, atp6v1c1a, atp6v1e1b, si:dkey-28b4.8]
ATP synthesis coupled proton transport	22.7273	5	[atp5f1d, atp5mea, atp5meb, atp5pf, zgc:86599]	proton-exporting ATPase activity	32.3529	11	[atp2a2b, atp2a3, atp5f1c, atp6ap1a, atp6v0a1b, atp6v0d1, atp6v1aa, atp6v1ab, atp6v1c1a, atp6v1e1b, si:dkey-28b4.8]
mitochondrial electron transport, NADH to ubiquinone	25	4	[ndufa7, ndufa8, ndufs6, ndufv2]	citrate cycle (TCA cycle)	67.6471	23	[aclya, aco1, aco2, cs, dlat, dldh, dlst, fh, idh1, idh2, idh3b, idh3g, mdh1aa, mdh2, ogdha, ogdhl, pcxa, pdha1a, pdhb, sdha, sdhb, sucla2, suclg1]
mitochondrial inner membrane	5.64516	14	[atp5f1d, atp5mea, atp5meb, atp5pf, chchd6a, coq8a, ndufa7, ndufa8, ndufs6, ndufv2, ndufv3, timm10, timm9, uqcrb]	glycolysis / gluconeogenesis	28.5714	22	[adh5, aldh2.1, aldh2.2, aldh9a1a.1, aldoca, dlat, dldh, eno1a, eno2, gapdh, gapdhs, gpia, gpib, hk1, ldhba, pdha1a, pdhb, pfklb, pfkpb, pgk1, pgm1, pkma]
mitochondrial proton-transporting ATP synthase complex	22.2222	4	[atp5f1d, atp5mea, atp5meb, atp5pf]	pentose phosphate pathway	30.303	10	[aldoca, gpia, gpib, pfklb, pfkpb, pgd, pgm1, prps1a, taldo1, tkta]
				pyruvate metabolism	36.9565	17	[acat1, acat2, aldh2.1, aldh2.2, aldh9a1a.1, dlat, dldh, fh, ldhba, ldhd, mdh1aa, mdh2, me3, pcxa, pdha1a, pdhb, pkma]
nucleoplasm part	4.09639	17	[dpy30, gatad2b, h1f0, max, pspc1, rbm4.1, rbm4.3, ruvbl2, srsf1b, srsf2a, srsf2b, srsf4, srsf5b, srsf7a, srsf9, sumo3b, zgc:77262]	fatty-acyl-CoA binding	47.0588	8	[acad9, acadvl, acbd3, acbd6, acbd7, acot7, dbi, eci2]
nuclear body	14.6067	13	[h1f0, pspc1, rbm4.1, rbm4.3, srsf1b, srsf2a, srsf2b, srsf4, srsf5b, srsf7a, srsf9, sumo3b, zgc:77262]
nuclear speck	17.1875	11	[pspc1, rbm4.1, rbm4.3, srsf1b, srsf2a, srsf2b, srsf4, srsf5b, srsf7a, srsf9, zgc:77262]	cysteine and methionine metabolism	21.5686	11	[ahcy, bcat2, got2a, got2b, ldhba, mat2aa, mdh1aa, mdh2, mri1, sms, zgc:162544]
				arginine and proline metabolism	24.5902	15	[aldh2.1, aldh2.2, aldh4a1, aldh9a1a.1, ckbb, ckma, ckmb, ckmt1, ckmt2b, cndp2, got2a, got2b, lap3, mao, sms]
nucleosome	10.989	10	[h1f0, histh1l, hp1bp3, shprh, si:ch211-113a14.24, si:ch73-368j24.12, ttn.2, zgc:110425, zgc:153405, zgc:163061]	glutathione metabolism	18.6441	11	[gpx1a, gpx4b, gstk1, gstm.1, gstp1, gstr, idh1, idh2, lap3, pgd, sms]
nucleosome assembly	16.9492	10	[h1f0, histh1l, hp1bp3, shprh, si:ch211-113a14.24, si:ch73-368j24.12, ttn.2, zgc:110425, zgc:153405, zgc:163061]	glyoxylate and dicarboxylate metabolism	37.8378	14	[acat1, acat2, aco1, aco2, cat, cs, dldh, mdh1aa, mdh2, mut, pcca, pccb, pgp, shmt2]
nucleosome positioning	36.8421	7	[h1f0, histh1l, si:ch211-113a14.24, si:ch73-368j24.12, zgc:110425, zgc:153405, zgc:163061]	beta-Alanine metabolism	31.4286	11	[abat, acadm, aldh2.1, aldh2.2, aldh6a1, aldh9a1a.1, cndp2, echs1, hadhab, hibch, sms]
chromosome condensation	22.8571	8	[h1f0, histh1l, ncapd2, si:ch211-113a14.24, si:ch73-368j24.12, zgc:110425, zgc:153405, zgc:163061]	valine, leucine and isoleucine degradation	52.7273	29	[abat, acaa2, acad8, acadm, acads, acat1, acat2, aldh2.1, aldh2.2, aldh6a1, aldh9a1a.1, bcat2, bckdha, bckdhb, dldh, echs1, hadh, hadhab, hadhb, hibch, hmgcl, hsd17b10, ivd, mccc1, mccc2, mut, oxct1a, pcca, pccb]
DNA conformation change	8.63309	12	[h1f0, histh1l, hp1bp3, ncapd2, ruvbl2, shprh, si:ch211-113a14.24, si:ch73-368j24.12, ttn.2, zgc:110425, zgc:153405, zgc:163061]	tryptophan metabolism	26	13	[acat1, acat2, aldh2.1, aldh2.2, aldh9a1a.1, cat, dldh, dlst, echs1, gcdha, hadh, hadhab, mao]
protein polymerization	6.70732	11	[actr3b, add1, add3a, arpc5a, cttn, fgb, ndel1a, tmod2, tmsb1, tmsb2, tmsb4x]	beta-Alanine metabolism	31.4286	11	[abat, acadm, aldh2.1, aldh2.2, aldh6a1, aldh9a1a.1, cndp2, echs1, hadhab, hibch, sms]
negative regulation of chromosome organization	15.3846	8	[h1f0, histh1l, si:ch211-113a14.24, si:ch73-368j24.12, tpra, zgc:110425, zgc:153405, zgc:163061]	propanoate metabolism	53.125	17	[abat, acadm, acat1, acat2, aldh6a1, bckdha, bckdhb, dldh, echs1, hadhab, hibch, ldhba, mut, pcca, pccb, sucla2, suclg1]
chromatin silencing	14.8936	7	[h1f0, histh1l, si:ch211-113a14.24, si:ch73-368j24.12, zgc:110425, zgc:153405, zgc:163061]	butanoate metabolism	37.5	9	[abat, acads, acat1, acat2, echs1, hadh, hadhab, hmgcl, oxct1a]
negative regulation of chromatin silencing	31.8182	7	[h1f0, histh1l, si:ch211-113a14.24, si:ch73-368j24.12, zgc:110425, zgc:153405, zgc:163061]
				protein processing in endoplasmic reticulum	13.3333	24	[calr, calr3a, canx, capn1b, ddost, dnaja2a, eif2s1b, hsp90aa1.2, hsp90ab1, hsp90b1, hspa4l, hspa5, hspa8, p4hb, pdia4, pdia6, prkcsh, rpn1, rpn2, sar1b, sec13, sel1l, ssr4, zgc:77086]
				cellular senescence	11.2903	21	[capn1b, kras, map2k1, mapk1, mapk3, mcu, ppid, ppp1caa, ppp1cab, ppp1cb, ppp1cc, ppp3cca, ppp3ccb, ppp3r1b, rbb4l, rbbp4, slc25a5, slc25a6, vdac2, vdac3, zgc:56235]
				response to oxidative stress	15.7303	14	[atox1, atp5fa1, cat, gpx1a, gpx4b, myef2, ndufa12, ndufa6, prdx3, prdx5, prdx6, prnprs3, ryr1b, sod2]
				cellular detoxification	16.0494	13	[adh5, cat, esd, gpx1a, gpx4b, gstk1, hbba1, prdx3, prdx5, prdx6, prnprs3, selenou1a, sod2]
				heat shock protein binding	21.4286	9	[ahsa1a, dnaja2a, fkbp4, hspa5, hspa8, hspa9, ptges3a, ptges3b, si:dkey-4p15.3]
				cellular homeostasis	8.49673	39	[aco1, atox1, atp1b1a, atp1b1b, atp1b2a, atp1b2b, atp1b3a, atp2a2b, atp2a3, atp2b2, atp6ap1a, atp6v0a1b, atp6v0d1, atp6v1aa, casq2, cp, dldh, dmxl2, erp44, glrx5, hk1, homer1b, hpx a, letm1, mcu, p4hb, pdia4, pdia6, prdx3, prdx5, prdx6, rogdi, ryr1b, si:dkey-28b4.8, slc4a4a, tmx2b, txn, zgc:56493, zgc:77086]
				cell redox homeostasis	22.807	13	[dldh, erp44, glrx5, p4hb, pdia4, pdia6, prdx3, prdx5, prdx6, tmx2b, txn, zgc:56493, zgc:77086]
				response to wounding	11.6541	31	[acanb, aldh1a2, atp6v1e1b, cdh2, cntn2, dpysl2b, dpysl3, epha4a, f3a, fga, hspa8, hspa9, krt17, krt5, lgals2a, pleca, plg, prdx5, prkcbb, prnprs3, proza, rbb4l, rbbp4, rhocb, sdcbp2, serpinc1, sfpq, tnc, tubb5, vdac2, vdac3]
				regeneration	11.4583	22	[acanb, aldh1a2, atp6v1e1b, cdh2, cntn2, csnk2b, dpysl2b, epha4a, hspa8, hspa9, krt17, krt5, prdx5, prnprs3, rbb4l, rbbp4, sdcbp2, sfpq, tnc, tubb5, vdac2, vdac3]
				wound healing	11.4679	25	[acanb, aldh1a2, atp6v1e1b, cdh2, f3a, fga, hspa8, hspa9, krt17, krt5, lgals2a, pleca, plg, prdx5, prkcbb, prnprs3, proza, rbb4l, rbbp4, rhocb, sdcbp2, serpinc1, tubb5, vdac2, vdac3]
				fin regeneration	17.284	14	[acanb, aldh1a2, atp6v1e1b, hspa8, hspa9, krt17, krt5, prdx5, prnprs3, rbb4l, rbbp4, tubb5, vdac2, vdac3]
				cellular homeostasis	8.49673	39	[aco1, atox1, atp1b1a, atp1b1b, atp1b2a, atp1b2b, atp1b3a, atp2a2b, atp2a3, atp2b2, atp6ap1a, atp6v0a1b, atp6v0d1, atp6v1aa, casq2, cp, dldh, dmxl2, erp44, glrx5, hk1, homer1b, hpx a, letm1, mcu, p4hb, pdia4, pdia6, prdx3, prdx5, prdx6, rogdi, ryr1b, si:dkey-28b4.8, slc4a4a, tmx2b, txn, zgc:56493, zgc:77086]
				proteasome	33.9286	19	[psma3, psma4, psma6a, psmb1, psmb2, psmb3, psmc1a, psmc2, psmc3, psmc4, psmc5, psmc6, psmd11a, psmd12, psmd3, psmd4b, psmd7, psmd8, psme1]
				phagosome	20	31	[atp6ap1a, atp6v0a1b, atp6v0d1, atp6v1aa, atp6v1ab, atp6v1b2, atp6v1c1a, atp6v1e1b, c3a.1, c3a.2, calr, calr3a, canx, dync1h1, dync1i2a, dync1i2b, rab5ab, sec22bb, tuba1a, tuba1c, tuba2, tuba4l, tuba8l4, tubb1, tubb2, tubb2b, tubb4b, tubb5, zgc:100918, zgc:55461, zgc:65894]
				adrenergic signaling in cardiomyocytes	14.4231	30	[actc1b, atp1b1a, atp1b1b, atp1b2a, atp1b2b, atp1b3a, atp2b2, camk2a, camk2b1, camk2d2, camk2g2, gna11a, gnai2a, gnai2b, gnai3, gnas, mapk1, mapk3, ppp1caa, ppp1cab, ppp1cb, ppp1cc, ppp2cb, ppp2r1ba, ppp2r1bb, ppp2r2d, ppp2r5ea, prkacab, tpma, zgc:56064]
				melanogenesis	12.9496	18	[camk2a, camk2b1, camk2d2, camk2g2, gna11a, gnai2a, gnai2b, gnai3, gnao1a, gnao1b, gnas, gsk3b, kras, map2k1, mapk1, mapk3, prkacab, prkcbb]
				cytoskeleton organization	7.97688	69	[actn1, actr3, actr3b, add3b, appl2, arpc2, arpc3, arpc4, arpc5lb, brk1, cap1, capza1b, capzb, cct5, chchd10, clasp2, cnn3a, coro1ca, coro1cb, crmp1, dmtn, dpysl2a, dpysl2b, dpysl3, epb41a, epha4a, fscn1a, fscn1b, gapdh, gapdhs, gmfb, gsna, iqsec3a, kank4, katnal2, llgl1, mapre3a, mcu, myh9b, pafah1b1a, pafah1b1b, pfn1, pfn2l, pleca, ppp1r9ba, rhocb, sdcbp2, sept15, sept7b, si:ch211-114n24.6, si:…
				actin cytoskeleton organization	8.18363	41	[actn1, actr3, actr3b, add3b, arpc2, arpc3, arpc4, arpc5lb, brk1, cap1, capza1b, capzb, cct5, chchd10, cnn3a, coro1ca, coro1cb, dpysl3, epb41a, epha4a, fscn1a, fscn1b, gmfb, gsna, iqsec3a, kank4, llgl1, mcu, myh9b, pfn1, pfn2l, ppp1r9ba, rhocb, sdcbp2, sept15, sept7b, sptbn1, sptbn2, sptbn5, tpma, twf1b]
				microtubule cytoskeleton	9.82318	50	[actr1, appl2, atp6v0d1, clasp2, cltca, cltcb, dclk2a, dctn1a, dctn1b, dnm2a, dync1i2a, dync1i2b, dynll1, eml2, gapdh, gapdhs, klc1a, mapre3a, npm3, pafah1b1a, pafah1b1b, sept15, sept2, sept3, sept4b, sept5a, sept5b, sept7a, sept7b, sept8a, sept8b, si:ch211-114n24.6, si:ch73-199e17.1, sptbn5, tuba1a, tuba1c, tuba2, tuba4l, tuba8l4, tubb1, tubb2, tubb2b, tubb4b, tubb5, ubr4, wdr11, zfyve19, zgc:55…
				Arp2/3 protein complex	33.3333	6	[actr3, actr3b, arpc2, arpc3, arpc4, arpc5lb]
				ribosome	13.4328	18	[rpl10, rpl10a, rpl11, rpl13a, rpl14, rpl18a, rpl3, rpl7, rplp0, rps11, rps16, rps18, rps2, rps27a, rps4x, rps7, rps8a, rps8b]
				translation	10.5381	47	[aars, c1qbp, dars, eef1a1a, eef1a1l1, eef1b2, eef1g, eef2a.1, eef2b, eef2l2, eif2s1b, eif2s3, eif3c, eif4a3, eprs, farsa, farsb, fmr1, gars, gspt1, hars, iars, iars2, kars, nars, rack1, rbm8a, rpl10, rpl10a, rpl11, rpl13a, rpl14, rpl18a, rpl3, rplp0, rps11, rps16, rps18, rps2, rps27a, rps4x, rps7, rps8a, rps8b, sars, tcea1, yars]
				transport	6.27954	186	[LOC100329607, abca1b, actr10, amph, anp32a, anxa11b, anxa13, anxa13l, anxa3b, ap2a1, ap2b1, ap2m1b, ap3b2, apoa1a, apoa4b.1, apobb.2, apoeb, arf3b, asna1, atox1, atp1b1a, atp1b1b, atp1b2a, atp1b2b, atp1b3a, atp2a2b, atp2a3, atp2b2, atp5f1b, atp5f1c, atp5fa1, atp5l, atp5pb, atp5po, atp6ap1a, atp6v0a1b, atp6v0d1, atp6v1aa, atp6v1ab, atp6v1b2, atp6v1c1a, atp6v1e1b, atp8a1, ca2, cadpsb, casq2, cct2,…
				presynapse	15.2284	30	[amph, bsnb, cadpsb, cdh2, dclk2a, dnm1a, dnm1b, dnm1l, dnm2a, dnm3a, erc2, fmr1, nlgn2b, nlgn3b, rab15, rab3ab, rab3b, rab3c, rogdi, sept3, sept4b, sept5a, sept5b, slc17a7a, syn1, syn2a, sypa, sypb, syt1a, syt2a]
				vesicle-mediated transport	7.99523	67	[amph, anxa11b, anxa13, anxa13l, anxa3b, ap2a1, ap2b1, ap2m1b, ap3b2, arf3b, cadpsb, cltca, cltcb, copb1, copb2, coro1ca, dmxl2, dnm1a, dnm1b, dnm2a, dnm3a, exoc4, fscn1a, hspa8, inpp5f, lgals3bpb, mapk8ip3, napba, napbb, nlgn2b, nlgn3b, nsfa, nsfb, prnprs3, rab11a, rab14l, rab15, rab35b, rab3ab, rab3b, rab3c, rab5ab, rabif, sar1b, scrn2, sec13, sec22bb, sept4b, sept5a, sept5b, sh3gl1a, sh3gl2b, …
				cellular protein localization	7.37101	60	[agrn, ank1b, anxa13, anxa13l, ap2a1, ap2b1, ap2m1b, ap3b2, arf3b, asna1, cltca, cltcb, copb1, copb2, cse1l, dlg4, dnm1a, dnm1b, dnm2a, dnm3a, exoc4, fam91a1, gphna, grpel1, hsp90ab1, hspa8, kpnb1, mapre3a, napba, napbb, nsfa, nsfb, nutf2, rab11a, rab14l, rab15, rab18a, rab2a, rab35b, rab3ab, rab3b, rab3c, rab42a, rab5ab, rabgap1, sar1b, sgtb, snx6, stam, tbc1d22a, timm13, tln2b, tomm22, twf1b, u…
				regulation of vesicle-mediated transport	17.9487	21	[anxa13, anxa13l, dmxl2, hspa8, inpp5f, napba, napbb, rab15, rab3ab, rab3b, rab3c, rab5ab, sar1b, sept4b, sept5a, sept5b, stxbp5b, syt12, syt1a, syt2a, vtg2]
				organic substance transport	6.58083	92	[abca1b, anxa13, anxa13l, ap2a1, ap2b1, ap2m1b, ap3b2, apoa1a, apoa4b.1, apobb.2, apoeb, arf3b, asna1, atp8a1, ca2, cltca, cltcb, copb1, copb2, cpsf6, cse1l, dnm1a, dnm1b, dnm2a, dnm3a, eif4a3, exoc4, fam91a1, gdi1, gdi2, grpel1, hpx a, kpnb1, mcu, mpc1, napba, napbb, nsfa, nsfb, nutf2, pfklb, pitpnab, plrdgb, rab11a, rab14l, rab15, rab18a, rab2a, rab35b, rab3ab, rab3b, rab3c, rab42a, rab5ab, rab…
				synaptic vesicle cycle	15.3846	14	[amph, cadpsb, dmxl2, dnm1a, dnm1b, dnm2a, dnm3a, napba, napbb, nlgn2b, nlgn3b, slc17a7a, syt1a, syt2a]
				exocytosis	11.875	19	[cadpsb, exoc4, napba, napbb, rab11a, rab15, rab3ab, rab3b, rab3c, scrn2, sept4b, sept5a, sept5b, stxbp1a, stxbp1b, stxbp5b, syt12, syt1a, syt2a]
				regulation of exocytosis	19.403	13	[napba, napbb, rab15, rab3ab, rab3b, rab3c, sept4b, sept5a, sept5b, stxbp5b, syt12, syt1a, syt2a]
WT34vsWT26 increased				WT34vsWT26 decreased
Term	% Associated Genes	Nr. Genes	Associated Genes Found	Term	% Associated Genes	Nr. Genes	Associated Genes Found
cell cortex	4.7619	8	[cap1, rhoac, sept15, sept8b, sptbn1, sptbn2, stxbp6l, zgc:63587]	proteasome complex	4.83871	3	[psma4, psmc4, ubqln4]
DNA packaging	6.17284	5	[h1fx, h2afy2, ncapd2, shprh, tspy]	RIG-I-like receptor signaling pathway	4.83871	3	[ddx3xa, ddx3xb, mapk10]
mitotic cell cycle phase transition	5.55556	6	[chmp4c, clasp2, ppp2r2d, psme1, tpra, zfyve19]
				cation-transporting ATPase activity	5.7971	4	[atp1b2b, atp1b3a, atp5f1d, atp6v1g1]
proton-transporting two-sector ATPase complex, catalytic domain	15	3	[atp5f1c, atp5fa1, atp6ap1a]	ion antiporter activity	6	3	[letm1, slc25a5, slc25a6]
protein processing in endoplasmic reticulum	6.66667	12	[calr, capn1b, ddost, dnaja2a, hsp90aa1.2, hsp90ab1, hsp90b1, hspa4l, hspa5, pdia6, prkcsh, rpn1]	cardiac muscle contraction	7.84314	8	[atp1b2b, atp1b3a, cox4i1, cox6b2, cox7a2a, tpm1, tpma, uqcrc2b]
endocytosis	4.18006	13	[arpc5lb, asap1a, chmp4c, cltcb, dnm1a, ist1, itchb, nedd4l, pip5k1ca, rhoac, snx12, snx3, snx6]
regulation of ion transmembrane transporter activity	4.34783	3	[cacng8b, nedd4l, shank2b]	tRNA aminoacylation for protein translation	7.31707	3	[aars, farsa, iars]
necroptosis	4.44444	8	[capn1b, chmp4c, dnm1l, glud1a, h2afy2, hsp90aa1.2, hsp90ab1, ppiab]	mRNA surveillance pathway	5.61798	5	[acin1a, nudt21, pnn, ppp1cab, ppp2r2ab]
glutamate receptor activity	7.14286	5	[cacng8b, gria2b, grin2ab, grm3, shank2b]	aerobic respiration	9.09091	5	[aco2, cox4i1, cs, ndufs7, sucla2]
glutamate receptor signaling pathway	6.57895	5	[cacng8b, gria2b, grin2ab, grm3, shank2b]	response to hypoxia	8.69565	6	[cox4i1, hbaa1, hbba1, ldha, ndufa9a, nrp1a]
				mitochondrial respirasome	9.85915	7	[cox4i1, cox7a2a, ndufa7, ndufa9a, ndufb6, ndufs1, ndufs7]
'de novo' protein folding	16.129	5	[hspa5, hspa9, hspd1, hspe1, si:dkey-4p15.3]	citrate cycle (TCA cycle)	8.82353	3	[aco2, cs, sucla2]
chaperone-mediated protein folding	13.1579	5	[fkbp4, hspa5, hspa9, hspe1, si:dkey-4p15.3]	oxidative phosphorylation	8.33333	5	[cox4i1, cox7a2a, ndufa7, ndufb6, ndufs1]
response to heat	13.5135	5	[dnaja2a, hsp90aa1.2, hspa5, hspa9, si:dkey-4p15.3]	NADH dehydrogenase (ubiquinone) activity	19.0476	4	[gb:co360592, ndufa7, ndufs1, ndufs7]
chaperonin-containing T-complex	37.5	3	[rpl14, rpl36, rpl6, rps11, rps12, rps14, rps27a]	fatty acid degradation	6.52174	3	[acaa2, eci1, hadhaa]
				fatty acid beta-oxidation	11.5385	3	[acaa2, eci1, hadhaa]
ribosome	5.22388	7	[cct5, cct8, tcp1]	glyoxylate and dicarboxylate metabolism	8.10811	3	[aco2, cs, glula]
spliceosome	7.46269	10	[alyref, hnrnpm, rbmx, snrpc, snrpd2, snrpd3l, srsf1b, srsf3b, tra2a, tra2b]	propanoate metabolism	9.375	3	[hadhaa, ldha, sucla2]
U1 snRNP	15.7895	3	[snrpc, snrpd2, snrpd3l]
positive regulation of mRNA splicing, via spliceosome	30	3	[rbmx, tra2a, tra2b]	hemoglobin complex	17.6471	3	[hbaa1, hbaa2, hbba1]
				gas transport	15.3846	4	[cahz, hbaa1, hbaa2, hbba1]
				hydrogen peroxide catabolic process	17.3913	4	[gpx1a, hbaa1, hbaa2, hbba1]
				oxygen carrier activity	13.6364	3	[hbaa1, hbaa2, hbba1]
				peroxidase activity	8.16327	4	[gpx1a, hbaa1, hbaa2, hbba1]
KO34vsKO26 increased				KO34vsKO26 decreased
Term	% Associated Genes	Nr. Genes	Associated Genes Found	Term	% Associated Genes	Nr. Genes	Associated Genes Found
intermediate filament	5.19481	4	[krt18b, krt94, lmnb1, viml]	positive regulation of transcription initiation from RNA polymerase II promoter	42.8571	3	[psmc2, psmc3, sub1a]
regulation of mRNA splicing, via spliceosome	5.88235	4	[sf3b4, srsf3b, srsf9, ybx1]	ER membrane insertion complex	60	3	[bag6l, sgtb, zgc:56596]
ribosome	5.97015	8	[rpl12, rpl28, rpl30, rpl32, rpl36, rplp2, rps10, rps27a]	mitochondrial alpha-ketoglutarate dehydrogenase complex	100	3	[bckdha, bckdhb, mrps36]
cytosolic large ribosomal subunit	10	5	[rpl12, rpl28, rpl30, rpl32, rpl36]	citrate cycle (TCA cycle)	29.4118	10	[aco2, dldh, idh2, mdh1aa, mdh2, pcxa, pdha1a, pdhb, sdha, sucla2]
nuclear body	5.61798	5	[h1f0, pspc1, srsf3b, srsf9, sumo3b]	oxidative phosphorylation	11.4286	16	[atp5l, atp6v0a1b, atp6v1c1a, atp6v1e1b, cox5aa, cyc1, ndufa10, ndufb5, ndufb9, ndufs1, ndufv1, ppa2, sdha, uqcrc1, uqcrc2a, uqcrc2b]
nuclear speck	4.6875	3	[pspc1, srsf3b, srsf9]	electron transport chain	10.9091	12	[cox5aa, cyc1, dldh, etfa, etfb, ndufa10, ndufb9, ndufs1, ndufv1, sdha, slc25a22a, uqcrc1]
DNA packaging	7.40741	6	[h1f0, h1fx, hp1bp3, ncapd2, si:ch211-113a14.24, zgc:110425]	mitochondrial transport	8.98876	8	[cyc1, grpel1, letm1, mpc1, slc25a22a, timm13, uqcrc2a, uqcrc2b]
nucleosomal DNA binding	10.2564	4	[h1f0, h1fx, si:ch211-113a14.24, zgc:110425]	cellular respiration	13.5417	13	[aco2, cox5aa, cyc1, mdh1aa, mdh2, ndufa10, ndufb9, ndufs1, ndufv1, sdha, slc25a22a, sucla2, uqcrc1]
nucleosome assembly	8.47458	5	[h1f0, h1fx, hp1bp3, si:ch211-113a14.24, zgc:110425]	organelle envelope	5.46139	29	[atp5l, atp5md, coq8b, cox19, cox5aa, cpt2, cyc1, dnm1l, grpel1, letm1, mpc1, ndufa10, ndufb9, ndufs1, ndufv1, ranbp1, sdha, sfxn1, shmt2, si:ch211-140m22.7, si:dkey-78l4.14, slc25a5, slc25a6, timm13, tmem65, tomm22, uqcrc1, uqcrc2a, uqcrc2b]
negative regulation of DNA recombination	13.3333	4	[h1f0, h1fx, si:ch211-113a14.24, zgc:110425]	mitochondrion	6.5442	57	[abat, acaa2, acadm, acads, acat1, aco2, aldh4a1, atp5l, atp5md, bckdha, bckdhb, c1qbp, chchd10, coq8b, cox19, cox5aa, cpt2, cyc1, dnm1l, echs1, got2a, got2b, gpx1a, gpx4b, grpel1, hibadhb, kars, ldhd, letm1, mccc2, mpc1, mrps36, mtch2, ndufa10, ndufb9, ndufs1, ndufv1, nnt, oxct1a, pdha1a, prdx3, sdha, sfxn1, shmt2, si:ch211-140m22.7, si:dkey-78l4.14, slc25a5, slc25a6, sod2, sucla2, timm13, tmem6…
chromatin silencing	8.51064	4	[h1f0, h1fx, si:ch211-113a14.24, zgc:110425]	mitochondrial part	6.47059	33	[aldh4a1, atp5l, atp5md, bckdha, bckdhb, c1qbp, coq8b, cox19, cox5aa, cpt2, cyc1, dnm1l, grpel1, letm1, mpc1, mrps36, ndufa10, ndufb9, ndufs1, ndufv1, sdha, sfxn1, shmt2, si:ch211-140m22.7, si:dkey-78l4.14, slc25a5, slc25a6, timm13, tmem65, tomm22, uqcrc1, uqcrc2a, uqcrc2b]
negative regulation of chromatin silencing	18.1818	4	[h1f0, h1fx, si:ch211-113a14.24, zgc:110425]	mitochondrial protein complex	8.65385	18	[atp5l, atp5md, bckdha, bckdhb, cox5aa, cyc1, grpel1, mrps36, ndufa10, ndufb9, ndufs1, ndufv1, sdha, si:ch211-140m22.7, si:dkey-78l4.14, timm13, uqcrc2a, uqcrc2b]
Pyruvate metabolism	6.52174	3	[aldh7a1, dlat, ldha]	mitochondrial matrix	7.35294	10	[aldh4a1, bckdha, bckdhb, c1qbp, grpel1, mrps36, ndufa10, shmt2, uqcrc2a, uqcrc2b]
				mitochondrial membrane part	8.04598	14	[atp5l, atp5md, coq8b, cox5aa, cyc1, grpel1, mpc1, ndufa10, ndufb9, ndufs1, ndufv1, sdha, si:ch211-140m22.7, si:dkey-78l4.14]
				mitochondrial inner membrane	9.67742	24	[atp5l, atp5md, coq8b, cox5aa, cpt2, cyc1, grpel1, letm1, mpc1, ndufa10, ndufb9, ndufs1, ndufv1, sdha, shmt2, si:ch211-140m22.7, si:dkey-78l4.14, slc25a5, slc25a6, timm13, tmem65, uqcrc1, uqcrc2a, uqcrc2b]
				mitochondrial respirasome	9.85915	7	[cox5aa, cyc1, ndufa10, ndufb9, ndufs1, ndufv1, sdha]
				mitochondrial alpha-ketoglutarate dehydrogenase complex	100	3	[bckdha, bckdhb, mrps36]
				glycolysis / gluconeogenesis	14.2857	11	[aldh2.1, aldh2.2, dldh, eno1a, eno2, hk1, pdha1a, pdhb, pgk1, tpi1a, tpi1b]
				fatty acid degradation	19.5652	9	[acaa2, acadm, acads, acat1, aldh2.1, aldh2.2, cpt2, echs1, hadhb]
				alanine, aspartate and glutamate metabolism	14.6341	6	[abat, aldh4a1, glsb, glud1b, got2a, got2b]
				cysteine and methionine metabolism	13.7255	7	[ahcyl1, got2a, got2b, mdh1aa, mdh2, mri1, mtap]
				valine, leucine and isoleucine degradation	30.9091	17	[abat, acaa2, acadm, acads, acat1, aldh2.1, aldh2.2, bckdha, bckdhb, dldh, echs1, hadhb, hibadhb, hmgcl, mccc1, mccc2, oxct1a]
				tryptophan metabolism	12	6	[acat1, aldh2.1, aldh2.2, cat, dldh, echs1]
				beta-Alanine metabolism	17.1429	6	[abat, acadm, aldh2.1, aldh2.2, cndp2, echs1]
				pyruvate metabolism	21.7391	10	[acat1, aldh2.1, aldh2.2, dldh, ldhd, mdh1aa, mdh2, pcxa, pdha1a, pdhb]
				propanoate metabolism	25	8	[abat, acadm, acat1, bckdha, bckdhb, dldh, echs1, sucla2]
				butanoate metabolism	25	6	[abat, acads, acat1, echs1, hmgcl, oxct1a]
				cellular lipid catabolic process	9.34579	10	[acaa2, acadm, acads, acat1, apoa1a, apoa4b.1, apoeb, cpt2, echs1, etfa]
				fatty acid catabolic process	16.6667	7	[acaa2, acadm, acads, acat1, cpt2, echs1, etfa]
				sodium:potassium-exchanging ATPase complex	42.8571	3	[atp1b1b, atp1b2a, atp1b4]
				proton-transporting two-sector ATPase complex	12.2449	6	[atp5l, atp5md, atp6v0a1b, atp6v1c1a, atp6v1e1b, si:ch211-140m22.7]
				cellular amino acid catabolic process	13.0952	11	[abat, aldh4a1, bckdha, bckdhb, glsb, got2a, got2b, hibadhb, hmgcl, mccc2, shmt2]
				mitochondrial alpha-ketoglutarate dehydrogenase complex	100	3	[bckdha, bckdhb, mrps36]
				regulation of cholesterol transport	31.25	5	[apoa1a, apoa4b.1, apoeb, scp2b, yjefn3]
				NAD binding	14.5833	7	[ctbp1, hibadhb, idh2, ndufv1, nnt, parp1, phgdh]
				septin complex	20.6897	6	[sept15, sept2, sept4b, sept5a, sept5b, sept7b]
				septin ring	20.6897	6	[sept15, sept2, sept4b, sept5a, sept5b, sept7b]
				glycolytic process	16.6667	6	[eno1a, eno2, hk1, pgk1, tpi1a, tpi1b]
				presynapse	7.1066	14	[apba1a, calb2a, dnm1l, dnm2a, dnm3a, pdyn, sept4b, sept5a, sept5b, slc17a7a, syn2a, sypa, sypb, syt2a]
				transport vesicle	6.85714	12	[apba1a, dnm1l, prlh2, sept4b, sept5a, sept5b, slc17a7a, syn2a, sypa, sypb, syt2a, vti1a]
				synaptic vesicle	10	10	[apba1a, dnm1l, sept4b, sept5a, sept5b, slc17a7a, syn2a, sypa, sypb, syt2a]
				secretory vesicle	8	12	[apba1a, cpe, dnm1l, galn, sept4b, sept5a, sept5b, slc17a7a, syn2a, sypa, sypb, syt2a]
				response to oxidative stress	8.98876	8	[atox1, cat, gpx1a, gpx4b, prdx3, prdx6, prnprs3, sod2]
				cellular detoxification	12.3457	10	[cat, esd, gpx1a, gpx4b, hbba1, prdx3, prdx6, prnprs3, selenou1a, sod2]
				antioxidant activity	12.3288	9	[cat, gpx1a, gpx4b, hbba1, prdx3, prdx6, prnprs3, selenou1a, sod2]
				peroxidase activity	12.2449	6	[cat, gpx1a, gpx4b, hbba1, prdx3, prdx6]
				response to wounding	5.6391	15	[atp6v1e1b, cntn2, dpysl3, f3a, fga, hspa8, krt17, prnprs3, proza, rbbp4, rhocb, sfpq, tnc, tubb5, vim]
				phagosome	8.3871	13	[atp6v0a1b, atp6v1c1a, atp6v1e1b, calr3a, ctsla, dync1h1, tuba1a, tuba8l4, tubb2, tubb4b, tubb5, zgc:55461, zgc:65894]
				apoptosis	6.54762	11	[aifm1, ctsd, ctsla, hrasb, kras, map2k1, mapk1, parp1, sept4b, tuba1a, tuba8l4]
				Gap junction	9.30233	12	[gnai2a, hrasb, kras, map2k1, mapk1, tuba1a, tuba8l4, tubb2, tubb4b, tubb5, zgc:55461, zgc:65894]
				GTP binding	5.35373	28	[cdc42, diras1a, dnm1l, dnm2a, dnm3a, eef1a1l1, gnai2a, gnao1b, gnaz, hrasb, kras, prlh2, rab11a, rhocb, sept15, sept2, sept4b, sept5a, sept5b, sept7b, si:ch211-114n24.6, tuba1a, tuba8l4, tubb2, tubb4b, tubb5, zgc:55461, zgc:65894]
HT34vsHT26 increased				HT34vsHT26 decreased
Term	% Associated Genes	Nr. Genes	Associated Genes Found	Term	% Associated Genes	Nr. Genes	Associated Genes Found
cytoplasmic dynein complex	30.7692	4	[dync1i2a, dync1i2b, dynll1, dynlrb1]	proteasome	7.14286	4	[psmb4, psmb5, psmd6, psmd7]
protein processing in endoplasmic reticulum	7.77778	14	[calr, capn1b, ddost, dnaja2a, hsp90aa1.2, hsp90b1, p4hb, pdia3, pdia4, pdia6, prkcsh, rpn1, sec13, sel1l]	VEGF signaling pathway	5.26316	4	[cdc42, hrasb, ppp3cb, ppp3cca]
endocytosis	6.10932	19	[amph, ap2a1, ap2m1b, arf3b, arfgap1, arpc1a, arpc5la, asap1a, capza1a, capza1b, chmp4c, dnm1a, git1, git2a, itchb, rab7a, sh3gl2b, sh3glb2b, stam]	protein serine/threonine phosphatase complex	6.66667	3	[ppp2r2ab, ppp3cb, ppp3cca]
phagosome	9.67742	15	[atp6ap1a, atp6v1b2, atp6v1f, c3a.1, calr, dync1i2a, dync1i2b, rab7a, sec22bb, tuba1c, tuba4l, tubb2, tubb4b, tubb5, zgc:55461]	ferroptosis	6.66667	3	[acsl6, vdac2, vdac3]
GTP binding	4.2065	22	[arf3b, arf5, dnm1a, eef2a.1, gnao1a, gspt1, kras, rab15, rab1bb, rab7a, rap1aa, rp2, sept3, sept4b, sept5a, sept8a, tuba1c, tuba4l, tubb2, tubb4b, tubb5, zgc:55461]	regulation of neurotransmitter levels	4.87805	6	[cplx2l, lin7a, ppfia3, slc6a5, snap25a, syt1b]
inositol tetrakisphosphate 6-kinase activity	33.3333	3	[ahsa1a, chga, sel1l]	neurotransmitter transport	7.31707	9	[cplx2l, lin7a, ppfia3, slc17a6b, slc25a22a, slc6a11b, slc6a5, snap25a, syt1b]
presynapse	7.1066	14	[amph, bsnb, calb2a, cplx2, dclk2a, dnm1a, nlgn2b, nlgn3b, penkb, rab15, rogdi, sept3, sept4b, sept5a]	synaptic vesicle cycle	4.3956	4	[cplx2l, slc17a6b, snap25a, syt1b]
heat shock protein binding	16.6667	7	[ahsa1a, dnaja2a, fkbp4, ptges3a, ptges3b, si:dkey-4p15.3, stip1]	neurotransmitter transporter activity	6.89655	4	[slc17a6b, slc25a22a, slc6a11b, slc6a5]
Hsp90 protein binding	36.3636	4	[ahsa1a, ptges3a, ptges3b, stip1]	synaptic vesicle transport	5.47945	4	[cdk5, cplx2l, snap25a, syt1b]
chaperone-mediated protein complex assembly	50	3	[pfdn6, ptges3a, ptges3b]	amino acid transmembrane transporter activity	4.93827	4	[slc17a6b, slc25a22a, slc6a11b, slc6a5]
RNA binding	4.86936	41	[aimp1, alyref, eef2a.1, eif3c, eif3g, eif3i, eif3ja, eif4a3, eif4ebp2, elavl1a, fus, gspt1, hdlbpa, hnrnpa1a, iars, ilf2, kars, nudt21, pabpc1a, park7, qkib, rbfox1, rbm4.1, rbmx, rnps1, rpl23, rpl8, rps14, rps16, sf3b4, sfpq, snrpa, snrpa1, snrpd1, srsf2a, srsf9, tcea1, tia1l, tial1, u2af1, zgc:56304]	nucleosomal DNA binding	7.69231	3	[h1fx, si:ch211-113a14.24, si:ch73-368j24.12]
translation	5.60538	25	[aimp1, eef2a.1, eif3c, eif3g, eif3i, eif3ja, eif4a3, eif4ebp2, gspt1, iars, kars, nars, qkib, rpl10, rpl23, rpl28, rpl3, rpl36, rpl8, rplp1, rplp2, rps11, rps14, rps16, tcea1]	nucleosome assembly	5.08475	3	[h1fx, si:ch211-113a14.24, si:ch73-368j24.12]
mRNA processing	4.92958	14	[eif4a3, nudt21, qkib, rbfox1, rbm4.1, rbmx, rnps1, sf3b4, snrpa, snrpa1, snrpd1, srsf2a, srsf9, u2af1]	nucleosome positioning	15.7895	3	[h1fx, si:ch211-113a14.24, si:ch73-368j24.12]
actin polymerization or depolymerization	6.66667	10	[actr3, arpc1a, arpc5la, brk1, capza1a, capza1b, gsna, pfn2, pfn2l, sptbn1]	negative regulation of DNA recombination	10	3	[h1fx, si:ch211-113a14.24, si:ch73-368j24.12]
regulation of actin polymerization or depolymerization	8.26446	10	[actr3, arpc1a, arpc5la, brk1, capza1a, capza1b, gsna, pfn2, pfn2l, sptbn1]	chromatin silencing	6.38298	3	[h1fx, si:ch211-113a14.24, si:ch73-368j24.12]
glycolysis /gluconeogenesis	9.09091	7	[aldh9a1a.1, aldoca, eno1a, eno1b, eno3, gpia, pkma]	negative regulation of chromatin silencing	13.6364	3	[h1fx, si:ch211-113a14.24, si:ch73-368j24.12]
glycolytic process	16.6667	6	[aldoca, eno1a, eno1b, eno3, gpia, pkma]	cardiac muscle contraction	11.7647	12	[atp1a1b, atp1b3b, atp1b4, cox4i1, cox6a1, cox6b2, cox6c, cox7a2l, ryr2a, uqcrb, uqcrfs1, uqcrq]
spliceosome	8.20895	11	[alyref, eif4a3, hnrnpa1a, rbmx, sf3b4, snrpa, snrpa1, snrpd1, srsf2a, srsf9, u2af1]	cardiac muscle contraction	11.7647	12	[atp1a1b, atp1b3b, atp1b4, cox4i1, cox6a1, cox6b2, cox6c, cox7a2l, ryr2a, uqcrb, uqcrfs1, uqcrq]
RNA splicing	5.48523	13	[eif4a3, qkib, rbfox1, rbm4.1, rbmx, rnps1, sf3b4, snrpa, snrpa1, snrpd1, srsf2a, srsf9, u2af1]	organelle envelope	5.27307	28	[atp5meb, cox4i1, cox6a1, cox7a2l, cpt2, letm1, mtx2, ndufa10, ndufa4, ndufa6, ndufa7, ndufb3, ndufb6, ndufb8, ndufs1, ndufs4, ndufv3, nup62l, sdha, sfxn1, si:ch211-140m22.7, uqcrb, uqcrfs1, uqcrq, vdac1, vdac2, vdac3, zgc:56235]
alternative mRNA splicing, via spliceosome	11.8644	7	[eif4a3, rbfox1, rbm4.1, rbmx, rnps1, srsf2a, srsf9]	mitochondrion	4.01837	35	[apex1, atp5if1b, atp5meb, cox4i1, cox6a1, cox6b2, cox7a2l, cpt2, cx43, hadhaa, idh3a, letm1, mrpl12, mtx2, ndufa10, ndufa4, ndufa6, ndufa7, ndufb3, ndufb6, ndufb8, ndufs1, ndufs4, ndufv3, sdha, sfxn1, si:ch211-140m22.7, uqcrb, uqcrfs1, uqcrq, vdac1, vdac2, vdac3, zgc:110319, zgc:56235]
RNA binding	4.86936	41	[aimp1, alyref, eef2a.1, eif3c, eif3g, eif3i, eif3ja, eif4a3, eif4ebp2, elavl1a, fus, gspt1, hdlbpa, hnrnpa1a, iars, ilf2, kars, nudt21, pabpc1a, park7, qkib, rbfox1, rbm4.1, rbmx, rnps1, rpl23, rpl8, rps14, rps16, sf3b4, sfpq, snrpa, snrpa1, snrpd1, srsf2a, srsf9, tcea1, tia1l, tial1, u2af1, zgc:56304]	mitochondrial membrane part	11.4943	20	[atp5meb, cox4i1, cox6a1, cox7a2l, mtx2, ndufa10, ndufa4, ndufa6, ndufa7, ndufb3, ndufb6, ndufb8, ndufs1, ndufs4, ndufv3, sdha, si:ch211-140m22.7, uqcrb, uqcrfs1, uqcrq]
mRNA processing	4.92958	14	[eif4a3, nudt21, qkib, rbfox1, rbm4.1, rbmx, rnps1, sf3b4, snrpa, snrpa1, snrpd1, srsf2a, srsf9, u2af1]	mitochondrial outer membrane	6.17284	5	[mtx2, vdac1, vdac2, vdac3, zgc:56235]
RNA splicing	5.48523	13	[eif4a3, qkib, rbfox1, rbm4.1, rbmx, rnps1, sf3b4, snrpa, snrpa1, snrpd1, srsf2a, srsf9, u2af1]	cellular respiration	14.5833	14	[cox4i1, cox6a1, dlst, idh3a, ndufa10, ndufa7, ndufb6, ndufb8, ndufs1, sdha, slc25a22a, uqcrb, uqcrfs1, uqcrq]
regulation of mRNA processing	10.8434	9	[eif4a3, nudt21, rbfox1, rbm4.1, rbmx, rnps1, sf3b4, srsf2a, srsf9]	aerobic respiration	10.9091	6	[cox4i1, cox6a1, dlst, idh3a, sdha, uqcrb]
mRNA splicing, via spliceosome	6.38298	12	[eif4a3, rbfox1, rbm4.1, rbmx, rnps1, sf3b4, snrpa, snrpa1, snrpd1, srsf2a, srsf9, u2af1]	oxidative phosphorylation	20	12	[cox4i1, cox6a1, cox7a2l, ndufa10, ndufa7, ndufb6, ndufb8, ndufs1, sdha, uqcrb, uqcrfs1, uqcrq]
RNA transport	6.96203	11	[alyref, eif3c, eif3g, eif3i, eif3ja, eif4a3, eif4ebp2, pabpc1a, rnps1, sec13, strap]	respiratory electron transport chain	19.0476	12	[cox4i1, cox6a1, ndufa10, ndufa7, ndufb6, ndufb8, ndufs1, sdha, slc25a22a, uqcrb, uqcrfs1, uqcrq]
cellular amide metabolic process	4.22323	28	[acot9.1, aimp1, eef2a.1, eif3c, eif3g, eif3i, eif3ja, eif4a3, eif4ebp2, gspt1, iars, kars, nars, pcsk1, qkib, rpl10, rpl23, rpl28, rpl3, rpl36, rpl8, rplp1, rplp2, rps11, rps14, rps16, tcea1, tfa]	mitochondrial electron transport, NADH to ubiquinone	25	4	[ndufa10, ndufa7, ndufb6, ndufb8]
ribonucleoprotein complex assembly	6.96203	11	[ddx6, eif3c, eif3g, eif3i, eif3ja, nudt21, rpl10, rpl3, rps14, snrpd1, zgc:56304]	NADH dehydrogenase (ubiquinone) activity	19.0476	4	[ndufa7, ndufb8, ndufs1, ndufs4]
cellular protein-containing complex assembly	4.23453	26	[actr3, appl2, arpc1a, arpc5la, capza1a, capza1b, ddx6, eif3c, eif3g, eif3i, eif3ja, fga, gsna, nudt21, pfdn6, pfn2, pfn2l, ptges3a, ptges3b, rpl10, rpl3, rps14, snrpd1, sptbn1, tspy, zgc:56304]	mitochondrial respirasome	23.9437	17	[cox4i1, cox6a1, cox7a2l, ndufa10, ndufa4, ndufa6, ndufa7, ndufb3, ndufb6, ndufb8, ndufs1, ndufs4, ndufv3, sdha, uqcrb, uqcrfs1, uqcrq]
translation	5.60538	25	[aimp1, eef2a.1, eif3c, eif3g, eif3i, eif3ja, eif4a3, eif4ebp2, gspt1, iars, kars, nars, qkib, rpl10, rpl23, rpl28, rpl3, rpl36, rpl8, rplp1, rplp2, rps11, rps14, rps16, tcea1]	inner mitochondrial membrane protein complex	15.3846	18	[atp5meb, cox4i1, cox6a1, ndufa10, ndufa4, ndufa6, ndufa7, ndufb3, ndufb6, ndufb8, ndufs1, ndufs4, ndufv3, sdha, si:ch211-140m22.7, uqcrb, uqcrfs1, uqcrq]
formation of cytoplasmic translation initiation complex	25	4	[eif3c, eif3g, eif3i, eif3ja]	mitochondrial respiratory chain complex I	22.5	9	[ndufa10, ndufa6, ndufa7, ndufb3, ndufb6, ndufb8, ndufs1, ndufs4, ndufv3]
translation factor activity, RNA binding	7.84314	8	[eef2a.1, eif3c, eif3g, eif3i, eif3ja, eif4ebp2, gspt1, tcea1]	cytochrome-c oxidase activity	16.129	5	[cox4i1, cox6a1, cox6c, cox7a2l, ndufa4]
ribosome	8.95522	12	[rpl10, rpl23, rpl28, rpl3, rpl36, rpl8, rplp1, rplp2, rps11, rps14, rps16, rps25]	mitochondrial respiratory chain complex III	42.8571	3	[uqcrb, uqcrfs1, uqcrq]
translation	5.60538	25	[aimp1, eef2a.1, eif3c, eif3g, eif3i, eif3ja, eif4a3, eif4ebp2, gspt1, iars, kars, nars, qkib, rpl10, rpl23, rpl28, rpl3, rpl36, rpl8, rplp1, rplp2, rps11, rps14, rps16, tcea1]	mitochondrial respiratory chain complex IV	23.0769	3	[cox4i1, cox6a1, ndufa4]
cytosolic ribosome	11.1111	10	[rpl10, rpl23, rpl28, rpl3, rpl36, rpl8, rplp1, rps11, rps14, rps16]	ATP biosynthetic process	12.5	3	[atp5meb, dlst, si:ch211-140m22.7]
cytoplasmic translation	11.9403	8	[eif3c, eif3g, eif3i, eif3ja, gspt1, rpl36, rpl8, rplp1]	ATPase activity, coupled to transmembrane movement of ions, phosphorylative mechanism	11.1111	4	[atp1a1b, atp1b3b, atp2a2b, atp2b4]
translation regulator activity	7.14286	9	[eef2a.1, eif3c, eif3g, eif3i, eif3ja, eif4ebp2, gspt1, rpl10, tcea1]	tricarboxylic acid cycle	11.1111	3	[dlst, idh3a, sdha]
				ubiquinol-cytochrome-c reductase activity	50	3	[uqcrb, uqcrfs1, uqcrq]
				mitochondrial electron transport, ubiquinol to cytochrome c	25	3	[uqcrb, uqcrfs1, uqcrq]
				fatty acid degradation	6.52174	3	[acsl6, cpt2, hadhaa]
