# Supplementary material for: Brain Proteome and Behavioural Analysis in Wild Type, BDNF+/− and BDNF−/− Adult Zebrafish (Danio rerio) Exposed to Two Different Temperatures
Source: Int J Mol Sci. 2022 May 17;23(10):5606. doi: 10.3390/ijms23105606 (PMC9146406; doi:10.3390/ijms23105606)
Supplement: Supplementary file 1 [file ijms-23-05606-s001.zip › ijms-1658523-supplementary/Table S20_Panther_GT.xlsx]

## Sheet: Foglio1
Table S20. Functional analysis by Panther of the proteins most differentiated comparing each data set (WT26, WT34, KO26, KO34, HT26, HT34) with all the others. All data set were analysed using R-Bioconductor: LFQ data were normalized to median and analyzed for differential expression by the limma package, choosing |Log2FC|>0.585 and FDR<0.05 as differential thresholds for the limma test. Each dat…
WT26		WT34
PANTHER Pathways	fold Enrichment	Reactome pathways	fold Enrichment
Pyruvate metabolism (P02772)	> 100	Association of TriC/CCT with target proteins during biosynthesis (R-DRE-390471)	> 100
Synaptic vesicle trafficking (P05734)	96.63	Chaperonin-mediated protein folding (R-DRE-390466)	43.2
		Protein folding (R-DRE-391251)	43.2
Reactome pathways	fold Enrichment
Citric acid cycle (TCA cycle) (R-DRE-71403)	> 100	Formation of annular gap junctions (R-DRE-196025)	> 100
Pyruvate metabolism and Citric Acid (TCA) cycle (R-DRE-71406)	70.62	Gap junction degradation (R-DRE-190873)	94.5
The citric acid (TCA) cycle and respiratory electron transport (R-DRE-1428517)	31.66	Gap junction trafficking (R-DRE-190828)	81
		Gap junction trafficking and regulation (R-DRE-157858)	70.87
Glucose metabolism (R-DRE-70326)	55.08
		Norepinephrine Neurotransmitter Release Cycle (R-DRE-181430)	75.6
Membrane Trafficking (R-DRE-199991)	10.78	Neurotransmitter release cycle (R-DRE-112310)	28
Vesicle-mediated transport (R-DRE-5653656)	10.5
		Serotonin Neurotransmitter Release Cycle (R-DRE-181429)	75.6
Neutrophil degranulation (R-DRE-6798695)	9.7
Innate Immune System (R-DRE-168249)	6.5	Acetylcholine Neurotransmitter Release Cycle (R-DRE-264642)	75.6
		Recycling pathway of L1 (R-DRE-437239)	68.73
		L1CAM interactions (R-DRE-373760)	49.3
		Axon guidance (R-DRE-422475)	10.22
		Nervous system development (R-DRE-9675108)	10.18
		Glutamate Neurotransmitter Release Cycle (R-DRE-210500)	65.74
		Activation of BAD and translocation to mitochondria (R-DRE-111447)	58.15
		Activation of BH3-only proteins (R-DRE-114452)	44.47
		Dopamine Neurotransmitter Release Cycle (R-DRE-212676)	56.7
		HSP90 chaperone cycle for steroid hormone receptors (SHR) in the presence of ligand (R-DRE-3371497)	48.26
		Cellular responses to stress (R-DRE-2262752)	11.07
		Cooperation of PDCL (PhLP1) and TRiC/CCT in G-protein beta folding (R-DRE-6814122)	44.47
		GABA synthesis, release, reuptake and degradation (R-DRE-888590)	43.62
		Aggrephagy (R-DRE-9646399)	42
		Selective autophagy (R-DRE-9663891)	23.62
		Branched-chain amino acid catabolism (R-DRE-70895)	37.8
		Glycolysis (R-DRE-70171)	37.8
		Glucose metabolism (R-DRE-70326)	30.24
		Gluconeogenesis (R-DRE-70263)	35.44
		Pyruvate metabolism (R-DRE-70268)	28
		RHOBTB2 GTPase cycle (R-DRE-9013418)	34.36
		Intraflagellar transport (R-DRE-5620924)	32.87
		Cilium Assembly (R-DRE-5617833)	9.22
		Kinesins (R-DRE-983189)	30.24
		Factors involved in megakaryocyte development and platelet production (R-DRE-983231)	20.43
		HSF1-dependent transactivation (R-DRE-3371571)	29.08
		Regulation of HSF1-mediated heat shock response (R-DRE-3371453)	22.24
		COPI-mediated anterograde transport (R-DRE-6807878)	26.07
		ER to Golgi Anterograde Transport (R-DRE-199977)	15.64
		Transport to the Golgi and subsequent modification (R-DRE-948021)	13.03
		Asparagine N-linked glycosylation (R-DRE-446203)	10.22
		COPI-dependent Golgi-to-ER retrograde traffic (R-DRE-6811434)	16.99
		Intra-Golgi and retrograde Golgi-to-ER traffic (R-DRE-6811442)	10.15
		Cellular response to heat stress (R-DRE-3371556)	25.48
		EPH-ephrin mediated repulsion of cells (R-DRE-3928665)	22.24
		Centrosome maturation (R-DRE-380287)	15.32
		G2/M Transition (R-DRE-69275)	11.6
		Recruitment of mitotic centrosome proteins and complexes (R-DRE-380270)	15.32
		Mitotic Metaphase and Anaphase (R-DRE-2555396)	9
		EML4 and NUDC in mitotic spindle formation (R-DRE-9648025)	14.97
		AURKA Activation by TPX2 (R-DRE-8854518)	16.2
		Regulation of PLK1 Activity at G2/M Transition (R-DRE-2565942)	14.92
		Resolution of Sister Chromatid Cohesion (R-DRE-2500257)	13.5
		Anchoring of the basal body to the plasma membrane (R-DRE-5620912)	12.6
		Cargo recognition for clathrin-mediated endocytosis (R-DRE-8856825)	11.81
		Clathrin-mediated endocytosis (R-DRE-8856828)	14
		Separation of Sister Chromatids (R-DRE-2467813)	10.74
		Organelle biogenesis and maintenance (R-DRE-1852241)	9.9
		Vesicle-mediated transport (R-DRE-5653656)	8.65
		Neutrophil degranulation (R-DRE-6798695)	5.99
		Immune System (R-DRE-168256)	4.42
KO26		KO34
PANTHER Pathways	fold Enrichment	Reactome pathways	fold Enrichment
5HT3 type receptor mediated signaling pathway (P04375)	26.02	Formation of a pool of free 40S subunits (R-DRE-72689)	18.07
Opioid prodynorphin pathway (P05916)	22.47	Cap-dependent Translation Initiation (R-DRE-72737)	15
Beta3 adrenergic receptor signaling pathway (P04379)	19.51	Eukaryotic Translation Initiation (R-DRE-72613)	15
5HT4 type receptor mediated signaling pathway (P04376)	16.85	SRP-dependent cotranslational protein targeting to membrane (R-DRE-1799339)	16.56
Cortocotropin releasing factor receptor signaling pathway (P04380)	15.78	Nonsense Mediated Decay (NMD) independent of the Exon Junction Complex (EJC) (R-DRE-975956)	16.36
Opioid proopiomelanocortin pathway (P05917)	15.45	L13a-mediated translational silencing of Ceruloplasmin expression (R-DRE-156827)	16.22
Opioid proenkephalin pathway (P05915)	14.54	GTP hydrolysis and joining of the 60S ribosomal subunit (R-DRE-72706)	16.06
Dopamine receptor mediated signaling pathway (P05912)	13.73	Nonsense Mediated Decay (NMD) enhanced by the Exon Junction Complex (EJC) (R-DRE-975957)	13.25
Beta2 adrenergic receptor signaling pathway (P04378)	12.78	Major pathway of rRNA processing in the nucleolus and cytosol (R-DRE-6791226)	8.23
Beta1 adrenergic receptor signaling pathway (P04377)	12.78	rRNA processing in the nucleus and cytosol (R-DRE-8868773)	8.23
5HT1 type receptor mediated signaling pathway (P04373)	12.78	mRNA Splicing - Major Pathway (R-DRE-72163)	8.03
Metabotropic glutamate receptor group II pathway (P00040)	12.36	RHO GTPase cycle (R-DRE-9012999)	5.04
Oxytocin receptor mediated signaling pathway (P04391)	9.76	Metabolism of RNA (R-DRE-8953854)	4.93
Muscarinic acetylcholine receptor 2 and 4 signaling pathway (P00043)	9.76
Reactome pathways	fold Enrichment
Dopamine Neurotransmitter Release Cycle (R-DRE-212676)	37.07
Complex I biogenesis (R-DRE-6799198)	17.65
Respiratory electron transport, ATP synthesis by chemiosmotic coupling, and heat production by uncoupling proteins. (R-DRE-163200)	12.16
The citric acid (TCA) cycle and respiratory electron transport (R-DRE-1428517)	8.52
HT26		HT34
Reactome pathways	fold Enrichment	PANTHER Pathways	fold Enrichment
Pyruvate metabolism and Citric Acid (TCA) cycle (R-DRE-71406)	67.41	Pyrimidine Metabolism (P02771)	52.51
The citric acid (TCA) cycle and respiratory electron transport (R-DRE-1428517)	40.29	Pyruvate metabolism (P02772)	44.43
Respiratory electron transport (R-DRE-611105)	35.4	TCA cycle (P00051)	38.51
		Synaptic vesicle trafficking (P05734)	38
		Axon guidance mediated by semaphorins (P00007)	29.88
		Cytoskeletal regulation by Rho GTPase (P00016)	17.16
		Reactome pathways	fold Enrichment
		Association of TriC/CCT with target proteins during biosynthesis (R-DRE-390471)	> 100
		Chaperonin-mediated protein folding (R-DRE-390466)	24.76
		CLEC7A (Dectin-1) induces NFAT activation (R-DRE-5607763)	82.52
		Innate Immune System (R-DRE-168249)	5.55
		Calcineurin activates NFAT (R-DRE-2025928)	57.76
		Adaptive Immune System (R-DRE-1280218)	3.73
		Formation of annular gap junctions (R-DRE-196025)	78.77
		Gap junction degradation (R-DRE-190873)	72.2
		Gap junction trafficking (R-DRE-190828)	61.89
		Membrane Trafficking (R-DRE-199991)	10.17
		Recycling pathway of L1 (R-DRE-437239)	78.77
		L1CAM interactions (R-DRE-373760)	37.67
		Axon guidance (R-DRE-422475)	10.04
		HSF1 activation (R-DRE-3371511)	64.18
		Cellular response to heat stress (R-DRE-3371556)	19.47
		CRMPs in Sema3A signaling (R-DRE-399956)	50.97
		Semaphorin interactions (R-DRE-373755)	18.63
		Activation of BAD and translocation to mitochondria (R-DRE-111447)	44.43
		Activation of BH3-only proteins (R-DRE-114452)	33.98
		Retrograde neurotrophin signalling (R-DRE-177504)	44.43
		Signaling by NTRK1 (TRKA) (R-DRE-187037)	13.97
		HSP90 chaperone cycle for steroid hormone receptors (SHR) in the presence of ligand (R-DRE-3371497)	43.01
		Aggrephagy (R-DRE-9646399)	40.11
		Selective autophagy (R-DRE-9663891)	22.56
		Macroautophagy (R-DRE-1632852)	11.93
		Norepinephrine Neurotransmitter Release Cycle (R-DRE-181430)	38.51
		Neurotransmitter release cycle (R-DRE-112310)	16.04
		Serotonin Neurotransmitter Release Cycle (R-DRE-181429)	38.51
		Acetylcholine Neurotransmitter Release Cycle (R-DRE-264642)	38.51
		Citric acid cycle (TCA cycle) (R-DRE-71403)	37.67
		Pyruvate metabolism and Citric Acid (TCA) cycle (R-DRE-71406)	22.22
		Glycogen metabolism (R-DRE-8982491)	30.4
		Gluconeogenesis (R-DRE-70263)	27.08
		Glucose metabolism (R-DRE-70326)	23.1
		Insulin receptor recycling (R-DRE-77387)	28.88
		The NLRP3 inflammasome (R-DRE-844456)	33.98
		Inflammasomes (R-DRE-622312)	28.88
		GABA synthesis, release, reuptake and degradation (R-DRE-888590)	33.32
		LDL clearance (R-DRE-8964038)	32.09
		Intraflagellar transport (R-DRE-5620924)	31.39
		Cilium Assembly (R-DRE-5617833)	8.81
		Kinesins (R-DRE-983189)	28.88
		Factors involved in megakaryocyte development and platelet production (R-DRE-983231)	13.01
		Dopamine Neurotransmitter Release Cycle (R-DRE-212676)	28.88
		COPI-mediated anterograde transport (R-DRE-6807878)	26.56
		Cooperation of PDCL (PhLP1) and TRiC/CCT in G-protein beta folding (R-DRE-6814122)	25.48
		COPI-dependent Golgi-to-ER retrograde traffic (R-DRE-6811434)	22.72
		Golgi-to-ER retrograde transport (R-DRE-8856688)	20.63
		ER to Golgi Anterograde Transport (R-DRE-199977)	17.93
		Transport to the Golgi and subsequent modification (R-DRE-948021)	14.94
		Intra-Golgi and retrograde Golgi-to-ER traffic (R-DRE-6811442)	13.57
		Asparagine N-linked glycosylation (R-DRE-446203)	11.15
		RHOBTB2 GTPase cycle (R-DRE-9013418)	26.26
		Signaling by Rho GTPases (R-DRE-194315)	4.31
		EML4 and NUDC in mitotic spindle formation (R-DRE-9648025)	17.16
		Mitotic Prometaphase (R-DRE-68877)	9.79
		Recruitment of NuMA to mitotic centrosomes (R-DRE-380320)	11.87
		Recruitment of mitotic centrosome proteins and complexes (R-DRE-380270)	11.71
		Mitotic G2-G2/M phases (R-DRE-453274)	8.75
		G2/M Transition (R-DRE-69275)	8.86
		Mitotic Anaphase (R-DRE-68882)	8.29
		Mitotic Metaphase and Anaphase (R-DRE-2555396)	8.25
		Resolution of Sister Chromatid Cohesion (R-DRE-2500257)	15.47
		Loss of proteins required for interphase microtubule organization from the centrosome (R-DRE-380284)	13.13
		TP53 Regulates Metabolic Genes (R-DRE-5628897)	11.87
		Regulation of HSF1-mediated heat shock response (R-DRE-3371453)	12.74
		Cargo recognition for clathrin-mediated endocytosis (R-DRE-8856825)	12.03
		Centrosome maturation (R-DRE-380287)	11.71
		EPH-ephrin mediated repulsion of cells (R-DRE-3928665)	16.99
		Clathrin-mediated endocytosis (R-DRE-8856828)	14.98
		AURKA Activation by TPX2 (R-DRE-8854518)	12.38
		MHC class II antigen presentation (R-DRE-2132295)	12.2
		Beta-catenin independent WNT signaling (R-DRE-3858494)	9.32
		Signaling by WNT (R-DRE-195721)	5.78
		Ion channel transport (R-DRE-983712)	9.03
		Vesicle-mediated transport (R-DRE-5653656)	8.97
		Neutrophil degranulation (R-DRE-6798695)	6.61
		Immune System (R-DRE-168256)	4.88
