# Supplementary material for: Brain Proteome and Behavioural Analysis in Wild Type, BDNF+/− and BDNF−/− Adult Zebrafish (Danio rerio) Exposed to Two Different Temperatures
Source: Int J Mol Sci. 2022 May 17;23(10):5606. doi: 10.3390/ijms23105606 (PMC9146406; doi:10.3390/ijms23105606)
Supplement: Supplementary file 1 [file ijms-23-05606-s001.zip › ijms-1658523-supplementary/Table S21.xlsx]

## Sheet: Table S13
	Table S21. Y-maze test : P-values for two-way ANOVA followed by Bonferroni's post hoc test. The symbols indicating P≤0.05 in Fig. 8 are shown in correspondence with the comparison to which they refer.
	Symbols used in Fig. 8	Comparison	Comparison	Time immobile (%)	Average speed (m/s)	Maximum speed (m/s)	Total distance travelled (m)	Meandering
	°	HT versus WT	HTvsWT	9.30153e-10	0.60604	0.01591	0.6119	1
	°	KO versus WT	KOvsWT	3.53996e-10	7.80822e-16	0.000953937	8.40118e-16	1.57032e-20
	°	KO versus HT	KOvsHT	1	4.60951e-12	1	4.75219e-12	3.21952e-20
	°	26° C versus 34° C	26vs34	1.34864e-08	0.000442978	7.44596e-05	0.00048744	0.07621
	*	HT 26° C versus WT 26° C	HT26 sWT26	6.67632e-09	0.30306	0.42382	0.29313	1
	*	KO 26° C versus WT 26° C	KO26vsWT26	1.60551e-09	3.88291e-15	0.09699	3.55574e-15	6.89678e-08
	@	KO 26° C versus HT 26° C	KO26vsHT26	0.7918	1.43584e-08	1	1.43856e-08	7.25815e-09
	#	HT 34° C versus WT 34° C	HT34vsWT34	0.9575	1	1	1	1
	#	KO 34° C versus WT 34° C	KO34vsWT34	0.99995	0.00604	0.25071	0.00667	4.25061e-14
	§	KO 34° C versus HT 34° C	KO34vsHT34	0.89769	0.000779005	1	0.000799687	1.70473e-12
	$	WT 34° C versus WT 26° C	WT34vsWT26	2.62969e-09	6.05827e-05	0.15728	5.81458e-05	1
	$	HT 34° C versus HT 26° C	HT34vsHT26	0.42494	1	0.50049	1	1
	$	KO 34° C versus KO 26° C	KO34vsKO26	0.99687	1	0.38764	1	0.29604
		HT 26° C versus WT 34° C	HT26vsWT34	0.91273	0.28709	1	0.28991	1
		HT 34° C versus WT 26° C	HT34vsWT26	0	0.000603713	0.000284503	0.000633304	1
		KO 26° C versus WT 34° C	KO26vsWT34	0.9998	0.00147	1	0.00145	7.37526e-08
		KO 26° C versus HT 34° C	KO26vsHT34	0.99237	0.000161201	1	0.000145084	1.39064e-06
		KO 34° C versus WT 26° C	KO34vsWT26	3.42598e-09	5.24465e-14	1.54574e-05	5.93784e-14	5.19899e-14
		KO 34° C versus HT 26° C	KO34vsHT26	0.96582	1.15186e-07	0.08729	1.36228e-07	2.47295e-15
