# Supplementary material for: Brain Proteome and Behavioural Analysis in Wild Type, BDNF+/− and BDNF−/− Adult Zebrafish (Danio rerio) Exposed to Two Different Temperatures
Source: Int J Mol Sci. 2022 May 17;23(10):5606. doi: 10.3390/ijms23105606 (PMC9146406; doi:10.3390/ijms23105606)
Supplement: Supplementary file 1 [file ijms-23-05606-s001.zip › ijms-1658523-supplementary/Table S22.xlsx]

## Sheet: Table S14
Table S22. Y-Maze test: P-values for one-way repeated measure ANOVA followed by Bonferroni's post hoc test.
Entries in N arm (%)
	26° C			34° C
	WT	HT	KO	WT	HT	KO
T1 versus T2	1	1	0.25506	1	1	0.16354
T1 versus T3	0.60534	1	0.55863	1	0.9892	0.06567
T1 versus T4	0.01431	1	1	1	0.41537	1
T2 versus T3	1	1	1	1	1	1
T2 versus T4	0.43829	1	1	0.82353	0.96472	0.87203
T3 versus T4	0.74841	1	1	0.51502	1	0.41924
Time spent in N arm (%)
	26° C			34° C
	WT	HT	KO	WT	HT	KO
T1 versus T2	0.11912	1	1	1	1	1
T1 versus T3	1	1	1	1	1	1
T1 versus T4	0.04522	1	1	1	1	0.07128
T2 versus T3	1	1	0.20009	1	1	1
T2 versus T4	1	1	0.22963	1	1	0.48282
T3 versus T4	0.92063	1	1	1	1	0.30852
