# Supplementary material for: Brain Proteome and Behavioural Analysis in Wild Type, BDNF+/− and BDNF−/− Adult Zebrafish (Danio rerio) Exposed to Two Different Temperatures
Source: Int J Mol Sci. 2022 May 17;23(10):5606. doi: 10.3390/ijms23105606 (PMC9146406; doi:10.3390/ijms23105606)
Supplement: Supplementary file 1 [file ijms-23-05606-s001.zip › ijms-1658523-supplementary/Table S23.xlsx]

## Sheet: Table S15
Table S23. Novel tank diving test: P-values for two-way ANOVA followed by Bonferroni's post hoc test. The symbols indicating P≤0.05 in Fig. 10 are shown in correspondence with the comparison to which they refer.
Symbols used in Fig. 10	Comparison	Comparison	Transitions (N)	Transitions to top area (N)	Time in top area (%)	Distance travelled in top area (%)	Latency to enter the top area (%)
°	HT versus WT	HTvsWT	1	1	1	1	0.37363
°	KO versus WT	KOvsWT	5.04921e-09	3.78231e-08	2.23661e-08	1.25864e-08	4.76844e-07
°	KO versus HT	KOvsHT	2.1213e-09	1.18831e-09	4.91759e-09	4.16602e-09	0.000291635
°	26° C versus 34° C	26vs34	0.00573	0.00505	0.00127	0.000219653	3.61529e-10
*	HT 26° C versus WT 26° C	HT26vsWT26	1	1	1	1	0.51524
*	KO 26° C versus WT 26° C	KO26vsWT26	4.77036e-06	4.73207e-05	5.35865e-05	2.01633e-05	5.35528e-07
@	KO 26° C versus HT 26° C	KO26vsHT26	0.00307	0.00175	0.000549133	0.000310393	0.00388
#	HT 34° C versus WT 34° C	HT34vsWT34	1	0.85722	1	1	1
#	KO 34° C versus WT 34° C	KO34vsWT34	0.00307	0.00385	0.00196	0.00245	0.73707
§	KO 34° C versus HT 34° C	KO34vsHT34	1.54204e-06	1.46106e-06	3.40289e-05	5.132e-05	0.81914
$	WT 34° C versus WT 26° C	WT34vsWT26	0.01906	0.05421	0.10552	0.03091	4.0761e-07
$	HT 34° C versus HT 26° C	HT34vsHT26	1	1	1	1	0.00266
$	KO 34° C versus KO 26° C	KO34vsKO26	1	1	1	0.80484	0.64401
	HT 26° C versus WT 34° C	HT26vsWT34	1	0.62467	0.48305	0.21175	0.00314
	HT 34° C versus WT 26° C	HT34vsWT26	1	1	1	0.48157	3.27681e-07
	KO 26° C versus WT 34° C	KO26vsWT34	0.53212	0.83848	0.53156	0.80451	1
	KO 26° C versus HT 34° C	KO26vsHT34	0.00186	0.0029	0.0313	0.0607	1
	KO 34° C versus WT 26° C	KO34vsWT26	1.38164e-09	9.95236e-09	1.21486e-08	2.15782e-09	2.10108e-11
	KO 34° C versus HT 26° C	KO34vsHT26	2.86444e-06	7.73221e-07	1.9556e-07	5.55407e-08	8.29083e-07
