# Supplementary material for: Brain Proteome and Behavioural Analysis in Wild Type, BDNF+/− and BDNF−/− Adult Zebrafish (Danio rerio) Exposed to Two Different Temperatures
Source: Int J Mol Sci. 2022 May 17;23(10):5606. doi: 10.3390/ijms23105606 (PMC9146406; doi:10.3390/ijms23105606)
Supplement: Supplementary file 1 [file ijms-23-05606-s001.zip › ijms-1658523-supplementary/Table S24.xlsx]

## Sheet: Table S16
Table S24. Dark and light test: P-values for one-way ANOVA followed by Bonferroni's post hoc test. The symbols indicating P≤0.05 in Fig. 11 are shown in correspondence with the comparison to which they refer.
Symbols used in Fig. 11	Comparison	Comparison	Time spent in dark area (%)	Transitions (N)
°	HT versus WT	HTvsWT	0.000914478	1
°	KO versus WT	KOvsWT	2.7638e-05	0.09536
°	KO versus HT	KOvsHT	1	0.2165
°	26° C versus 34° C	26vs34	0.000313423	0.70706
*	HT 26° C versus WT 26° C	HT26vsWT26	0.00174	0.07965
*	KO 26° C versus WT 26° C	KO26vsWT26	1.84981e-05	0.92936
@	KO 26° C versus HT 26° C	KO26vsHT26	1	1
#	HT 34° C versus WT 34° C	HT34vsWT34	1	0.31967
#	KO 34° C versus WT 34° C	KO34vsWT34	1	1
§	KO 34° C versus HT 34° C	KO34vsHT34	1	0.0092
$	WT 34° C versus WT 26° C	WT34vsWT26	0.000589636	1
$	HT 34° C versus HT 26° C	HT34vsHT26	1	0.01234
$	KO 34° C versus KO 26° C	KO34vsKO26	1	1
	HT 26° C versus WT 34° C	HT26vsWT34	1	1
	HT 34° C versus WT 26° C	HT34vsWT26	2.77078e-06	1
	KO 26° C versus WT 34° C	KO26vsWT34	1	1
	KO 26° C versus HT 34° C	KO26vsHT34	1	0.21919
	KO 34° C versus WT 26° C	KO34vsWT26	1.29061e-06	0.06158
	KO 34° C versus HT 26° C	KO34vsHT26	1	1
