# Supplementary material for: Brain Proteome and Behavioural Analysis in Wild Type, BDNF+/− and BDNF−/− Adult Zebrafish (Danio rerio) Exposed to Two Different Temperatures
Source: Int J Mol Sci. 2022 May 17;23(10):5606. doi: 10.3390/ijms23105606 (PMC9146406; doi:10.3390/ijms23105606)
Supplement: Supplementary file 1 [file ijms-23-05606-s001.zip › ijms-1658523-supplementary/Table S25.xlsx]

## Sheet: Table S17
Table S25. Social preference test: P-values for two-way ANOVA followed by Bonferroni's post hoc test. The symbols indicating P≤0.05 in Fig. 12 are shown in correspondence with the comparison to which they refer.
Symbols used in Fig. 12	Comparison	Comparison	Transitions to social area (N)	Time spent in social area (%)	Distance travelled in social area (%)
°	HT versus WT	HTvsWT	0.10345	0.64839	0.34114
°	KO versus WT	KOvsWT	0.28474	1	1
°	KO versus HT	KOvsHT	0.000643683	0.27358	0.16041
°	26° C versus 34° C	26vs34	0.06016	3.43301e-05	2.17848e-05
*	HT 26° C versus WT 26° C	HT26vsWT26	0.22055	1	1
*	KO 26° C versus WT 26° C	KO26vsWT26	1	1	1
@	KO 26° C versus HT 26° C	KO26vsHT26	1	1	1
#	HT 34° C versus WT 34° C	HT34vsWT34	1	0.97082	1
#	KO 34° C versus WT 34° C	KO34vsWT34	0.00197	1	1
§	KO 34° C versus HT 34° C	KO34vsHT34	0.000239536	1	1
$	WT 34° C versus WT 26° C	WT34vsWT26	1	0.00177	0.00764
$	HT 34° C versus HT 26° C	HT34vsHT26	1	0.69058	0.27104
$	KO 34° C versus KO 26° C	KO34vsKO26	0.000988242	1	1
	HT 26° C versus WT 34° C	HT26vsWT34	1	0.00261	0.0011
	HT 34° C versus WT 26° C	HT34vsWT26	0.82087	0.53837	0.97911
	KO 26° C versus WT 34° C	KO26vsWT34	1	0.26876	0.28163
	KO 26° C versus HT 34° C	KO26vsHT34	1	1	1
	KO 34° C versus WT 26° C	KO34vsWT26	0.17342	0.0424	0.06931
	KO 34° C versus HT 26° C	KO34vsHT26	2.60386e-05	0.05855	0.01275
