# Supplementary material for: Brain Proteome and Behavioural Analysis in Wild Type, BDNF+/− and BDNF−/− Adult Zebrafish (Danio rerio) Exposed to Two Different Temperatures
Source: Int J Mol Sci. 2022 May 17;23(10):5606. doi: 10.3390/ijms23105606 (PMC9146406; doi:10.3390/ijms23105606)
Supplement: Supplementary file 1 [file ijms-23-05606-s001.zip › ijms-1658523-supplementary/Table S26.xlsx]

## Sheet: Table S18
Table S26. Mirror biting test: P-values for two-way ANOVA followed by Bonferroni's post hoc test. The symbols indicating P≤0.05 in Fig. 13 are shown in correspondence with the comparison to which they refer.
Symbols used in Fig. 13	Comparison	Comparison (abbreviation)	Mirror approach zone entries (N)	Mirror approach zone time spent (%)	Mirror bites (N)	Mirror biting latency (%)
°	HT versus WT	HTvsWT	1	1	0.000136481	0.09229
°	KO versus WT	KOvsWT	0.9155	0.38586	8.09193e-07	0.00261
°	KO versus HT	KOvsHT	0.44933	0.19888	0.57942	0.63106
°	26° C versus 34° C	26vs34	0.000403203	0.17048	0.0058	0.06311
*	HT 26° C versus WT 26° C	HT26vsWT26	0.45671	1	0.0057	1
*	KO 26° C versus WT 26° C	KO26vsWT26	1	1	5.20155e-06	0.00756
@	KO 26° C versus HT 26° C	KO26vsHT26	1	1	1	0.27011
#	HT 34° C versus WT 34° C	HT34vsWT34	0.0961	1	0.28585	0.92227
#	KO 34° C versus WT 34° C	KO34vsWT34	1	1	0.28585	1
§	KO 34° C versus HT 34° C	KO34vsHT34	0.16909	1	1	1
$	WT 34° C versus WT 26° C	WT34vsWT26	1	1	0.03609	1
$	HT 34° C versus HT 26° C	HT34vsHT26	9.34172e-05	1	1	0.33432
$	KO 34° C versus KO 26° C	KO34vsKO26	1	1	1	1
	HT 26° C versus WT 34° C	HT26vsWT34	0.66128	1	1	1
	HT 34° C versus WT 26° C	HT34vsWT26	0.14858	1	6.13067e-06	0.00998
	KO 26° C versus WT 34° C	KO26vsWT34	1	1	0.25807	0.76513
	KO 26° C versus HT 34° C	KO26vsHT34	0.000708726	0.11658	1	1
	KO 34° C versus WT 26° C	KO34vsWT26	1	1	6.13067e-06	0.0695
	KO 34° C versus HT 26° C	KO34vsHT26	0.4066	1	1	1
