# Supplementary material for: Brain Proteome and Behavioural Analysis in Wild Type, BDNF+/− and BDNF−/− Adult Zebrafish (Danio rerio) Exposed to Two Different Temperatures
Source: Int J Mol Sci. 2022 May 17;23(10):5606. doi: 10.3390/ijms23105606 (PMC9146406; doi:10.3390/ijms23105606)
Supplement: Supplementary file 1 [file ijms-23-05606-s001.zip › ijms-1658523-supplementary/Table S3_Panther.xlsx]

## Sheet: Foglio1
Table S3. Panther analysis of the proteins differentially expressed in KO26vsWT26, HT26vsWT26, KO34vsWT34, HT34vsWT34, KO26vsHT26, KO34vsHT34, WT34vsWT26. Proteins differentially expressed in the comparisons were analysed by Panther (release 16.0) for pathways enrichment. If any Panther pathways enrichment was found the data were processed by Panther Reactome to find Reactome GO and pathways enri…
KO26vsHT26 increased				KO26vsHT26 decreased
PANTHER Pathways	Count	Fold Enrichment	raw P value	PANTHER Pathways	Count	Fold Enrichment	raw P value
Glycolysis	4	16.80	1.69E-04	Pentose phosphate pathway	4	22.23	9.97E-05
Opioid proenkephalin pathway	6	9.21	8.08E-05	Glycolysis	4	9.36	1.47E-03
Opioid prodynorphin pathway	5	8.49	4.54E-04	TCA cycle	3	8.34	7.89E-03
Cytoskeletal regulation by Rho GTPase	7	5.03	6.80E-04	Methylmalonyl pathway	3	19.05	1.13E-03
				5-Hydroxytryptamine degredation	4	9.88	1.24E-03
				Ubiquitin proteasome pathway	14	9.58	1.78E-09
				Cell cycle	5	8.89	4.57E-04
				Synaptic vesicle trafficking	11	11.37	2.16E-08
				Enkephalin release	9	7.85	6.17E-06
				GABA-B receptor II signaling	7	7.24	1.06E-04
				Dopamine receptor mediated signaling pathway	12	7.21	3.99E-07
				Endogenous cannabinoid signaling	4	6.84	4.03E-03
				Histamine H1 receptor mediated signaling pathway	8	6.35	7.83E-05
				Histamine H2 receptor mediated signaling pathway	7	8.89	3.32E-05
				Beta1 adrenergic receptor signaling pathway	9	6.25	3.15E-05
				Beta2 adrenergic receptor signaling pathway	9	5.97	4.36E-05
				5HT1 type receptor mediated signaling pathway	8	5.93	1.21E-04
				Nicotine pharmacodynamics pathway	5	5.56	2.99E-03
				Cortocotropin releasing factor receptor signaling pathway	6	5.44	1.28E-03
				Beta3 adrenergic receptor signaling pathway	5	5.42	3.30E-03
				PI3 kinase pathway	9	5.41	8.77E-05
				Opioid proopiomelanocortin pathway	6	5.13	1.69E-03
				Opioid proenkephalin pathway	6	5.13	1.69E-03
				Opioid prodynorphin pathway	6	5.68	1.05E-03
				Oxytocin receptor mediated signaling pathway	8	4.45	7.18E-04
				FGF signaling pathway	16	4.31	2.77E-06
				EGF receptor signaling pathway	15	3.60	3.98E-05
				Thyrotropin-releasing hormone receptor signaling pathway	8	4.29	8.96E-04
				Muscarinic acetylcholine receptor 2 and 4 signaling pathway	7	4.26	1.91E-03
				Muscarinic acetylcholine receptor 1 and 3 signaling pathway	6	3.33	1.18E-02
				5HT2 type receptor mediated signaling pathway	8	3.95	1.45E-03
				5HT4 type receptor mediated signaling pathway	5	4.73	5.62E-03
				Metabotropic glutamate receptor group III pathway	7	3.18	8.58E-03
				Metabotropic glutamate receptor group II pathway	7	5.19	6.68E-04
				CCKR signaling map	14	3.13	2.86E-04
				Endothelin signaling pathway	7	2.83	1.50E-02
				Gonadotropin-releasing hormone receptor pathway	18	2.72	2.13E-04
				Wnt signaling pathway	19	2.58	2.78E-04
				Apoptosis signaling pathway	9	2.47	1.37E-02
				Inflammation mediated by chemokine and cytokine signaling pathway	18	2.43	1.19E-03
				Cytoskeletal regulation by Rho GTPase	8	3.20	4.86E-03
				Heterotrimeric G-protein signaling pathway-rod outer segment phototransduction	5	4.73	5.62E-03
KO34vsHT34 increased				KO34vsHT34 decreased
PANTHER Pathways	Count	Fold Enrichment	raw P value	PANTHER Pathways	Count	Fold Enrichment	raw P value
Opioid proenkephalin pathway	6	10.48	3.99E-05	Pentose phosphate pathway	4	15.10	4.22E-04
Opioid prodynorphin pathway	5	9.66	2.53E-04	Glycolysis	7	11.13	1.31E-05
Cortocotropin releasing factor receptor signaling pathway	5	9.27	3.03E-04	TCA cycle	7	13.21	5.31E-06
Beta3 adrenergic receptor signaling pathway	4	8.86	1.45E-03	Methylmalonyl pathway	5	21.57	2.20E-05
Metabotropic glutamate receptor group III pathway	6	5.56	9.85E-04	Vitamin B6 metabolism	3	22.65	1.04E-03
				Serine glycine biosynthesis	3	15.10	2.39E-03
				Pyruvate metabolism	4	15.10	4.22E-04
				Succinate to proprionate conversion	3	18.12	1.63E-03
				Pyrimidine Metabolism	5	11.61	2.02E-04
				Synaptic vesicle trafficking	10	7.02	6.07E-06
				Histamine H1 receptor mediated signaling pathway	11	5.93	8.59E-06
				Histamine H2 receptor mediated signaling pathway	9	7.77	8.86E-06
				Enkephalin release	13	7.70	9.98E-08
				Ubiquitin proteasome pathway	16	7.43	5.18E-09
				Endogenous cannabinoid signaling	6	6.97	4.73E-04
				Dopamine receptor mediated signaling pathway	17	6.94	4.23E-09
				Axon guidance mediated by semaphorins	7	6.61	2.13E-04
				Angiotensin II-stimulated signaling through G proteins and beta-arrestin	9	6.47	3.11E-05
				GABA-B receptor II signaling	10	6.42	1.20E-05
				Cell cycle	9	6.32	3.66E-05
				PI3 kinase pathway	10	5.81	2.58E-05
				Cortocotropin releasing factor receptor signaling pathway	14	5.71	7.75E-07
				Nicotine pharmacodynamics pathway	11	5.54	1.52E-05
				Opioid proenkephalin pathway	7	5.28	6.97E-04
				Opioid prodynorphin pathway	9	5.23	1.33E-04
				Opioid proopiomelanocortin pathway	5	6.04	2.45E-03
				Beta1 adrenergic receptor signaling pathway	10	4.72	1.22E-04
				Beta2 adrenergic receptor signaling pathway	10	4.51	1.71E-04
				Beta3 adrenergic receptor signaling pathway	7	5.16	7.94E-04
				5HT1 type receptor mediated signaling pathway	11	5.54	1.52E-05
				5HT2 type receptor mediated signaling pathway	11	3.69	3.97E-04
				5HT4 type receptor mediated signaling pathway	7	4.50	1.62E-03
				Heterotrimeric G-protein signaling pathway-rod outer segment phototransduction	7	4.50	1.62E-03
				Oxytocin receptor mediated signaling pathway	11	4.15	1.58E-04
				Muscarinic acetylcholine receptor 2 and 4 signaling pathway	10	4.14	3.19E-04
				Cytoskeletal regulation by Rho GTPase	15	4.08	1.29E-05
				Thyrotropin-releasing hormone receptor signaling pathway	11	4.00	2.11E-04
				Muscarinic acetylcholine receptor 1 and 3 signaling pathway	10	3.77	6.14E-04
				Metabotropic glutamate receptor group III pathway	12	3.70	2.16E-04
				Metabotropic glutamate receptor group I pathway	5	3.68	1.55E-02
				Metabotropic glutamate receptor group II pathway	9	5.55	8.92E-05
				Endothelin signaling pathway	11	3.02	1.79E-03
				Ionotropic glutamate receptor pathway	7	2.90	1.43E-02
				FGF signaling pathway	14	2.56	1.96E-03
				EGF receptor signaling pathway	13	2.12	1.33E-02
				Wnt signaling pathway	27	2.49	4.35E-05
				Inflammation mediated by chemokine and cytokine signaling pathway	27	2.47	4.64E-05
				Gonadotropin-releasing hormone receptor pathway	24	2.47	1.34E-04
				CCKR signaling map	16	2.43	2.51E-03
				Apoptosis signaling pathway	12	2.24	1.40E-02
KO34vsKO26 increased				KO34vsKO26 decreased
PANTHER Pathways	Count	Fold Enrichment	raw P value	PANTHER Pathways	Count	Fold Enrichment	raw P value
Ubiquitin proteasome pathway	4	14.38	2.18E-04	Glycolysis	4	15.59	2.24E-04
				TCA cycle	3	13.89	1.94E-03
				Pyruvate metabolism	3	27.77	3.57E-04
				Serine glycine biosynthesis	3	37.03	1.86E-04
				Angiotensin II-stimulated signaling through G proteins and beta-arrestin	7	12.34	3.73E-06
				Endogenous cannabinoid signaling	4	11.39	6.45E-04
				Enkephalin release	7	10.16	1.18E-05
				Opioid proopiomelanocortin pathway	6	8.55	1.21E-04
				Opioid proenkephalin pathway	6	8.55	1.21E-04
				Opioid prodynorphin pathway	7	11.03	7.26E-06
				Histamine H1 receptor mediated signaling pathway	4	5.29	8.40E-03
				Histamine H2 receptor mediated signaling pathway	4	8.46	1.76E-03
				5HT1 type receptor mediated signaling pathway	5	6.17	1.75E-03
				5HT4 type receptor mediated signaling pathway	4	6.30	4.73E-03
				Metabotropic glutamate receptor group II pathway	6	7.41	2.48E-04
				Metabotropic glutamate receptor group III pathway	7	5.29	5.23E-04
				Beta3 adrenergic receptor signaling pathway	4	7.23	3.00E-03
				Dopamine receptor mediated signaling pathway	7	7.01	1.05E-04
				GABA-B receptor II signaling	4	6.89	3.52E-03
				Heterotrimeric G-protein signaling pathway-rod outer segment phototransduction	4	6.30	4.73E-03
				Cortocotropin releasing factor receptor signaling pathway	4	6.05	5.43E-03
				PI3 kinase pathway	6	6.00	7.03E-04
				Parkinson disease	9	5.90	3.88E-05
				Muscarinic acetylcholine receptor 2 and 4 signaling pathway	5	5.07	3.89E-03
				Cytoskeletal regulation by Rho GTPase	7	4.67	1.05E-03
				Ras Pathway	6	4.40	3.14E-03
				Wnt signaling pathway	11	2.48	6.10E-03
HT34vsHT26 increased				HT34vsHT26 decreased
PANTHER Pathways	Count	Fold Enrichment	raw P value	Reactome pathways	Count	Fold Enrichment	raw P value
Dopamine receptor mediated signaling pathway	9	9.36	1.21E-06	Dopamine Neurotransmitter Release Cycle	3	36.47	1.25E-04
Nicotine pharmacodynamics pathway	6	11.54	2.59E-05	Neurotransmitter release cycle	4	17.02	1.27E-04
Histamine H2 receptor mediated signaling pathway	5	10.99	1.54E-04	Complex I biogenesis	10	34.73	1.68E-12
Enkephalin release	6	9.05	8.92E-05	Respiratory electron transport	10	32.11	3.36E-12
GABA-B receptor II signaling	5	8.95	3.68E-04	Respiratory electron transport, ATP synthesis by chemiosmotic coupling, and heat production by uncoupling proteins.	10	24.31	3.97E-11
Endogenous cannabinoid signaling	3	8.88	5.97E-03	The citric acid (TCA) cycle and respiratory electron transport	14	21.66	1.83E-14
Heterotrimeric G-protein signaling pathway-rod outer segment phototransduction	4	6.55	4.14E-03	Citric acid cycle (TCA cycle)	3	28.36	2.41E-04
Metabotropic glutamate receptor group II pathway	5	6.41	1.48E-03	Pyruvate metabolism and Citric Acid (TCA) cycle	4	17.02	1.27E-04
5HT1 type receptor mediated signaling pathway	5	6.41	1.48E-03
Cortocotropin releasing factor receptor signaling pathway	4	6.28	4.75E-03
Beta1 adrenergic receptor signaling pathway	5	6.01	1.94E-03
Beta2 adrenergic receptor signaling pathway	5	5.74	2.34E-03
Opioid proenkephalin pathway	4	5.92	5.79E-03
Muscarinic acetylcholine receptor 2 and 4 signaling pathway	5	5.27	3.32E-03
Metabotropic glutamate receptor group III pathway	6	4.71	2.26E-03
Cytoskeletal regulation by Rho GTPase	6	4.16	4.05E-03
Integrin signalling pathway	11	3.50	4.59E-04
WT34vsWT26 increased				WT34vsWT26 decreased
Reactome pathways	Count	fold Enrichment	raw P-value	Reactome pathways	Count	fold Enrichment	raw P-value
Association of TriC/CCT with target proteins during biosynthesis (R-DRE-390471)	3	44.21	9.22E-05	The citric acid (TCA) cycle and respiratory electron transport (R-DRE-1428517)	8	12.06	5.83E-07
Scavenging by Class A Receptors (R-DRE-3000480)	3	35.36	1.58E-04	Metabolism (R-DRE-1430728)	21	2.64	5.25E-05
BBSome-mediated cargo-targeting to cilium (R-DRE-5620922)	3	18.61	8.03E-04
Cooperation of PDCL (PhLP1) and TRiC/CCT in G-protein beta folding (R-DRE-6814122)	5	16.84	2.08E-05
Protein folding (R-DRE-391251)	5	16.37	2.36E-05
Chaperonin-mediated protein folding (R-DRE-390466)	5	16.37	2.36E-05
Formation of the ternary complex, and subsequently, the 43S complex (R-DRE-72695)	6	14.74	6.10E-06
Ribosomal scanning and start codon recognition (R-DRE-72702)	6	13.34	1.03E-05
Activation of the mRNA upon binding of the cap-binding complex and eIFs, and subsequent binding to 43S (R-DRE-72662)	6	13.10	1.13E-05
Translation initiation complex formation (R-DRE-72649)	6	13.10	1.13E-05
GTP hydrolysis and joining of the 60S ribosomal subunit (R-DRE-72706)	9	11.53	1.91E-07
L13a-mediated translational silencing of Ceruloplasmin expression (R-DRE-156827)	9	11.53	1.91E-07
Formation of a pool of free 40S subunits (R-DRE-72689)	8	11.50	9.45E-07
Nonsense Mediated Decay (NMD) independent of the Exon Junction Complex (EJC) (R-DRE-975956)	7	11.30	5.11E-06
Cargo trafficking to the periciliary membrane (R-DRE-5620920)	4	11.23	6.03E-04
SRP-dependent cotranslational protein targeting to membrane (R-DRE-1799339)	7	11.15	5.55E-06
Cap-dependent Translation Initiation (R-DRE-72737)	9	10.83	3.14E-07
Eukaryotic Translation Initiation (R-DRE-72613)	9	10.83	3.14E-07
Regulation of HSF1-mediated heat shock response (R-DRE-3371453)	5	10.53	1.63E-04
Cellular response to heat stress (R-DRE-3371556)	6	10.10	4.43E-05
Nonsense Mediated Decay (NMD) enhanced by the Exon Junction Complex (EJC) (R-DRE-975957)	7	9.07	1.96E-05
Nonsense-Mediated Decay (NMD) (R-DRE-927802)	7	9.07	1.96E-05
mRNA Splicing - Major Pathway (R-DRE-72163)	8	6.64	4.17E-05
mRNA Splicing (R-DRE-72172)	8	6.37	5.50E-05
Translation (R-DRE-72766)	10	6.30	7.07E-06
Processing of Capped Intron-Containing Pre-mRNA (R-DRE-72203)	8	5.13	2.32E-04
Cellular responses to stress (R-DRE-2262752)	11	4.25	8.16E-05
Cellular responses to external stimuli (R-DRE-8953897)	11	4.24	8.39E-05
Metabolism of RNA (R-DRE-8953854)	16	4.15	2.64E-06
Vesicle-mediated transport (R-DRE-5653656)	13	3.39	1.70E-04
Metabolism of proteins (R-DRE-392499)	31	2.97	8.41E-08
KO26vsWT26 increased				KO26vsWT26 decreased
PANTHER Pathways	Count	Fold Enrichment	raw P value	PANTHER Pathways	Count	Fold Enrichment	raw P value
Opioid proenkephalin pathway	6	10.09	4.92E-05	Pentose phosphate pathway	4	20.08	1.46E-04
Opioid prodynorphin pathway	5	9.30	3.01E-04	Methylmalonyl pathway	3	17.21	1.51E-03
				Glycolysis	5	10.57	2.42E-04
				Synaptic vesicle trafficking	11	10.27	5.94E-08
				5-Hydroxytryptamine degredation	4	8.92	1.78E-03
				Enkephalin release	11	8.66	2.64E-07
				Ubiquitin proteasome pathway	13	8.03	4.73E-08
				Histamine H2 receptor mediated signaling pathway	7	8.03	6.24E-05
				Cell cycle	5	8.03	7.18E-04
				Endogenous cannabinoid signaling	5	7.72	8.39E-04
				Dopamine receptor mediated signaling pathway	14	7.60	2.67E-08
				TCA cycle	3	7.53	1.04E-02
				GABA-B receptor II signaling	8	7.47	2.95E-05
				Opioid prodynorphin pathway	8	6.83	5.18E-05
				Parkinson disease	19	6.75	5.20E-10
				Metabotropic glutamate receptor group II pathway	10	6.69	7.15E-06
				Opioid proopiomelanocortin pathway	8	6.18	9.78E-05
				Nicotine pharmacodynamics pathway	6	6.02	8.24E-04
				5HT1 type receptor mediated signaling pathway	9	6.02	4.32E-05
				Histamine H1 receptor mediated signaling pathway	8	5.74	1.55E-04
				Angiotensin II-stimulated signaling through G proteins and beta-arrestin	6	5.74	1.04E-03
				PI3 kinase pathway	10	5.43	3.67E-05
				Opioid proenkephalin pathway	7	5.41	5.52E-04
				Beta1 adrenergic receptor signaling pathway	8	5.02	3.55E-04
				Muscarinic acetylcholine receptor 2 and 4 signaling pathway	9	4.95	1.69E-04
				Cortocotropin releasing factor receptor signaling pathway	6	4.92	2.12E-03
				Beta3 adrenergic receptor signaling pathway	5	4.90	5.02E-03
				Beta2 adrenergic receptor signaling pathway	8	4.79	4.69E-04
				FGF signaling pathway	18	4.38	5.80E-07
				5HT4 type receptor mediated signaling pathway	5	4.27	8.46E-03
				Heterotrimeric G-protein signaling pathway-rod outer segment phototransduction	5	4.27	8.46E-03
				Oxytocin receptor mediated signaling pathway	8	4.02	1.36E-03
				EGF receptor signaling pathway	18	3.91	2.61E-06
				Thyrotropin-releasing hormone receptor signaling pathway	8	3.87	1.69E-03
				Metabotropic glutamate receptor group III pathway	9	3.69	1.21E-03
				5HT2 type receptor mediated signaling pathway	8	3.57	2.69E-03
				Muscarinic acetylcholine receptor 1 and 3 signaling pathway	7	3.51	5.29E-03
				CCKR signaling map	17	3.43	2.36E-05
				Cytoskeletal regulation by Rho GTPase	9	3.26	2.68E-03
				Ras Pathway	8	3.18	5.16E-03
				Endothelin signaling pathway	8	2.92	8.24E-03
				Huntington disease	15	2.91	3.75E-04
				Gonadotropin-releasing hormone receptor pathway	21	2.87	3.37E-05
				Wnt signaling pathway	23	2.82	1.90E-05
				Apoptosis signaling pathway	10	2.48	9.60E-03
				Heterotrimeric G-protein signaling pathway-Gi alpha and Gs alpha mediated pathway	14	2.44	2.74E-03
				Inflammation mediated by chemokine and cytokine signaling pathway	20	2.43	5.74E-04
				Integrin signalling pathway	14	2.32	5.98E-03
HT26vsWT26 increased				HT26vsWT26 decreased
Reactome pathways	Count	Fold Enrichment	raw P value	Reactome pathways	Count	Fold Enrichment	raw P value
The citric acid (TCA) cycle and respiratory electron transport	7	12.88	1.87E-06	Mitochondrial Fatty Acid Beta-Oxidation	4	15.82	1.82E-04
				Insulin receptor recycling	3	20.25	6.51E-04
				RHO GTPases Activate WASPs and WAVEs	5	19.12	1.21E-05
				RHO GTPase Effectors	9	5.14	9.39E-05
				Signaling by Rho GTPases	11	4.32	7.15E-05
				mRNA 3'-end processing	6	15.64	4.50E-06
				Processing of Capped Intron-Containing Pre-mRNA	12	7.48	1.52E-07
				RNA Polymerase II Transcription Termination	6	15.64	4.50E-06
				RNA Polymerase II Transcription	14	2.80	6.30E-04
				Formation of the ternary complex, and subsequently, the 43S complex	5	11.95	9.43E-05
				Cap-dependent Translation Initiation	7	8.19	3.64E-05
				Eukaryotic Translation Initiation	7	8.19	3.64E-05
				Translation	8	4.91	3.09E-04
				Transport of Mature mRNA derived from an Intron-Containing Transcript	5	11.71	1.03E-04
				Transport of Mature Transcript to Cytoplasm	5	11.25	1.23E-04
				Ribosomal scanning and start codon recognition	5	10.82	1.45E-04
				Translation initiation complex formation	5	10.62	1.58E-04
				Activation of the mRNA upon binding of the cap-binding complex and eIFs, and subsequent binding to 43S	5	10.62	1.58E-04
				Formation of a pool of free 40S subunits	7	9.79	1.24E-05
				EPH-Ephrin signaling	5	9.72	2.32E-04
				mRNA Splicing - Major Pathway	12	9.69	1.05E-08
				mRNA Splicing	12	9.30	1.62E-08
				Nonsense Mediated Decay (NMD) enhanced by the Exon Junction Complex (EJC)	7	8.82	2.33E-05
				Nonsense-Mediated Decay (NMD)	7	8.82	2.33E-05
				GTP hydrolysis and joining of the 60S ribosomal subunit	7	8.73	2.49E-05
				L13a-mediated translational silencing of Ceruloplasmin expression	7	8.73	2.49E-05
				Nonsense Mediated Decay (NMD) independent of the Exon Junction Complex (EJC)	5	7.86	5.83E-04
				SRP-dependent cotranslational protein targeting to membrane	5	7.75	6.18E-04
				Innate Immune System	22	2.96	8.20E-06
KO34vsWT34 increased				KO34vsWT34 decreased
PANTHER Pathways	Count	Fold Enrichment	raw P value	PANTHER Pathways	Count	Fold Enrichment	raw P value
Opioid proenkephalin pathway	6	10.09	4.92E-05	Pentose phosphate pathway	4	20.08	1.46E-04
Opioid prodynorphin pathway	5	9.30	3.01E-04	Methylmalonyl pathway	3	17.21	1.51E-03
				Glycolysis	5	10.57	2.42E-04
				Synaptic vesicle trafficking	11	10.27	5.94E-08
				5-Hydroxytryptamine degredation	4	8.92	1.78E-03
				Enkephalin release	11	8.66	2.64E-07
				Ubiquitin proteasome pathway	13	8.03	4.73E-08
				Histamine H2 receptor mediated signaling pathway	7	8.03	6.24E-05
				Cell cycle	5	8.03	7.18E-04
				Endogenous cannabinoid signaling	5	7.72	8.39E-04
				Dopamine receptor mediated signaling pathway	14	7.60	2.67E-08
				TCA cycle	3	7.53	1.04E-02
				GABA-B receptor II signaling	8	7.47	2.95E-05
				Opioid prodynorphin pathway	8	6.83	5.18E-05
				Parkinson disease	19	6.75	5.20E-10
				Metabotropic glutamate receptor group II pathway	10	6.69	7.15E-06
				Opioid proopiomelanocortin pathway	8	6.18	9.78E-05
				Nicotine pharmacodynamics pathway	6	6.02	8.24E-04
				5HT1 type receptor mediated signaling pathway	9	6.02	4.32E-05
				Histamine H1 receptor mediated signaling pathway	8	5.74	1.55E-04
				Angiotensin II-stimulated signaling through G proteins and beta-arrestin	6	5.74	1.04E-03
				PI3 kinase pathway	10	5.43	3.67E-05
				Opioid proenkephalin pathway	7	5.41	5.52E-04
				Beta1 adrenergic receptor signaling pathway	8	5.02	3.55E-04
				Muscarinic acetylcholine receptor 2 and 4 signaling pathway	9	4.95	1.69E-04
				Cortocotropin releasing factor receptor signaling pathway	6	4.92	2.12E-03
				Beta3 adrenergic receptor signaling pathway	5	4.90	5.02E-03
				Beta2 adrenergic receptor signaling pathway	8	4.79	4.69E-04
				FGF signaling pathway	18	4.38	5.80E-07
				5HT4 type receptor mediated signaling pathway	5	4.27	8.46E-03
				Heterotrimeric G-protein signaling pathway-rod outer segment phototransduction	5	4.27	8.46E-03
				Oxytocin receptor mediated signaling pathway	8	4.02	1.36E-03
				EGF receptor signaling pathway	18	3.91	2.61E-06
				Thyrotropin-releasing hormone receptor signaling pathway	8	3.87	1.69E-03
				Metabotropic glutamate receptor group III pathway	9	3.69	1.21E-03
				5HT2 type receptor mediated signaling pathway	8	3.57	2.69E-03
				Muscarinic acetylcholine receptor 1 and 3 signaling pathway	7	3.51	5.29E-03
				CCKR signaling map	17	3.43	2.36E-05
				Cytoskeletal regulation by Rho GTPase	9	3.26	2.68E-03
				Ras Pathway	8	3.18	5.16E-03
				Endothelin signaling pathway	8	2.92	8.24E-03
				Huntington disease	15	2.91	3.75E-04
				Gonadotropin-releasing hormone receptor pathway	21	2.87	3.37E-05
				Wnt signaling pathway	23	2.82	1.90E-05
				Apoptosis signaling pathway	10	2.48	9.60E-03
				Heterotrimeric G-protein signaling pathway-Gi alpha and Gs alpha mediated pathway	14	2.44	2.74E-03
				Inflammation mediated by chemokine and cytokine signaling pathway	20	2.43	5.74E-04
				Integrin signalling pathway	14	2.32	5.98E-03
HT34vsWT34 increased				HT34vsWT34 decreased
PANTHER Pathways	Count	Fold Enrichment	raw P value	PANTHER Pathways	Count	Fold Enrichment	raw P value
Opioid proenkephalin pathway	6	10.48	3.99E-05	Vitamin B6 metabolism	3	22.65	1.04E-03
Opioid prodynorphin pathway	5	9.66	2.53E-04	Methylmalonyl pathway	5	21.57	2.20E-05
Cortocotropin releasing factor receptor signaling pathway	5	9.27	3.03E-04	Succinate to proprionate conversion	3	18.12	1.63E-03
Beta3 adrenergic receptor signaling pathway	4	8.86	1.45E-03	Serine glycine biosynthesis	3	15.10	2.39E-03
Metabotropic glutamate receptor group III pathway	6	5.56	9.85E-04	Pyruvate metabolism	4	15.10	4.22E-04
				Pentose phosphate pathway	4	15.10	4.22E-04
				TCA cycle	7	13.21	5.31E-06
				Pyrimidine Metabolism	5	11.61	2.02E-04
				Glycolysis	7	11.13	1.31E-05
				Histamine H2 receptor mediated signaling pathway	9	7.77	8.86E-06
				Enkephalin release	13	7.70	9.98E-08
				Ubiquitin proteasome pathway	16	7.43	5.18E-09
				Synaptic vesicle trafficking	10	7.02	6.07E-06
				Endogenous cannabinoid signaling	6	6.97	4.73E-04
				Dopamine receptor mediated signaling pathway	17	6.94	4.23E-09
				Axon guidance mediated by semaphorins	7	6.61	2.13E-04
				Angiotensin II-stimulated signaling through G proteins and beta-arrestin	9	6.47	3.11E-05
				Opioid prodynorphin pathway	10	6.42	1.20E-05
				GABA-B receptor II signaling	9	6.32	3.66E-05
				Cell cycle	5	6.04	2.45E-03
				Histamine H1 receptor mediated signaling pathway	11	5.93	8.59E-06
				Parkinson disease	22	5.88	3.61E-10
				Opioid proopiomelanocortin pathway	10	5.81	2.58E-05
				PI3 kinase pathway	14	5.71	7.75E-07
				Cortocotropin releasing factor receptor signaling pathway	9	5.55	8.92E-05
				Metabotropic glutamate receptor group II pathway	11	5.54	1.52E-05
				5HT1 type receptor mediated signaling pathway	11	5.54	1.52E-05
				Nicotine pharmacodynamics pathway	7	5.28	6.97E-04
				Opioid proenkephalin pathway	9	5.23	1.33E-04
				Beta3 adrenergic receptor signaling pathway	7	5.16	7.94E-04
				Beta1 adrenergic receptor signaling pathway	10	4.72	1.22E-04
				Beta2 adrenergic receptor signaling pathway	10	4.51	1.71E-04
				5HT4 type receptor mediated signaling pathway	7	4.50	1.62E-03
				Heterotrimeric G-protein signaling pathway-rod outer segment phototransduction	7	4.50	1.62E-03
				Oxytocin receptor mediated signaling pathway	11	4.15	1.58E-04
				Muscarinic acetylcholine receptor 2 and 4 signaling pathway	10	4.14	3.19E-04
				Cytoskeletal regulation by Rho GTPase	15	4.08	1.29E-05
				Thyrotropin-releasing hormone receptor signaling pathway	11	4.00	2.11E-04
				Muscarinic acetylcholine receptor 1 and 3 signaling pathway	10	3.77	6.14E-04
				Metabotropic glutamate receptor group III pathway	12	3.70	2.16E-04
				5HT2 type receptor mediated signaling pathway	11	3.69	3.97E-04
				Metabotropic glutamate receptor group I pathway	5	3.68	1.55E-02
				Huntington disease	22	3.21	5.12E-06
				Endothelin signaling pathway	11	3.02	1.79E-03
				Ionotropic glutamate receptor pathway	7	2.90	1.43E-02
				FGF signaling pathway	14	2.56	1.96E-03
				Wnt signaling pathway	27	2.49	4.35E-05
				Inflammation mediated by chemokine and cytokine signaling pathway	27	2.47	4.64E-05
				Gonadotropin-releasing hormone receptor pathway	24	2.47	1.34E-04
				CCKR signaling map	16	2.43	2.51E-03
				Apoptosis signaling pathway	12	2.24	1.40E-02
				EGF receptor signaling pathway	13	2.12	1.33E-02
