# Supplementary material for: Brain Proteome and Behavioural Analysis in Wild Type, BDNF+/− and BDNF−/− Adult Zebrafish (Danio rerio) Exposed to Two Different Temperatures
Source: Int J Mol Sci. 2022 May 17;23(10):5606. doi: 10.3390/ijms23105606 (PMC9146406; doi:10.3390/ijms23105606)
Supplement: Supplementary file 1 [file ijms-23-05606-s001.zip › ijms-1658523-supplementary/Table S4_HT26vsWT26.xlsx]

## Sheet: Foglio1
Table S4. List of the proteins differentially expressed in HT26vsWT26. Proteins were considered differentially expressed in the comparison if they showed significant t-test difference (Welch's test P ≤0.05) or are expressed exclusively in one condition.
HT26vsWT26
Welch's T-test Difference HT26_WT26	Protein IDs	Majority protein IDs	Protein names	Gene names
0.346217	Q6DRD1	Q6DRD1		atp5o
0.41901	B8JLJ3	B8JLJ3		ywhaz
0.447929	A0A140LH51;A0A140LGY7	A0A140LH51;A0A140LGY7		map1aa
0.500116	F1R984;X1WEL5;A0A2R8QHT3	F1R984;X1WEL5;A0A2R8QHT3		ubr4
0.523368	Q1LX26;A3KNR2	Q1LX26;A3KNR2		si:dkey-238c7.16
0.564478	Q6NWC1	Q6NWC1		vdac1
0.572251	Q7ZTS4	Q7ZTS4	Keratin, type I cytoskeletal 18	krt18
0.594513	A0A2R8QBS2;F2Z4T4;A0A0R4IC31;A0A2R8Q9F2	A0A2R8QBS2;F2Z4T4;A0A0R4IC31;A0A2R8Q9F2		akap12b
0.613309	B0R197	B0R197		vdac3
0.647387	Q71E60;A0A286Y9Q6;F1QL02;A2CG69	Q71E60;A0A286Y9Q6		gria3b
0.648682	A0JMF4;A0A0R4IN26;A0A0R4IPW8	A0JMF4;A0A0R4IN26;A0A0R4IPW8		sept15
0.65482	E7F2K4;A0A2R8RW11;K7DYN8;K7DYJ9;K7DYH4	E7F2K4;A0A2R8RW11;K7DYN8;K7DYJ9;K7DYH4		si:ch211-140m22.7
0.661572	Q9PVK5	Q9PVK5	L-lactate dehydrogenase A chain	ldha
0.712729	Q6P0I2	Q6P0I2	Proteasome subunit alpha type	psma8
0.721616	Q8AWD0	Q8AWD0		vdac2
0.741616	E9QFS3;F1RA35	E9QFS3;F1RA35		macf1a
0.760358	F1QWM3;Q5PR60;A0A2R8QGJ9	F1QWM3;Q5PR60;A0A2R8QGJ9		ube2ka;ube2kb
0.766343	A0A0R4IGY4;A0A0R4IL25	A0A0R4IGY4;A0A0R4IL25		erc2
0.793564	X1WFD2	X1WFD2		ap2a1
0.835219	A3QK31	A3QK31		slc17a7a
0.842351	E7FBI2;A0A2R8PYR9;A0A0R4J7C3;G1K2T5;F1Q7M8;F1QB74;F1QPM0	E7FBI2;A0A2R8PYR9;A0A0R4J7C3	Microtubule-associated protein	si:dkey-77a20.5
0.870028	X1WCQ3	X1WCQ3		LOC101883740
0.952467	A2CF37;F1Q8J7	A2CF37		tnr
0.95927	Q6NYX2;Q803N5;A0A2R8PYV5;X1WD19;A0A2R8QEL5	Q6NYX2;Q803N5;A0A2R8PYV5;X1WD19;A0A2R8QEL5		tardbpl
0.961519	F1R161;A3KPT4;Q6NYW6;I3IS24;A0A2R8QJ13	F1R161;A3KPT4;Q6NYW6	CLIP-associating protein 2	clasp2
0.997803	E7F744	E7F744		nptxra
1.00516	A0A2R8Q383;A0A2R8Q583;A0A2R8QTA8;A0A2R8QAK9;A0A0R4IIR5;B0UYS2	A0A2R8Q383;A0A2R8Q583;A0A2R8QTA8;A0A2R8QAK9;A0A0R4IIR5;B0UYS2		irak3
1.01246	A8E5B7	A8E5B7		ndufb5
1.02694	Q6DFZ5;A0A286Y8I9	Q6DFZ5;A0A286Y8I9		slc2a3a
1.04302	A0A0R4IRX5	A0A0R4IRX5		zgc:152904
1.05836	A0A0R4ITV0;A0A2R8Q9S7	A0A0R4ITV0;A0A2R8Q9S7		si:dkey-46i9.1
1.06212	A0A2R8QNI9;E9QD14;E7EXI2	A0A2R8QNI9;E9QD14;E7EXI2		sez6l2
1.06427	Q7T2A0;A0A0R4IBY2;I3ITA0;I3IT57	Q7T2A0;A0A0R4IBY2;I3ITA0		tra2a
1.07676	A3KGZ6;A0A0R4ICR2;A0A286YA34	A3KGZ6;A0A0R4ICR2;A0A286YA34	Serine/threonine-protein phosphatase	ppp3cca
1.14278	A0A0R4IFM1	A0A0R4IFM1		zgc:114120
1.15807	E7F0C0;Q5RGD1	E7F0C0;Q5RGD1		stxbp5b;stxbp5a
1.1783	A2ARG7;A0A2R8RU75	A2ARG7;A0A2R8RU75		atp5ib
1.19556	F1QLH1	F1QLH1	Peptidyl-prolyl cis-trans isomerase	ppifb
1.23388	A0A2R8Q5G6;Q66I42;E7F638;A0A2R8RLT8;A0A2R8QLR0;R4GDR8	A0A2R8Q5G6;Q66I42		msna
1.23607	A3KPR4;X1WGM1;A0A140LGV2	A3KPR4;X1WGM1	Histone H4	si:dkey-108k21.23;si:dkey-108k21.12
1.24453	Q7ZV39	Q7ZV39		zgc:56235
1.25751	F1QC52;A0A2R8QC86;A0A2R8QIB9;A0A2R8Q9B4;F6NYB5;A0A2R8QV60	F1QC52;A0A2R8QC86;A0A2R8QIB9;A0A2R8Q9B4;F6NYB5;A0A2R8QV60		pcloa
1.26393	Q6DHC4;E7F463;F1QFC2;F1R886	Q6DHC4;E7F463;F1QFC2;F1R886		bfb;cfb
1.30903	Q6ZM23	Q6ZM23		cox6c
1.33374	Q6NWK3	Q6NWK3		ranbp1
1.34887	F1QYP0;F1RAD4;A0A2R8RZM8;A0A2R8RM66	F1QYP0;F1RAD4;A0A2R8RZM8;A0A2R8RM66		cadm2a
1.3548	Q6NX98	Q6NX98		st13
1.35595	E7F169;A0A0R4IZT7	E7F169	Serine/threonine-protein phosphatase	ppp3cb
1.36402	A0A140LG11	A0A140LG11		si:dkey-56m19.5
1.3661	F1Q7F8	F1Q7F8		rbm4.2
1.39672	F1QZB9;A0A286YB86;E7F2U1	F1QZB9;A0A286YB86;E7F2U1		magi1b
1.41399	F6NXD5	F6NXD5		marcksb
1.43829	A0A0R4IXT8	A0A0R4IXT8		bcan
1.44197	A2BG80;A0A2R8PVH8	A2BG80;A0A2R8PVH8	Serine/threonine-protein phosphatase 2A 55 kDa regulatory subunit B	ppp2r2ab
1.4604	Q6PH44;A0A0R4ICR8;F1R8Z4;Q1LVH2;Q1LVH3	Q6PH44;A0A0R4ICR8;F1R8Z4;Q1LVH2;Q1LVH3		bsg
1.46759	F6P4Z6;A0A0R4IUE2	F6P4Z6		ndufv3
1.52388	X1WFN0;F1R7V9;A0A2R8Q335;A0A2R8Q696	X1WFN0;F1R7V9;A0A2R8Q335;A0A2R8Q696		eml2
1.61098	A0A0R4IVG9;Q6ZM60;A0A0R4IQS8;A9C3Q5;A9C3Q4	A0A0R4IVG9;Q6ZM60;A0A0R4IQS8;A9C3Q5;A9C3Q4	Calcium-transporting ATPase	atp2a2b;atp2a2a
1.69653	A0A0R4IGS4;F1QGG3	A0A0R4IGS4;F1QGG3		nsfb
1.78918	F1QT63	F1QT63		sarnp
1.88565	Q6PC63	Q6PC63		lin7a
2.49957	A0A0A0MPG5;B0S5N4	A0A0A0MPG5;B0S5N4	Plexin A3	plxna3
2.62652	H0WF44;Q04475	H0WF44;Q04475	Beta-2-microglobulin	b2m
OnlyHT26	A2BHD5;Q6PBZ5	A2BHD5;Q6PBZ5		aif1l
OnlyHT26	F1QV17	F1QV17		ank1b
OnlyHT26	A0A0R4IRS1	A0A0R4IRS1		ap1m1
OnlyHT26	O42364;E9QBB8	O42364	Apolipoprotein Eb	apoeb
OnlyHT26	Q7SZQ6	Q7SZQ6		arhgdig
OnlyHT26	B0S516	B0S516	Actin-related protein 2/3 complex subunit 5	arpc5lb
OnlyHT26	A0A0G2KPR3;A0A140LFM5;A0A140LGV5	A0A0G2KPR3;A0A140LFM5;A0A140LGV5		atg7
OnlyHT26	Q1LYB6	Q1LYB6	ATPase inhibitor B, mitochondrial	atpif1b
OnlyHT26	F1QUS0	F1QUS0		calb2b
OnlyHT26	E7FE74;A0A2R8QEH8	E7FE74;A0A2R8QEH8		camkva
OnlyHT26	A0A0H2UKX0;F1QWL2;B3DH78	A0A0H2UKX0;F1QWL2;B3DH78		caska
OnlyHT26	Q1L9H0;Q1L9G9;Q1L9G8;Q1L9G6	Q1L9H0;Q1L9G9;Q1L9G8;Q1L9G6	Tetraspanin	cd9b
OnlyHT26	Q6GMK1;A0A2R8RIZ9	Q6GMK1;A0A2R8RIZ9		cdc42ep4a
OnlyHT26	Q9DE44;F1RDQ7;Q7ZWB1;Q7T3L7;E9QFH2;I3IT74;A8WG02;Q7SXE8;A0A2R8QIS4;E7F9R5;A0A2R8S0E1;A0A2R8PZN2;A0A2R8Q0V9;B0UYG3;Q5RHX9;E7F092;F1R6Y1;Q1RLU9	Q9DE44		cdk5
OnlyHT26	Q7T370	Q7T370	Protein CDV3 homolog	cdv3
OnlyHT26	A2BHA3	A2BHA3		ckma
OnlyHT26	Q6DBT9	Q6DBT9	Claudin	cldnk
OnlyHT26	A0A0R4IRJ8	A0A0R4IRJ8		clic1
OnlyHT26	E7FCQ0	E7FCQ0		cnbpb
OnlyHT26	Q66HV4	Q66HV4	Coatomer subunit beta	copb1
OnlyHT26	A0A2R8Q0R6;Q1LX40;Q1LX41	A0A2R8Q0R6;Q1LX40		cpne2
OnlyHT26	A0A2R8RIN6;Q6NWC6	A0A2R8RIN6;Q6NWC6	Cleavage and polyadenylation specificity factor subunit 6	cpsf6
OnlyHT26	F1R0W9;A0A286YA27;A0A2R8RP20	F1R0W9;A0A286YA27;A0A2R8RP20		dctn1a
OnlyHT26	A0A0R4IER0	A0A0R4IER0		elmod2
OnlyHT26	E9QIK0;E9QE49;A0A2R8QMJ5;E9QFP7;A0A2R8QDV0;A0A2R8RM81	E9QIK0;E9QE49;A0A2R8QMJ5;E9QFP7;A0A2R8QDV0;A0A2R8RM81		emd
OnlyHT26	A0A0R4IFV4	A0A0R4IFV4		erc2
OnlyHT26	Q6NYE1	Q6NYE1		fgb
OnlyHT26	A9JSW0	A9JSW0	Peptidyl-prolyl cis-trans isomerase	fkbp2
OnlyHT26	B0S786;F1RDU2;B0S787	B0S786;F1RDU2		glsb
OnlyHT26	B8A4B0	B8A4B0		glud1a
OnlyHT26	F1QY27	F1QY27		h1fx
OnlyHT26	X1WD76;A0A2R8PX52;F1QVH8	X1WD76;A0A2R8PX52;F1QVH8		hephl1a
OnlyHT26	Q6TGZ7	Q6TGZ7		hn1b
OnlyHT26	Q503B6;F1QNG4;F8W5K1;A0A1L1QZE5;Q6DGD1;A0A2R8Q8S1;P79737	Q503B6;F1QNG4;F8W5K1;A0A1L1QZE5;Q6DGD1;A0A2R8Q8S1;P79737	GTPase NRas	hrasb;hrasa;nras
OnlyHT26	Q503S9	Q503S9		impa2
OnlyHT26	B8A5M8;F1QS14;Q08CF1;I3ITH2	B8A5M8;F1QS14		klc1a
OnlyHT26	E7F7K9	E7F7K9		LOC562078
OnlyHT26	A0A2R8QR85	A0A2R8QR85		mtmr7a
OnlyHT26	A0A0R4IAW3	A0A0R4IAW3		ncam1a
OnlyHT26	F1QQ42	F1QQ42		ndufa1
OnlyHT26	E7FDX3	E7FDX3		ndufaf4
OnlyHT26	Q1MTK5	Q1MTK5		nuak2
OnlyHT26	F1QW82;A0A2R8RUA0	F1QW82;A0A2R8RUA0		nucb2a
OnlyHT26	E9QIQ3;A0A2R8QTE7	E9QIQ3;A0A2R8QTE7		nup62l
OnlyHT26	Q1LUT0;A5PN05	Q1LUT0;A5PN05		nutf2
OnlyHT26	F1R982	F1R982		otx5
OnlyHT26	Q6NWY2	Q6NWY2		oxsr1b
OnlyHT26	F1QTZ4	F1QTZ4		padi2
OnlyHT26	A0A2R8RS96	A0A2R8RS96		palm2akap2
OnlyHT26	Q7ZUZ4	Q7ZUZ4		pdcd5
OnlyHT26	A0A2R8RYD9;A0A2R8QI07;A0A2R8QSH8;E7F4U5;Q5XJW9;Q66HW3;A0A2R8Q455;A0A0R4IMB3;A0A0R4IPY4	A0A2R8RYD9;A0A2R8QI07;A0A2R8QSH8;E7F4U5;Q5XJW9;Q66HW3;A0A2R8Q455;A0A0R4IMB3;A0A0R4IPY4		pip5k1ca;pip5k1ba;pip5k1bb
OnlyHT26	A0A2R8Q2W3;E7FEK1;A0A2R8QR20	A0A2R8Q2W3;E7FEK1;A0A2R8QR20		plekhg4
OnlyHT26	Q568K2	Q568K2	Protein phosphatase 1 regulatory subunit 11	ppp1r11
OnlyHT26	Q567W8	Q567W8		ppp1r14aa
OnlyHT26	A0A0R4IAE3;Q6NY64	A0A0R4IAE3;Q6NY64	Serine/threonine-protein phosphatase 2A 55 kDa regulatory subunit B delta isoform	ppp2r2d
OnlyHT26	A0A2R8QIT4;Q9PTH5	A0A2R8QIT4;Q9PTH5		psme1
OnlyHT26	F1QEX9	F1QEX9		ryr1b
OnlyHT26	A2CF54;A0A2R8QGQ7;A0A2R8QL74;A0A2R8PVX5;A0A2R8Q4N2	A2CF54;A0A2R8QGQ7;A0A2R8QL74;A0A2R8PVX5		scai
OnlyHT26	Q6P0C7	Q6P0C7	Secretory carrier-associated membrane protein 5	scamp5
OnlyHT26	A0A0H2UKD1;Q5XJK1	A0A0H2UKD1;Q5XJK1	Short coiled-coil protein B	scocb
OnlyHT26	F1QVB3;A4FUM1	F1QVB3;A4FUM1	Septin-8-B	sept8b
OnlyHT26	A0A0R4IX00	A0A0R4IX00		si:ch1073-224n8.1
OnlyHT26	F1R6R2	F1R6R2		si:ch211-270n8.1
OnlyHT26	A0A140LH63;A0A140LFZ1;A0A140LH34;A0A140LH11;A0A140LH24	A0A140LH63;A0A140LFZ1;A0A140LH34;A0A140LH11;A0A140LH24		si:ch73-368j24.12
OnlyHT26	F8W5C9;F8W320;G1K2X9;A0A0R4IZ32;Q5TYP8	F8W5C9;F8W320;G1K2X9;A0A0R4IZ32;Q5TYP8	Protein stum homolog	si:dkeyp-59a8.4
OnlyHT26	Q567V5;A0A2R8QME3	Q567V5;A0A2R8QME3		snrpd2
OnlyHT26	Q7ZVB5;B0V1I0	Q7ZVB5;B0V1I0		snrpd3l;snrpd3
OnlyHT26	B0S7S4;Q3B7E7	B0S7S4;Q3B7E7		snx3
OnlyHT26	Q4VA89;F8W5C6	Q4VA89;F8W5C6		snx6
OnlyHT26	X1WG23	X1WG23		sptbn5
OnlyHT26	A0A2R8Q2L1;A0A2R8PZK7;A0A2R8PZL3;A0A2R8Q0L1;A0A2R8RVT7;A0A2R8QFD7;Q5SQE2;B0S761	A0A2R8Q2L1;A0A2R8PZK7;A0A2R8PZL3;A0A2R8Q0L1;A0A2R8RVT7;A0A2R8QFD7;Q5SQE2;B0S761	Syntaxin-binding protein 5-like	stxbp5l
OnlyHT26	F1QRX2;Q6NV25;Q6DI05;Q6DHL4	F1QRX2;Q6NV25;Q6DI05;Q6DHL4	Small ubiquitin-related modifier;Small ubiquitin-related modifier 3-like;Small ubiquitin-related modifier 3;Small ubiquitin-related modifier 2	sumo3b;sumo3l;sumo3;sumo2
OnlyHT26	F1QUA3;A0A0R4IIA7;A0A0R4IKN2	F1QUA3;A0A0R4IIA7		tln2a
OnlyHT26	A0A1D5NS72	A0A1D5NS72		vgf
OnlyHT26	F1QJX3	F1QJX3		wbp2
OnlyHT26	A0A2R8Q5A6	A0A2R8Q5A6		wu:fb95e10
OnlyHT26	A7MBY4	A7MBY4	Histone H2B	zgc:171759
OnlyHT26	B3DIW6	B3DIW6		zgc:194578
OnlyHT26	E9QGE4	E9QGE4		znf541
-3.01799	Q90485	Q90485	Hemoglobin subunit beta-2	ba2
-2.5616	Q4VBU7	Q4VBU7		cox5aa
-2.50424	B8JKY9;Q8JHH1	B8JKY9;Q8JHH1		snrpd1
-2.40664	Q6PC29	Q6PC29	14-3-3 protein gamma-1	ywhag1
-2.36077	F1QV19	F1QV19		ggctb
-2.14757	Q804V9;E9QET1	Q804V9		pvalb5
-2.11622	F1QEB7	F1QEB7		wdr11
-1.91016	Q6PE25;A0A140LFQ3	Q6PE25;A0A140LFQ3	Elongation factor 1-gamma	eef1g
-1.5502	Q1L907	Q1L907		gstr1
-1.5428	F1RCG2	F1RCG2		ptges3b
-1.51964	B0F6R3;B0CLV6	B0F6R3;B0CLV6		cadm3
-1.49844	F1QGU0	F1QGU0		pgp
-1.47319	Q7ZU48	Q7ZU48		hnrnpa0l
-1.4565	Q7ZVI7;E9QD59;E9QH14;E9QBP3;A0A2R8QB43	Q7ZVI7;E9QD59;E9QH14	Actin, cytoplasmic 1;Actin, cytoplasmic 1, N-terminally processed	actba;actb1
-1.42312	Q92051	Q92051	Carbonic anhydrase	cahz
-1.3962	X1WGE7;Q90YM0;A0A2R8RQN2	X1WGE7;Q90YM0		ncam2
-1.31875	A0A0R4I9H8;Q32LV0;A0A0R4IB91;A0A0R4IKK9	A0A0R4I9H8;Q32LV0;A0A0R4IB91;A0A0R4IKK9	Mitogen-activated protein kinase	mapk10
-1.31751	A0A2R8QH30;Q803N7;E9QIP1;Q6IQV0;E9QHH7;E9QCX0	A0A2R8QH30;Q803N7;E9QIP1;Q6IQV0		csnk2a1;zgc:86598
-1.25988	Q6PC80	Q6PC80		rps5
-1.25096	Q5SPJ4;Q5SPJ1	Q5SPJ4;Q5SPJ1		serpina1;serpina1l
-1.22143	E7FCD8	E7FCD8		atp6v1ab
-1.20448	Q7ZUX8;A0A0R4IND4	Q7ZUX8;A0A0R4IND4		dynlrb1
-1.19319	F1QYB8;Q4V984;A0A2R8RJG0;Q7ZSZ0	F1QYB8;Q4V984;A0A2R8RJG0;Q7ZSZ0		rab1bb;rab1a
-1.19135	Q6P2T5	Q6P2T5		arpc2
-1.17201	F6NYT7;A0A2R8QC13;B0V1T0;Q66IE1	F6NYT7;A0A2R8QC13;B0V1T0	Glutathione peroxidase	gpx1a
-1.14101	E9QB40;E9QB47	E9QB40		si:dkey-7l6.4
-1.13461	A0A0R4IS84	A0A0R4IS84		cplx2
-1.07786	Q804W2	Q804W2	Parvalbumin-7	pvalb7
-1.06773	G1K2N2;Q6IQ86	G1K2N2;Q6IQ86	Probable protein BRICK1	brk1
-1.05031	A2BGB4	A2BGB4		pafah1b2
-1.01854	E1AZA6	E1AZA6		kcnc3b
-1.0139	Q4V943;Q7ZUZ2	Q4V943;Q7ZUZ2		actr1
-1.00946	A5PF61	A5PF61	Protein leg1a	leg1a
-1.00268	Q1LWX4;Q4VBR8;B3DG31	Q1LWX4;Q4VBR8;B3DG31	Proteasome subunit alpha type	si:rp71-45k5.4;psma2
-0.990133	F8W3K1;F1RA22;X1WES8;Q7SXU0	F8W3K1;F1RA22;X1WES8;Q7SXU0	Eukaryotic translation initiation factor 3 subunit J;Eukaryotic translation initiation factor 3 subunit J-A	eif3ja
-0.984865	Q6P0D3	Q6P0D3	Actin-related protein 2/3 complex subunit 5	arpc5la
-0.973333	F1Q4T8;E1AZA4;E1AZA5	F1Q4T8;E1AZA4;E1AZA5		kcnc3a
-0.966088	A0A0R4IVC8	A0A0R4IVC8		cox5ab
-0.954874	Q5BJA2	Q5BJA2		ndufa5
-0.954652	Q1LVG7	Q1LVG7		atp5d
-0.947106	A5PF59;Q4QRF7	A5PF59;Q4QRF7	Protein leg1b	zgc:77778;leg1b
-0.936574	Q7ZV92	Q7ZV92		prp19
-0.92946	F1RA10;A0A2R8RTW4	F1RA10		glsb
-0.925858	B8JL43;A0A0R4IHQ0;A0A2R8RRA6;Q6P3G0;E7FBJ1;X1WE71	B8JL43;A0A0R4IHQ0;A0A2R8RRA6;Q6P3G0	Serotransferrin	tfa
-0.902445	E7F2G0;I3IT67	E7F2G0		camk2a
-0.892103	A5PLJ7	A5PLJ7		oxsr1a
-0.885491	F1QIF7	F1QIF7		slc44a2
-0.871272	Q45NF8	Q45NF8		pcp4a
-0.871139	Q6IQM2;CON__P62894	Q6IQM2	Cytochrome c	cyc
-0.867497	Q90486;O93548;F6NT71;Q7T1B0	Q90486	Hemoglobin subunit beta-1	ba1
-0.865409	Q8UUT3;Q8UUT5;Q8UUT2;E9QHE8	Q8UUT3		plp1b
-0.844882	I3IT87;G1K2F5;F1RD00;F1Q9V1;A0A0R4IL09;Q7ZW98;Q6NWK2;F1QLI6	I3IT87;G1K2F5;F1RD00;F1Q9V1;A0A0R4IL09;Q7ZW98;Q6NWK2	AP-2 complex subunit mu-B;AP-2 complex subunit mu-A	ap2m1b;ap2m1a
-0.837231	Q6PC14	Q6PC14	60S ribosomal protein L23	rpl23
-0.8275	Q803G3;A8E583	Q803G3	Serine/threonine-protein phosphatase	ppp2cb
-0.826726	Q6NWJ5;A9JST4;I3ISC4	Q6NWJ5;A9JST4		tuba8l4
-0.811797	H9GY97	H9GY97		N/A
-0.805882	Q803M7	Q803M7	Actin-related protein 2/3 complex subunit 5	arpc5a
-0.792318	Q7ZZ04	Q7ZZ04		echs1
-0.79023	A0A0R4IT35;H0WE40;E7F5Y2;A0A2R8QRF0;A0A0R4IA05;A0A2R8QS29;A0A2R8RKG8;A0A0R4IE31;A0A2R8Q1H5;A0A2R8PY35;A0A0G2L7V8;A0A0R4I9I6;A0A2R8Q0N3;A0A0R4IJF4;A0A2R8Q3L4;A0A2R8QP91;A0A0R4IR68;A0A0R4IWQ9;A0A2R8QPY6;F1R784;A0A0R4I9Q7;E9QJH1;A0A0R4IA12;A0A0A0MPU9;A0A0R4IUI9;A0A0R4IK57;A0A0R4IHC4;A0A0R4IIK6;A0A0R4IE23;A0A0R4IJ29;A0A0R4IDF1;A0A0R4IFZ3;A0A0R4IXT2;H0WFD1;E9QB31;E9QH21;A0A2R8RT99;A0A0R4IY80;A0A0R4IUS…	A0A0R4IT35;H0WE40;E7F5Y2;A0A2R8QRF0;A0A0R4IA05;A0A2R8QS29;A0A2R8RKG8;A0A0R4IE31;A0A2R8Q1H5;A0A2R8PY35;A0A0G2L7V8;A0A0R4I9I6;A0A2R8Q0N3;A0A0R4IJF4;A0A2R8Q3L4;A0A2R8QP91;A0A0R4IR68;A0A0R4IWQ9;A0A2R8QPY6;F1R784;A0A0R4I9Q7;E9QJH1;A0A0R4IA12;A0A0A0MPU9;A0A0R4IUI9;A0A0R4IK57;A0A0R4IHC4;A0A0R4IIK6;A0A0R4IE23;A0A0R4IJ29;A0A0R4IDF1;A0A0R4IFZ3;A0A0R4IXT2;H0WFD1;E9QB31;E9QH21;A0A2R8RT99;A0A0R4IY80;A0A0R4IUS…		si:ch211-64i20.3;si:ch211-218h8.1;si:ch211-205a14.4;si:dkey-29p23.1;si:dkey-240n22.3;si:dkey-156k2.4;si:ch211-276i6.1;si:ch211-197e7.1
-0.787224	F1QKY8	F1QKY8		tubb2
-0.778625	E9QD21;Q6DGU9	E9QD21;Q6DGU9		gstk1
-0.757937	Q7ZWH4;U3JA28	Q7ZWH4	Actin-related protein 2/3 complex subunit 5	arpc5b
-0.748616	E7F4B9;A0A2R8QD67	E7F4B9;A0A2R8QD67		wdr47a
-0.732224	Q6NX09;A0A2R8RKK2;B8A5H6;A0A2R8QAA9;A0A2R8PXN0;A0A2R8QIG3;B8JKC9;B8A4K2;F1RC38	Q6NX09;A0A2R8RKK2	Hexokinase	hk1
-0.728651	A0A0R4IGP6;Q7ZVT2;A0A0R4IAV3;A0A0R4IAN1;A0A0R4IHV1	A0A0R4IGP6;Q7ZVT2	Pyruvate kinase	pkma
-0.711782	A0A0G2L009	A0A0G2L009		dync1h1
-0.694966	A0A2R8RLZ9;Q6TNT9	A0A2R8RLZ9;Q6TNT9		gdi2
-0.686522	Q7SXN5;F1Q917	Q7SXN5	Dynamin-1-like protein	dnm1l
-0.685686	A0A2R8QFE5;E7F5R2	A0A2R8QFE5;E7F5R2		LOC100151589
-0.670232	Q502C8;F1QCE3	Q502C8;F1QCE3		prdx5
-0.659017	Q4V8S5;E9QJP8	Q4V8S5;E9QJP8		acbd7
-0.639976	Q7SXP1	Q7SXP1		capzb
-0.619287	F1QX93	F1QX93		eci1
-0.61896	Q7ZTS8;F1QM02;E9QCY7	Q7ZTS8;F1QM02	ELAV-like protein	elavl1
-0.614971	Q7ZVB2;B0S7W5;B0S7W3;A0A2R8Q3R8	Q7ZVB2;B0S7W5;B0S7W3	Aldehyde dehydrogenase family 9 member A1-A	aldh9a1a;aldh9a1a.2;aldh9a1a.1
-0.608689	Q7SYD0	Q7SYD0		cbr1
-0.605888	Q7T334	Q7T334	Malate dehydrogenase	mdh2
-0.601371	Q6PH57	Q6PH57	Guanine nucleotide-binding protein G(I)/G(S)/G(T) subunit beta-1	gnb1
-0.589539	Q6NZ06	Q6NZ06	Interleukin enhancer-binding factor 2 homolog	ilf2
-0.580665	E7FAQ8	E7FAQ8		hnrnpa1a
-0.575995	A0A0R4IAD5;A0A0R4ITZ8;A0A0R4IRU1	A0A0R4IAD5;A0A0R4ITZ8;A0A0R4IRU1		ndrg4
-0.568006	A0A0R4II13;A0A0R4IC72	A0A0R4II13;A0A0R4IC72		N/A
-0.563357	Q9DGK4;B8JHR2;E7F8Y5	Q9DGK4;B8JHR2;E7F8Y5	Translationally-controlled tumor protein homolog	tpt1
-0.542059	B8A5D3	B8A5D3		nars
-0.513783	Q6PBP1;F8W442;A0A2R8QCW0	Q6PBP1;F8W442;A0A2R8QCW0		gnao1a
-0.504933	Q6DRK0	Q6DRK0	V-type proton ATPase subunit F	atp6v1f
-0.504851	A0A0G2KQL4;A0A0G2L8C2	A0A0G2KQL4;A0A0G2L8C2		ap3b2
-0.464941	Q6NYU8;F8W5P8;F8W2Z3;F8W446;F8W256	Q6NYU8;F8W5P8;F8W2Z3;F8W446;F8W256		hnrnpaba
-0.464206	A2CG95;A2CG94	A2CG95		acadm
-0.422492	A4FUM8	A4FUM8		atp6v1b2
-0.407767	A0A0G2KNY9	A0A0G2KNY9		pin1
-0.403602	Q8JH70;E9QBQ4	Q8JH70	Fructose-bisphosphate aldolase C-B	aldocb
-0.37848	A0A0R4IWT1;A8WHR0	A0A0R4IWT1;A8WHR0	DDB1- and CUL4-associated factor 17	dcaf17
-0.378261	F1RDA6;A0A2R8RNT6	F1RDA6;A0A2R8RNT6		ndufs1
-0.360582	A2BGU8;I3ISI2;I3ISV7;E7FGH0	A2BGU8	Neuronal-specific septin-3	sept3
-0.3231	Q6PE34	Q6PE34		zgc:65894
-0.267461	A0A0R4IGN3;A0A0R4IBZ3	A0A0R4IGN3		pdia3
Only WT26	A0A2R8Q5I9;A0A0G2KK56;A0A2R8QRP7	A0A2R8Q5I9;A0A0G2KK56;A0A2R8QRP7		N/A
Only WT26	A0A2R8Q8P7;A0A0R4IHJ1	A0A2R8Q8P7;A0A0R4IHJ1		N/A
Only WT26	A0A0R4IQ62	A0A0R4IQ62		N/A
Only WT26	A0A2R8QJ20;A0A2R8QB62;A0A2R8Q869	A0A2R8QJ20;A0A2R8QB62;A0A2R8Q869		N/A
Only WT26	F8W2X9;E7F2Y6	F8W2X9;E7F2Y6		abca1b
Only WT26	A0A286YAJ7;A8E7L4	A0A286YAJ7;A8E7L4		abi1b
Only WT26	F1RAV6;A0A2R8QGR5;B0R0H9;F1QFN9;B0R0I0;F1QQ73;F1R6R1	F1RAV6;A0A2R8QGR5;B0R0H9;F1QFN9;B0R0I0;F1QQ73;F1R6R1		acin1a
Only WT26	A0A0R4IPG9;A0A0R4IJ40;A0A2R8RHN2;F1R074	A0A0R4IPG9;A0A0R4IJ40;A0A2R8RHN2;F1R074		agrn
Only WT26	A0A0R4IE20;Q29RB9;Q5RIK4;Q5RIK5	A0A0R4IE20;Q29RB9		ahsa1a
Only WT26	B0V1K1	B0V1K1		aimp1
Only WT26	F1QML8;A0A0H2UKW6;R4GEN9	F1QML8;A0A0H2UKW6;R4GEN9		akap8l
Only WT26	E7F4G7	E7F4G7		ank2a
Only WT26	A0A2R8RUP4;F1QNB1;F1QNB3;A0A2R8RN38	A0A2R8RUP4;F1QNB1		ank3a
Only WT26	A8E7L3;A8E7K8;A8E7L0;A8E7L2;A8E7L1;A8E7K9	A8E7L3;A8E7K8;A8E7L0;A8E7L2;A8E7L1	Annexin	anxa13l
Only WT26	X1WHT2;X1WC51	X1WHT2;X1WC51		ap2a1
Only WT26	A0A0R4IUM3;A0A2R9YJM9	A0A0R4IUM3;A0A2R9YJM9		apba1a
Only WT26	Q6DHK1	Q6DHK1	NAD(P)H-hydrate epimerase	apoa1bp
Only WT26	F1RB27	F1RB27		appl2
Only WT26	E7FFB4;Q499A1;K7DY37;F1QWQ1	E7FFB4;Q499A1;K7DY37;F1QWQ1		arid4a
Only WT26	A0A0R4IF18;A2BGY1;A0A2R8RZM1;F8W355;F8W3H3	A0A0R4IF18;A2BGY1;A0A2R8RZM1		arvcfb
Only WT26	Q5BKW9	Q5BKW9	Isoaspartyl peptidase/L-asparaginase;Isoaspartyl peptidase/L-asparaginase alpha chain;Isoaspartyl peptidase/L-asparaginase beta chain	asrgl1
Only WT26	B0S5H3	B0S5H3	Calcium-transporting ATPase	atp2b3a
Only WT26	A7YY99	A7YY99		atp5ia
Only WT26	A0A2R8QG02;F1QJ36;E7F4M2	A0A2R8QG02;F1QJ36;E7F4M2		atrx
Only WT26	Q1LX53;A0A2R8QI00	Q1LX53;A0A2R8QI00		bcl2l13
Only WT26	A0A140LGP1	A0A140LGP1		bsnb
Only WT26	A0A2R8QSU3	A0A2R8QSU3		calb2a
Only WT26	F1QIC0;Q58EC2	F1QIC0	Cystathionine beta-synthase	cbsb
Only WT26	Q6NWG7;E9QBC5	Q6NWG7;E9QBC5	Tetraspanin	cd9a
Only WT26	Q5RIJ7;Q5RIJ8	Q5RIJ7;Q5RIJ8		chga
Only WT26	A2CEA5;A2CEA4;F6NMS7;A8E5J9	A2CEA5;A2CEA4;F6NMS7;A8E5J9		ckmt2b
Only WT26	A0A286Y9F1	A0A286Y9F1		cltb
Only WT26	Q7T303	Q7T303	Calponin	cnn3a
Only WT26	A5WW99;Q66L51	A5WW99;Q66L51	2-methoxy-6-polyprenyl-1,4-benzoquinol methylase, mitochondrial	coq5
Only WT26	Q7T3C6	Q7T3C6	Cleavage and polyadenylation specificity factor subunit 5	cpsf5
Only WT26	A0A0R4IMK4	A0A0R4IMK4		cspg5b
Only WT26	F1R306;A0A286Y804	F1R306;A0A286Y804		ctnnd2a
Only WT26	A0A0R4I9F5;Q6NYS8	A0A0R4I9F5;Q6NYS8	Dolichyl-diphosphooligosaccharide--protein glycosyltransferase 48 kDa subunit	ddost
Only WT26	B0S6P6	B0S6P6		ddx3
Only WT26	E7FD91	E7FD91		ddx6
Only WT26	B8JMZ3;F1QQT6	B8JMZ3;F1QQT6		dpy30
Only WT26	A0A0R4IXD8	A0A0R4IXD8		dync1i2b
Only WT26	Q6TGT3	Q6TGT3		dynlt3
Only WT26	Q6DRC4	Q6DRC4	Eukaryotic translation initiation factor 3 subunit G	eif3g
Only WT26	Q802C9	Q802C9		eif4a1a
Only WT26	A0A0R4IKW3;Q7ZVA6	A0A0R4IKW3;Q7ZVA6	Eukaryotic initiation factor 4A-III	eif4a3
Only WT26	Q6NYL2	Q6NYL2		eif4ebp2
Only WT26	F1RBN6	F1RBN6		ethe1
Only WT26	Q5TYY2;F1Q951	Q5TYY2;F1Q951		exoc4
Only WT26	E9QJ40	E9QJ40		fam120c
Only WT26	F1RBY0	F1RBY0		fam63b
Only WT26	A0A2R8QH66;A0A2R8Q4J5;A0A2R8QJS1;A0A0G2KQY7	A0A2R8QH66;A0A2R8Q4J5		fat4
Only WT26	F1QN60;E9QE30;F1QEG3;A0A2R8Q157	F1QN60;E9QE30;F1QEG3;A0A2R8Q157		fdps
Only WT26	E9QCD1;B8A5L6	E9QCD1;B8A5L6		fga
Only WT26	A0A2R8RX88;A0A2R8QJ67;F1R0M4;A0A0R4IDV1;F1Q8G6	A0A2R8RX88;A0A2R8QJ67;F1R0M4		fus
Only WT26	Q6B337	Q6B337		gipc1
Only WT26	E7FAZ2;A0A0R4IPR8	E7FAZ2;A0A0R4IPR8		git1
Only WT26	A0A2R8QE49;F1R0G4	A0A2R8QE49;F1R0G4		gna15.3
Only WT26	E7FGF1	E7FGF1		gpr158b
Only WT26	Q32PS5	Q32PS5	GrpE protein homolog	grpel1
Only WT26	A0A0R4IDY9;F1R653;A0A2R8QIW0	A0A0R4IDY9;F1R653;A0A2R8QIW0	Histone deacetylase	hdac1
Only WT26	F1QTE2;A2BHD8	F1QTE2;A2BHD8	Beta-hexosaminidase	hexb
Only WT26	B0S642	B0S642		hibch
Only WT26	F1QSY7	F1QSY7		iars
Only WT26	A0A0R4IGX3;F6NTY9	A0A0R4IGX3;F6NTY9		itln3
Only WT26	A0A2R8RKI9;A0A0R4IT86;B0CM22	A0A2R8RKI9;A0A0R4IT86;B0CM22		kirrel3l
Only WT26	F1QEW3;Q8JFT7	F1QEW3;Q8JFT7	Importin subunit alpha	kpna4;kpna3
Only WT26	B0UYS0	B0UYS0		krt15
Only WT26	F1R5A5;F1QV31;E9QBD7	F1R5A5;F1QV31;E9QBD7		krt5
Only WT26	Q1LVF0	Q1LVF0	Laminin subunit gamma-1	lamc1
Only WT26	F1Q6K5;Q6NY73;F1RAR8;Q24JV9	F1Q6K5;Q6NY73;F1RAR8;Q24JV9	Galectin-3-binding protein B;Galectin-3-binding protein A	lgals3bpb;zgc:112492;lgals3bpa
Only WT26	F1QG10;A5PMQ7	F1QG10;A5PMQ7		LOC100535347;si:dkey-169i5.4
Only WT26	A0A2R8Q261;A0A0R4J6V8;F1RER8;A5WUR1	A0A2R8Q261;A0A0R4J6V8;F1RER8;A5WUR1		LOC101885310;wasf1
Only WT26	E7FE57	E7FE57		LOC794256
Only WT26	F1QBH8	F1QBH8		lrrc4ba
Only WT26	A0A0R4IDF8	A0A0R4IDF8		mag
Only WT26	B8JLF5	B8JLF5		map6d1
Only WT26	A0A0R4IJL5	A0A0R4IJL5		mboat2b
Only WT26	Q9DDG2	Q9DDG2		mdkb
Only WT26	A8WIP2;Q7T2T7	A8WIP2;Q7T2T7		mecp2
Only WT26	A0A0R4ILV7;A0A0R4IE40	A0A0R4ILV7;A0A0R4IE40		mprip
Only WT26	E7F7G0;A0A2R8RHH0;A0A2R8QI61;Q1MTE5;Q568N2;A0A2R8QP23;A0A140LG87;Q6PC92;Q6PC43	E7F7G0;A0A2R8RHH0;A0A2R8QI61;Q1MTE5;Q568N2;A0A2R8QP23;A0A140LG87;Q6PC92;Q6PC43	ADP-ribosylation factor-like protein 3	npm3;arl3;zgc:110197;arl3l1;arl3l2
Only WT26	A0A2R8RMW2;Q1RLY9;F1QXE5;A0A0R4IFP8;Q8QFX6	A0A2R8RMW2;Q1RLY9;F1QXE5;A0A0R4IFP8;Q8QFX6	Neuropilin-1a	nrp1a
Only WT26	E9QCS6;E9QE47;Q7ZTU4	E9QCS6;E9QE47;Q7ZTU4		pafah1b3
Only WT26	A0A2R8Q1Z3;A0A2R8QNK6;A0A0R4IF36;A0A0R4IS47;A0A0R4IHN2;A0A0R4IZD7;E7FAU6;A0A0R4IEA8;A0A0R4IAX7	A0A2R8Q1Z3;A0A2R8QNK6;A0A0R4IF36;A0A0R4IS47;A0A0R4IHN2;A0A0R4IZD7;E7FAU6;A0A0R4IEA8;A0A0R4IAX7		pcdhb
Only WT26	Q1ECX9	Q1ECX9	Protein disulfide-isomerase A4	pdia4
Only WT26	F1QTD1	F1QTD1		penkb
Only WT26	A0A2R8QTG0;Q7SX94	A0A2R8QTG0;Q7SX94		pfdn6
Only WT26	E9QHY3;Q6YMR2	E9QHY3;Q6YMR2		phf5a
Only WT26	F1QT45	F1QT45		pnn
Only WT26	Q6IQL7	Q6IQL7		ppid
Only WT26	F1R8A3;Q05AL2	F1R8A3;Q05AL2	Protein phosphatase 1H	ppm1h
Only WT26	Q7ZV37	Q7ZV37	Protein phosphatase methylesterase 1	ppme1
Only WT26	Z4YIS0;Q6DRG7	Z4YIS0;Q6DRG7	Protein phosphatase 1 regulatory subunit 12A	ppp1r12a
Only WT26	A0A0R4I9N8;E7F7T1;X1WG03	A0A0R4I9N8;E7F7T1		ppp1r1b
Only WT26	F1QQK7;F1R6J2	F1QQK7;F1R6J2		prex1
Only WT26	A0A2R8Q159;Q7SZQ8	A0A2R8Q159;Q7SZQ8		ptges3a
Only WT26	A0A2R8Q3X8;A0A2R8RZG4;A0A2R8Q001;A0A2R8Q7H4	A0A2R8Q3X8;A0A2R8RZG4;A0A2R8Q001;A0A2R8Q7H4		ptprd
Only WT26	A0A0R4IIZ4;A3KPJ4	A0A0R4IIZ4;A3KPJ4		ptprn2
Only WT26	A2BFY7;A0A0R4IS70	A2BFY7;A0A0R4IS70		purba
Only WT26	Q5U3A3;A0A2R8QP95;Q6DC92	Q5U3A3;A0A2R8QP95;Q6DC92		ralab;ralba
Only WT26	Q6IQ97;A0A1D5NSQ1	Q6IQ97;A0A1D5NSQ1	RNA-binding protein 4.1	rbm4.1
Only WT26	A0A0G2KLK6	A0A0G2KLK6		rfx7b
Only WT26	A0A2U3TVS8;A0A0G2KGY0;Q6PG31	A0A2U3TVS8;A0A0G2KGY0;Q6PG31	RNA-binding protein with serine-rich domain 1	rnps1
Only WT26	A0A2R8RSR9;A0A2R8Q170;A0A140LH42;A0A2R8Q021	A0A2R8RSR9;A0A2R8Q170;A0A140LH42;A0A2R8Q021		rph3ab
Only WT26	F1QFV6;A0A286YBP4	F1QFV6;A0A286YBP4		rpl28
Only WT26	Q6P0V6;B0S6P5	Q6P0V6;B0S6P5	60S ribosomal protein L8	rpl8
Only WT26	Q1LWH1	Q1LWH1		rps16
Only WT26	G1K2N0;Q6PBI5	G1K2N0;Q6PBI5	40S ribosomal protein S25	rps25
Only WT26	Q5TZI1	Q5TZI1	Reticulon	rtn1b
Only WT26	A3QJX4	A3QJX4		sars2
Only WT26	A0A2R8RLE3;Q803W1;E9QIS9	A0A2R8RLE3;Q803W1;E9QIS9	Secernin-3	scrn3
Only WT26	A0A0R4IBT7	A0A0R4IBT7		sdr39u1
Only WT26	Q7T2E1;A0A2R8RKG2	Q7T2E1;A0A2R8RKG2		sec13
Only WT26	A0A286Y9S7;E9QB46;Q6PHD9	A0A286Y9S7;E9QB46;Q6PHD9	Selenium-binding protein 1	selenbp1
Only WT26	Q568B3	Q568B3		sept10
Only WT26	Q6NWB3	Q6NWB3		sf3b4
Only WT26	A0A0R4IJ18;A0A0R4IB33;A0A0R4IUU4;A0A0R4ICP0;A0A0R4IGH4;A0A0R4IUW9	A0A0R4IJ18;A0A0R4IB33;A0A0R4IUU4;A0A0R4ICP0;A0A0R4IGH4		si:ch1073-205c8.3
Only WT26	F1QL76;A0A286Y9M1;E7F1Y0	F1QL76;A0A286Y9M1;E7F1Y0		si:ch211-278a6.1
Only WT26	B3DJJ8	B3DJJ8		si:ch211-284b7.3
Only WT26	E7F6D0	E7F6D0		si:ch73-22o12.1
Only WT26	A0A0R4IKY4	A0A0R4IKY4		si:ch73-305o9.3
Only WT26	A0A0H2UKL4;X1WHG6;A0A140LFU7	A0A0H2UKL4;X1WHG6		si:dkey-40c23.4
Only WT26	Q5RG37	Q5RG37		si:dkeyp-72h1.1
Only WT26	Q6DHI5	Q6DHI5	NAD-dependent protein deacylase sirtuin-5, mitochondrial	sirt5
Only WT26	E7F1Z8;A0A2R8Q0U7	E7F1Z8;A0A2R8Q0U7		slc44a2
Only WT26	A0A0R4IFX9;A0A286Y8B4;A0A2R8RMV2;A0A2R8Q9J0;E7FGE7;A0A286YA89;E7F583	A0A0R4IFX9;A0A286Y8B4;A0A2R8RMV2;A0A2R8Q9J0		slc4a10a
Only WT26	Q6DRM9;A0A2R8QCL7;E7F0X6	Q6DRM9;A0A2R8QCL7;E7F0X6	Structural maintenance of chromosomes protein	smc1al;smc1a
Only WT26	F1RDD7	F1RDD7		sms
Only WT26	F6P9M5;F1R300	F6P9M5;F1R300		snrpa1
Only WT26	E9QHD6;Q7ZV13;U3JB26;U3JAM8;U3JAU8;U3JAJ1;U3JA80	E9QHD6;Q7ZV13;U3JB26;U3JAM8		srsf2a
Only WT26	F1QVC6	F1QVC6		srsf9
Only WT26	B8A5I7	B8A5I7		ssbp1
Only WT26	Q7ZW92	Q7ZW92		strap
Only WT26	A0A2R8QFG4;A0A2R8QFZ9;A0A2R8RKG9;A0A2R8PYK5;E7FCR8	A0A2R8QFG4;A0A2R8QFZ9;A0A2R8RKG9;A0A2R8PYK5;E7FCR8		tbc1d24
Only WT26	Q7ZV25	Q7ZV25		tbca
Only WT26	A0A5H1ZRH2;A0A0R4IT78;A7MBS7	A0A5H1ZRH2;A0A0R4IT78;A7MBS7		thsd7aa
Only WT26	Q7SXQ1;Q7ZVY0;E9QJJ0;A0A2R8QPL1	Q7SXQ1;Q7ZVY0;E9QJJ0;A0A2R8QPL1		tial1;tia1
Only WT26	A0A0R4IID7;A0A2R8QEM1	A0A0R4IID7		tln2b
Only WT26	Q6DGI6	Q6DGI6	Thioredoxin	txn
Only WT26	F1RB94	F1RB94		u2af1
Only WT26	X1WER2;A0A2R8QGC0;E9QDS5	X1WER2;A0A2R8QGC0;E9QDS5		uba5
Only WT26	F1QK92	F1QK92		uqcc1
Only WT26	F1QA45	F1QA45		urp1
Only WT26	B0V210	B0V210		vangl1
Only WT26	Q503D5	Q503D5		vbp1
Only WT26	E9QH92;F1QFF9;A0A2R8QPX7;Q7ZVK4	E9QH92;F1QFF9;A0A2R8QPX7;Q7ZVK4	Vacuolar protein-sorting-associated protein 36	vps36
Only WT26	A0A2R8QAM7;A0A2R8QRN0;F6P6T6;E7FAG0	A0A2R8QAM7;A0A2R8QRN0;F6P6T6;E7FAG0		vps53
Only WT26	Q1LWN2;A0A2R8QEH1;A0A2R8QIV8	Q1LWN2		vtg1
Only WT26	Q1MTC4;A0A2R8Q549;A0A2R8RIU9;F1R8J4;F1R876	Q1MTC4;A0A2R8Q549;A0A2R8RIU9		vtg2
Only WT26	A0A2R8QV67;A0A2R8QN47;F1Q7L0;A0A2R8RWE8	A0A2R8QV67;A0A2R8QN47;F1Q7L0		vtg4
Only WT26	F1R2S5;A0A2R8Q5K5;A0A2R8PZ72;A0A2R8QHD5	F1R2S5;A0A2R8Q5K5;A0A2R8PZ72		vtg5
Only WT26	A0A2R8QQ28;A0A2R8RN02;A0A2R8QNH7;Q1MTC6;A0A2R8RHW2;E9QFD8;A0A2R8RVB7;F1R2T3;A0A2R8RUJ6	A0A2R8QQ28;A0A2R8RN02;A0A2R8QNH7;Q1MTC6;A0A2R8RHW2;E9QFD8;A0A2R8RVB7;F1R2T3		vtg7;vtg4
Only WT26	E7FEE4;E9QGK4	E7FEE4;E9QGK4		wdr37
Only WT26	Q7ZUL8	Q7ZUL8		zgc:55558
Only WT26	F1Q6Z7;Q567Y8;A0A0R4IV29;A9JRC7	F1Q6Z7;Q567Y8;A0A0R4IV29	Serine/threonine-protein phosphatase	zgc:56064;ppp2ca
Only WT26	Q6NZS2	Q6NZS2		zgc:65895
