# Supplementary material for: Brain Proteome and Behavioural Analysis in Wild Type, BDNF+/− and BDNF−/− Adult Zebrafish (Danio rerio) Exposed to Two Different Temperatures
Source: Int J Mol Sci. 2022 May 17;23(10):5606. doi: 10.3390/ijms23105606 (PMC9146406; doi:10.3390/ijms23105606)
Supplement: Supplementary file 1 [file ijms-23-05606-s001.zip › ijms-1658523-supplementary/Table S5_KO26vsWT26.xlsx]

## Sheet: Foglio1
Table S5. List of the proteins differentially expressed in KO26vsWT26. Proteins were considered differentially expressed in the comparison if they showed significant t-test difference (Welch's test P ≤0.05) or are expressed exclusively in one condition.
KO26vsWT26
Welch's T-test Difference KO26_WT26	Protein IDs	Majority protein IDs	Protein names	Gene names
0.295981	F1R3T1	F1R3T1		si:dkeyp-77h1.4
0.488164	Q52PJ5;E9QDU7	Q52PJ5	Dihydropyrimidinase-related protein 3	dpysl3
0.579847	Q1LUZ9;Q6GMJ1;A0A2R8QSI8;F8W4H0;F8W2G9	Q1LUZ9;Q6GMJ1;A0A2R8QSI8	Carboxylic ester hydrolase	ces3;ces2
0.640514	Q5XJ73	Q5XJ73		glipr2l
0.644117	F6NI63	F6NI63		vsnl1a
0.654237	Q7T2E8;Q6NUX8	Q7T2E8;Q6NUX8		rhoac;rhoaa
0.655024	Q6PC89	Q6PC89		eno1b
0.667594	B8JL43;A0A0R4IHQ0;A0A2R8RRA6;Q6P3G0;E7FBJ1;X1WE71	B8JL43;A0A0R4IHQ0;A0A2R8RRA6;Q6P3G0	Serotransferrin	tfa
0.698133	B3DFP9	B3DFP9		apoa2
0.698847	F1QL76;A0A286Y9M1;E7F1Y0	F1QL76;A0A286Y9M1;E7F1Y0		si:ch211-278a6.1
0.707104	A0A2R8QI85;X1WDB0;A0A2R8QJ64;X1WBZ2	A0A2R8QI85;X1WDB0;A0A2R8QJ64		map1ab
0.762947	B8A4H6;A7MCL3;Q7T3G4	B8A4H6		pgam1b
0.764276	F1Q8F1	F1Q8F1		inab
0.793146	F1R116	F1R116		gpr37l1b
0.797035	Q803T6;R4GEX2	Q803T6;R4GEX2		sh3gl2
0.799791	Q7T2B9	Q7T2B9	Myotrophin	mtpn
0.831798	F1Q890;E9QGF2	F1Q890		plg
0.843027	Q6PBJ3	Q6PBJ3		vamp1
0.885534	Q6P0D3	Q6P0D3	Actin-related protein 2/3 complex subunit 5	arpc5la
0.905741	Q6PC36;I3IT64	Q6PC36;I3IT64		necap1
0.917236	F1RB94	F1RB94		u2af1
0.960302	Q6PC44	Q6PC44		calb2a
0.99127	A0A2R8QK10	A0A2R8QK10		plekha7b
0.99619	A0A2R8QU45;A0A0R4ICI6;Q1LUM9	A0A2R8QU45;A0A0R4ICI6;Q1LUM9		dync1li1
0.999254	F1R9X3;A0A2R8QR71;Q90479	F1R9X3;A0A2R8QR71		nadl1.2
1.00176	Q7SZZ5;Q6IQK3;A0A0R4IJN3	Q7SZZ5;Q6IQK3;A0A0R4IJN3		vamp2;vamp3
1.00308	Q5U3E5	Q5U3E5	Transporter	slc6a1b
1.0152	F1QE62	F1QE62	3-hydroxyisobutyrate dehydrogenase	hibadhb
1.01761	B3DFK4	B3DFK4		LOC557217
1.01798	E7F192	E7F192		dbn1
1.03004	A0A2R8QHD1;F1QS28	A0A2R8QHD1;F1QS28		hnrnpa0a
1.04167	Q7ZWE9;F1QP56;A5WWI1	Q7ZWE9;F1QP56;A5WWI1	UMP-CMP kinase	cmpk
1.04449	Q71E60;A0A286Y9Q6;F1QL02;A2CG69	Q71E60;A0A286Y9Q6		gria3b
1.08687	F1Q8D2	F1Q8D2		nsfl1c
1.08819	Q6DEM2	Q6DEM2		crk
1.09404	Q6IQ71;U3JB43;F8W402;F8W478	Q6IQ71;U3JB43;F8W402		cbx1b
1.12188	A0A2R9YJM4;E7FD14;E9QIQ6	A0A2R9YJM4;E7FD14		pacsin1a
1.12255	F6NQC4;F8W4I3	F6NQC4;F8W4I3		nrgna
1.12703	Q5BJA2	Q5BJA2		ndufa5
1.13048	Q6DGJ6	Q6DGJ6		prdx2
1.1317	F1QXP8;H0WEH3;E9QIA6	F1QXP8;H0WEH3		khsrp
1.13682	Q6PC22;A0A2R8RPC7	Q6PC22;A0A2R8RPC7		ndufa8
1.1418	E7F9R1	E7F9R1		atp1b4
1.14379	Q803B0	Q803B0		hspd1
1.14922	F8W3K1;F1RA22;X1WES8;Q7SXU0	F8W3K1;F1RA22;X1WES8;Q7SXU0	Eukaryotic translation initiation factor 3 subunit J;Eukaryotic translation initiation factor 3 subunit J-A	eif3ja
1.15116	Q5D016	Q5D016	Prefoldin subunit 1	pfdn1
1.15397	A0A2R8QP28;A0A2R8S051;F1QS98;A5PKT0;A0A0R4INR9;A0A0R4IIR7;A0A0R4IVZ6	A0A2R8QP28;A0A2R8S051;F1QS98		dlg3
1.15813	A0A0R4IH73;A0A0R4IC19	A0A0R4IH73;A0A0R4IC19		pak1
1.16319	Q5XJA8;B0UXK7	Q5XJA8;B0UXK7		map2
1.19153	A0A286YAN7;F1QY93	A0A286YAN7;F1QY93		si:dkeyp-24a7.8
1.19745	F1R540;A0A2R8QJ38;Q4G5W6	F1R540;A0A2R8QJ38;Q4G5W6	Reticulon	rtn1b
1.21218	E9QB40;E9QB47	E9QB40		si:dkey-7l6.4
1.2125	Q5RKM3;F1QJA4	Q5RKM3;F1QJA4		stip1
1.21592	F1QIV2;E9QJ12;F1QMM3;F1Q720	F1QIV2;E9QJ12		ncam1b
1.22984	A3KQL1;A0A2R8PVT3	A3KQL1		necab2
1.24048	F1QVC6	F1QVC6		srsf9
1.25306	Q6PBK9;A0A2R8QA71;A0A2R8Q8M1	Q6PBK9;A0A2R8QA71;A0A2R8Q8M1		prdx6
1.28817	Q4V8S5;E9QJP8	Q4V8S5;E9QJP8		acbd7
1.29079	E9QFS3;F1RA35	E9QFS3;F1RA35		macf1a
1.29308	A0A0R4ILV7;A0A0R4IE40	A0A0R4ILV7;A0A0R4IE40		mprip
1.3012	F1R6K9;H7BWW9;A0A0R4IHU7;A0A0R4IE66;A0A0R4IAM7;A0A0R4IXE4;Q9W735	F1R6K9;H7BWW9;A0A0R4IHU7;A0A0R4IE66;A0A0R4IAM7;A0A0R4IXE4;Q9W735	Prominin-1-A	prom1a
1.31333	F1QTL9;F8W265;REV__A0A2R8QGU1;REV__B8JMA3	F1QTL9;F8W265		hnrnpa0b
1.32181	A0JMK6;F8W4K5	A0JMK6		scg2b
1.33944	B0UYN4;E7F569	B0UYN4		zgc:162944
1.34003	F1Q6Z3	F1Q6Z3		mpc1
1.34038	E7FBR8	E7FBR8		cplx2
1.3421	F1Q8U2;E9QFX2	F1Q8U2;E9QFX2		ubqln4
1.34255	Q9DEG7;E9QEQ4	Q9DEG7;E9QEQ4		ctbp1
1.35063	A5WVL6;A5WVL7;A5WVL8	A5WVL6;A5WVL7;A5WVL8		ctsla
1.35635	Q6YI49	Q6YI49	Ubiquitin carboxyl-terminal hydrolase	uchl1
1.35717	Q7ZTS8;F1QM02;E9QCY7	Q7ZTS8;F1QM02	ELAV-like protein	elavl1
1.36454	Q6IQP4;A0A0J9YJ23;E7FBI4	Q6IQP4;A0A0J9YJ23;E7FBI4		rap1aa;rap1ab
1.38001	G8JL18;Q6AZB3	G8JL18;Q6AZB3	Anamorsin	ciapin1
1.38113	Q1LYC7;H0WE50	Q1LYC7		nova1
1.38681	Q4VBV1;I3IS20	Q4VBV1;I3IS20	Cytochrome b-c1 complex subunit 7	uqcrb
1.39348	A0A0G2KNY9	A0A0G2KNY9		pin1
1.39426	O73872	O73872	Superoxide dismutase [Cu-Zn]	sod1
1.39436	X1WDA7;X1WE77;X1WC42	X1WDA7;X1WE77;X1WC42	Microtubule-associated protein	maptb
1.39878	Q5BL99	Q5BL99		dnl2l
1.4003	Q6P3J2	Q6P3J2		arhgdia
1.4325	A0A2R8QL10;Q5VSD0;A0A2R8QHP8;A0A0R4IU85;Q5VSC9;A0A2R8RMM0;A0A2R8Q9L2	A0A2R8QL10;Q5VSD0;A0A2R8QHP8;A0A0R4IU85		stxbp6l
1.4358	A0A0R4IGI4;A0A2R8RX97;A0A2R8QAU5;A0A2R8PWJ7	A0A0R4IGI4		pclob
1.49038	F1R1Z6;F1Q9K8;B0V1G3;Q7SZP1;Q6TEL2;A0A2R8RWC4	F1R1Z6;F1Q9K8;B0V1G3;Q7SZP1		tsc22d1
1.50056	Q801U4;Q801U3	Q801U4;Q801U3		srsf3a
1.50178	E7FAQ8	E7FAQ8		hnrnpa1a
1.5027	Q6DH00	Q6DH00	Guanine nucleotide-binding protein subunit gamma	gng13b
1.50746	Q6TGT9;A0A2R8Q2Y4;F8W2Y8	Q6TGT9;A0A2R8Q2Y4;F8W2Y8		srsf5a
1.52183	Q6NXC1	Q6NXC1		rbm4.3
1.53649	A1A5X4;A0A0R4IT10	A1A5X4;A0A0R4IT10		add1
1.54259	F1QA97;Q7T3H1;E9QF92	F1QA97;Q7T3H1;E9QF92	Dynactin subunit 2	dctn2
1.57257	Q6PH44;A0A0R4ICR8;F1R8Z4;Q1LVH2;Q1LVH3	Q6PH44;A0A0R4ICR8;F1R8Z4;Q1LVH2;Q1LVH3		bsg
1.58056	A0A0R4IKF0	A0A0R4IKF0		apoa1b
1.58921	B8A4U1;B8A4U0	B8A4U1;B8A4U0		cd99
1.60523	A0A2R8RZC9	A0A2R8RZC9		cdaa
1.60919	A0A2R8RPV5;E7FFM0	A0A2R8RPV5;E7FFM0		si:ch211-207l3.1
1.6355	X1WC82;Q6PBK3	X1WC82;Q6PBK3	40S ribosomal protein S28	rps28
1.63673	E7F2M5	E7F2M5		LOC567192
1.63961	Q7T303	Q7T303	Calponin	cnn3a
1.65409	A0A2R8RW02;F6P529	A0A2R8RW02;F6P529		pag1
1.65978	A0A4W4	A0A4W4		negr1
1.66838	Q1LV81;E7FFA2	Q1LV81		safb
1.67402	Q568Q7;Q1RLQ1;A0A0R4II97	Q568Q7	Stathmin	stmn1b
1.68349	Q6PBU0;A0A0R4IFR2	Q6PBU0;A0A0R4IFR2	Protein FAM136A	fam136a
1.68489	A0A2U3TWB2;Q63ZW2;E7F621	A0A2U3TWB2;Q63ZW2;E7F621	MICOS complex subunit mic25a	chchd6a
1.6893	Q6DHG4	Q6DHG4		cplx2l
1.69194	E7FE19;A0A2R8Q784;A0A0R4IPC8;A0A0R4IU23;A0A0R4IMW7;A0A0R4IRJ5;A0A0R4ITR6;A0A0R4IAJ6	E7FE19;A0A2R8Q784		cnp
1.7006	Q6NYA0	Q6NYA0	Serine/arginine-rich splicing factor 1B	srsf1b
1.70417	E7F624;A0A2R8Q3V4	E7F624;A0A2R8Q3V4		map6a
1.70505	A0A2R8QDV2	A0A2R8QDV2		cst14b.1
1.71845	F1Q7F8	F1Q7F8		rbm4.2
1.72439	E7FBI2;A0A2R8PYR9;A0A0R4J7C3;G1K2T5;F1Q7M8;F1QB74;F1QPM0	E7FBI2;A0A2R8PYR9;A0A0R4J7C3	Microtubule-associated protein	si:dkey-77a20.5
1.72455	X1WCN8;F1QPE9;Q3B7H1	X1WCN8;F1QPE9;Q3B7H1	Parkinson disease 7 domain-containing protein 1	pddc1
1.72739	Q6DRC4	Q6DRC4	Eukaryotic translation initiation factor 3 subunit G	eif3g
1.73597	Q7ZUP5;A0A0R4IH71	Q7ZUP5;A0A0R4IH71		dnaja2
1.73755	Q6PBY8	Q6PBY8		skp1
1.7404	Q6PC34;Q7SXX4;Q5TZ31	Q6PC34		hpca
1.74737	A0A2R8QBS2;F2Z4T4;A0A0R4IC31;A0A2R8Q9F2	A0A2R8QBS2;F2Z4T4;A0A0R4IC31;A0A2R8Q9F2		akap12b
1.74885	F1QTD1	F1QTD1		penkb
1.75729	A0A0R4IGY4;A0A0R4IL25	A0A0R4IGY4;A0A0R4IL25		erc2
1.76361	Q503D8	Q503D8		txndc12
1.78307	F1QC52;A0A2R8QC86;A0A2R8QIB9;A0A2R8Q9B4;F6NYB5;A0A2R8QV60	F1QC52;A0A2R8QC86;A0A2R8QIB9;A0A2R8Q9B4;F6NYB5;A0A2R8QV60		pcloa
1.79165	A2BEV4	A2BEV4		tagln3a
1.82033	F6P4Z6;A0A0R4IUE2	F6P4Z6		ndufv3
1.83129	A0A0R4IS84	A0A0R4IS84		cplx2
1.84162	T1ECV3;F1QCR6;A0A2R8QEI9;Q4U0V5;F1QSG1;A0A2R8Q5I8;A0A2R8Q9G6;Q6P0B1	T1ECV3;F1QCR6;A0A2R8QEI9;Q4U0V5;F1QSG1;A0A2R8Q5I8;A0A2R8Q9G6;Q6P0B1	CUGBP Elav-like family member 2	celf2
1.86484	Q566V8;X1WHQ5	Q566V8;X1WHQ5		mrpl12
1.86526	Q68EI5	Q68EI5		epb41l3a
1.87834	Q5U3I3	Q5U3I3		scamp3
1.88755	Q567N5	Q567N5		rpl6
1.93492	A0A286Y9F1	A0A286Y9F1		cltb
1.95121	Q6PC90	Q6PC90	40S ribosomal protein S12	rps12
1.96651	Q6IQ97;A0A1D5NSQ1	Q6IQ97;A0A1D5NSQ1	RNA-binding protein 4.1	rbm4.1
1.96653	F1Q932;F1R3Q0	F1Q932		cttn
1.97267	B5DE31	B5DE31		ybx1
1.97657	F1QYP0;F1RAD4;A0A2R8RZM8;A0A2R8RM66	F1QYP0;F1RAD4;A0A2R8RZM8;A0A2R8RM66		cadm2a
1.98228	Q7T2A0;A0A0R4IBY2;I3ITA0;I3IT57	Q7T2A0;A0A0R4IBY2;I3ITA0		tra2a
1.99249	B8JM34;Q6NYF7	B8JM34;Q6NYF7	ATP synthase-coupling factor 6, mitochondrial	atp5j
2.02262	A0A0R4IC33;F1QGN3;F1R0S9	A0A0R4IC33;F1QGN3;F1R0S9	ELAV-like protein	elavl3
2.04009	X1WH50	X1WH50		si:ch211-137a8.4
2.04685	F1QF23;B0CLV3	F1QF23;B0CLV3		cadm4
2.05462	A2AR65;A2AR64;Q5BLG1	A2AR65;A2AR64;Q5BLG1		rca2.1
2.06453	Q7SXQ1;Q7ZVY0;E9QJJ0;A0A2R8QPL1	Q7SXQ1;Q7ZVY0;E9QJJ0;A0A2R8QPL1		tial1;tia1
2.06622	A0A2R8QC53;A0A2R8QPB0;Q7T2A8	A0A2R8QC53;A0A2R8QPB0;Q7T2A8	SH3 domain-binding glutamic acid-rich-like protein	sh3bgrl
2.06879	F1QZB9;A0A286YB86;E7F2U1	F1QZB9;A0A286YB86;E7F2U1		magi1b
2.06918	Q6PC28;A0A0J9YJ73	Q6PC28;A0A0J9YJ73		scg5
2.0764	Q802Z5;A2BGU3	Q802Z5;A2BGU3		nono
2.0821	A0A2R8PZU6;Q4G5W2	A0A2R8PZU6;Q4G5W2	Reticulon	rtn4a
2.09311	Q7ZUX8;A0A0R4IND4	Q7ZUX8;A0A0R4IND4		dynlrb1
2.09639	Q1LVD7;F1R647	Q1LVD7		efhd2
2.16064	A0A0R4IQ62	A0A0R4IQ62		N/A
2.18302	Q45QT2	Q45QT2		tmsb4x
2.18515	Q6TNQ4;Q803J1;A0A0R4IIM0;F1RDJ8;Q6NYP1;A2RV07	Q6TNQ4;Q803J1;A0A0R4IIM0;F1RDJ8;Q6NYP1;A2RV07		snx12
2.22791	A3QK31	A3QK31		slc17a7a
2.24348	F1Q6T0;F1QTK1	F1Q6T0;F1QTK1		bsnb
2.24912	A3KNM2;A0A2R8QKN3;I3IT45;A0A2R8QAQ7;I3ITC0;A0A2R8QRL2;A0A0R4IDA7;A0A2R8QJH5	A3KNM2;A0A2R8QKN3;I3IT45;A0A2R8QAQ7;I3ITC0;A0A2R8QRL2;A0A0R4IDA7;A0A2R8QJH5		tpd52
2.26858	A0A0R4IXJ1;F1R133	A0A0R4IXJ1;F1R133	ELAV-like protein	elavl4
2.31048	Q568R9	Q568R9		sncga
2.32828	F1R306;A0A286Y804	F1R306;A0A286Y804		ctnnd2a
2.34741	F1R314	F1R314		zgc:110425
2.35681	F1QFJ8;A0A0R4IZE3;Q6P0V0	F1QFJ8		hnrnph1l
2.37723	Q6P3H9	Q6P3H9		slc3a2b
2.37819	F1QJZ6;A0A2R8RLM0;A0A2R8QQP3;E9QGR6	F1QJZ6;A0A2R8RLM0		tmod2
2.38238	D2K290	D2K290		cplx3b
2.38737	E7FAZ5;A0A140LGU1;A0A0R4IWH8	E7FAZ5;A0A140LGU1;A0A0R4IWH8		hp1bp3
2.40891	Q6PBJ9	Q6PBJ9		rplp2
2.43597	E9QHD6;Q7ZV13;U3JB26;U3JAM8;U3JAU8;U3JAJ1;U3JA80	E9QHD6;Q7ZV13;U3JB26;U3JAM8		srsf2a
2.47079	A0A0R4IWT1;A8WHR0	A0A0R4IWT1;A8WHR0	DDB1- and CUL4-associated factor 17	dcaf17
2.48832	Q803E3;Q4QRG0	Q803E3;Q4QRG0		ewsr1b
2.57131	A0A0R4ITV0;A0A2R8Q9S7	A0A0R4ITV0;A0A2R8Q9S7		si:dkey-46i9.1
2.58631	Q5XJ02;Q98TU3	Q5XJ02;Q98TU3		adcyap1b
2.61193	Q7ZV25	Q7ZV25		tbca
2.61661	Q6P5L3	Q6P5L3	60S ribosomal protein L19	rpl19
2.64662	A0A0B4J1A5;A0A0R4IRM2	A0A0B4J1A5;A0A0R4IRM2		ewsr1a
2.70227	A0A0R4IQ37;F1QA42	A0A0R4IQ37;F1QA42		atxn2l
2.77517	A0A2R8RSR9;A0A2R8Q170;A0A140LH42;A0A2R8Q021	A0A2R8RSR9;A0A2R8Q170;A0A140LH42;A0A2R8Q021		rph3ab
2.77696	A7E2K4	A7E2K4		rplp2l
2.79582	F1QC27	F1QC27		oxt
2.80653	Q5XJ32;A0A2R8RXK0	Q5XJ32;A0A2R8RXK0		sssca1
2.82908	Q98874	Q98874	Enhancer of rudimentary homolog	erh
2.86098	Q7ZV82	Q7ZV82	60S ribosomal protein L27	rpl27
2.8712	A7YY99	A7YY99		atp5ia
2.9581	Q6PC63	Q6PC63		lin7a
3.01114	F1QHI0;F6NI44	F1QHI0;F6NI44		rltpr
3.01805	Q8UUT3;Q8UUT5;Q8UUT2;E9QHE8	Q8UUT3		plp1b
3.03279	Q6TH01	Q6TH01	Protein C10	grcc10
3.06722	B3DGI9	B3DGI9		timm8b
3.06794	A0A2R8QTG5;A0A2R8QF37;A0A2R8Q653;A3KPW9	A0A2R8QTG5;A0A2R8QF37;A0A2R8Q653;A3KPW9	Large proline-rich protein BAG6	Bag6
3.07057	F1QC03	F1QC03		zyx
3.10799	Q6NWK3	Q6NWK3		ranbp1
3.11159	Q1LWG2;I3ISK7	Q1LWG2		ndufs6
3.11441	Q1LUP2;A0A2R8QBF8;Q1LUP1;A0A2R8Q5P5;Q1LY67;Q1LY65;Q1LY66	Q1LUP2;A0A2R8QBF8;Q1LUP1;A0A2R8Q5P5		add3a
3.12385	I3ISJ2;F6P0Y5;Q3B750	I3ISJ2;F6P0Y5;Q3B750	Cytochrome b-c1 complex subunit 6	uqcrh
3.15168	Q5RG37	Q5RG37		si:dkeyp-72h1.1
3.18782	E7F8K3;X1WEP8	E7F8K3;X1WEP8		si:ch211-286c4.6
3.2501	Q6DHJ0;Q5SPH2;Q5SPH1;Q4V988	Q6DHJ0;Q5SPH2;Q5SPH1;Q4V988		srsf5b
3.28887	B8JMZ3;F1QQT6	B8JMZ3;F1QQT6		dpy30
3.29225	A0A0R4IDF8	A0A0R4IDF8		mag
3.36242	E7FD23;X1WFU9	E7FD23;X1WFU9		si:dkey-276j7.1
3.46862	A0A2R8QF52	A0A2R8QF52		cox5b1
3.52652	A0A2R8RVZ7;A0A2R8Q334	A0A2R8RVZ7;A0A2R8Q334		gng4
3.67039	Q504B1	Q504B1		sub1a
3.72891	I3ITP3;F8W3M5;F8W3B3;E7F0U0;I3ISS8;F8W2M5;F8W3A0	I3ITP3;F8W3M5;F8W3B3;E7F0U0;I3ISS8;F8W2M5;F8W3A0		mbpa
3.94659	A0A2R8RW72;F1QJT6;Q7ZW47;A0A2R8QLS8	A0A2R8RW72;F1QJT6;Q7ZW47;A0A2R8QLS8	Double-stranded RNA-binding protein Staufen homolog 2	stau2
4.04619	A0A2R8RX88;A0A2R8QJ67;F1R0M4;A0A0R4IDV1;F1Q8G6	A0A2R8RX88;A0A2R8QJ67;F1R0M4		fus
4.31428	A0A097;A0A0R4IPR9	A0A097;A0A0R4IPR9		si:dkey-152p16.6
4.57144	A0A0R4IQ52	A0A0R4IQ52		si:ch211-132g1.3
5.61223	A0A2R8Q6P3;A0A2R8QSS6	A0A2R8Q6P3;A0A2R8QSS6		N/A
OnlyKO26	A0A2R8Q1F3;F1R187;A0A2R8QEN6	A0A2R8Q1F3;F1R187;A0A2R8QEN6		abi1a
OnlyKO26	A0A0R4I9G5;Q5RGU1	A0A0R4I9G5;Q5RGU1	Atypical kinase ADCK3, mitochondrial	adck3
OnlyKO26	A0A0R4IQT5;A0A0R4IBR1;A0A0R4IM76	A0A0R4IQT5;A0A0R4IBR1;A0A0R4IM76		adcyap1r1a
OnlyKO26	A0A286YAF6;Q5TZ29	A0A286YAF6;Q5TZ29		apobb.1
OnlyKO26	O42364;E9QBB8	O42364	Apolipoprotein Eb	apoeb
OnlyKO26	E7F0M6	E7F0M6		arhgap29a
OnlyKO26	E7FF78;A0A2R8Q2V3;F8W5Y3	E7FF78;A0A2R8Q2V3;F8W5Y3		arhgef25b
OnlyKO26	B0S516	B0S516	Actin-related protein 2/3 complex subunit 5	arpc5lb
OnlyKO26	Q6PFV1	Q6PFV1		arpp19a
OnlyKO26	E7FEZ9	E7FEZ9		atox1
OnlyKO26	Q08C78	Q08C78	Transcription factor BTF3	btf3
OnlyKO26	A0A0R4ITU6;Q6PC91	A0A0R4ITU6;Q6PC91	Transcription factor BTF3 homolog 4	btf3l4
OnlyKO26	A0A1D5NSW2;A0A1D5NSN6	A0A1D5NSW2;A0A1D5NSN6		cabz01076234.2
OnlyKO26	F1QUS0	F1QUS0		calb2b
OnlyKO26	E7FE74;A0A2R8QEH8	E7FE74;A0A2R8QEH8		camkva
OnlyKO26	Q1L893	Q1L893		cart4
OnlyKO26	E9QEB3	E9QEB3		ccka
OnlyKO26	A0A0R4IHW0	A0A0R4IHW0		cckb
OnlyKO26	Q1L9H0;Q1L9G9;Q1L9G8;Q1L9G6	Q1L9H0;Q1L9G9;Q1L9G8;Q1L9G6	Tetraspanin	cd9b
OnlyKO26	Q7T370	Q7T370	Protein CDV3 homolog	cdv3
OnlyKO26	A0A2R8RY83;E7F5E1	A0A2R8RY83;E7F5E1	Centrosomal protein of 162 kDa	cep162
OnlyKO26	Q6IQ73;F1R9G6;Q7ZVC4	Q6IQ73;F1R9G6;Q7ZVC4	Charged multivesicular body protein 4c;Charged multivesicular body protein 4b	chmp4c;chmp4ba;chmp4b
OnlyKO26	A2BHA3	A2BHA3		ckma
OnlyKO26	E7FBE5	E7FBE5		cltcl1
OnlyKO26	E7FE02;E9QEU3	E7FE02;E9QEU3	Clustered mitochondria protein homolog	cluhb
OnlyKO26	B7ZVA6	B7ZVA6		cox19
OnlyKO26	D2K289	D2K289		cplx3a
OnlyKO26	E9QGU0;A7LNS7	E9QGU0;A7LNS7		crhb
OnlyKO26	F1Q7M7;F1QYY6	F1Q7M7;F1QYY6		crtc1b
OnlyKO26	A0A0R4IIC4	A0A0R4IIC4		dennd4c
OnlyKO26	F1QS51;A5WUU2	F1QS51		eea1
OnlyKO26	E9QIK0;E9QE49;A0A2R8QMJ5;E9QFP7;A0A2R8QDV0;A0A2R8RM81	E9QIK0;E9QE49;A0A2R8QMJ5;E9QFP7;A0A2R8QDV0;A0A2R8RM81		emd
OnlyKO26	F1QC05	F1QC05		ephx1
OnlyKO26	Q6PC01;F1RA98;A0A2R8QQM5	Q6PC01;F1RA98;A0A2R8QQM5		faua;faub
OnlyKO26	Q6NYE1	Q6NYE1		fgb
OnlyKO26	A0A2R8RXY9	A0A2R8RXY9		fgfbp3
OnlyKO26	Q98TZ8	Q98TZ8	Flotillin-2a	flot2a
OnlyKO26	E7F1Q8	E7F1Q8		FP102272.1
OnlyKO26	F1QGY8;Q8UUS8	F1QGY8;Q8UUS8		gpm6bb
OnlyKO26	I3IST4;I3ITR0;I3ISF3;F1QNY0;E9QCA6;E9QI45	I3IST4;I3ITR0;I3ISF3;F1QNY0;E9QCA6;E9QI45		grna
OnlyKO26	Q1LWS2;A0A0R4I9Q9	Q1LWS2;A0A0R4I9Q9		hcls1
OnlyKO26	Q6TGZ7	Q6TGZ7		hn1b
OnlyKO26	A8KC22;F1Q577;A0A0R4IB42	A8KC22;F1Q577;A0A0R4IB42		hnrnpl2
OnlyKO26	A3KPW8	A3KPW8		hpcal4
OnlyKO26	Q503B6;F1QNG4;F8W5K1;A0A1L1QZE5;Q6DGD1;A0A2R8Q8S1;P79737	Q503B6;F1QNG4;F8W5K1;A0A1L1QZE5;Q6DGD1;A0A2R8Q8S1;P79737	GTPase NRas	hrasb;hrasa;nras
OnlyKO26	A0A0R4IWJ1;A8E7E7	A0A0R4IWJ1;A8E7E7		itsn1
OnlyKO26	F1QXM5	F1QXM5		ldhd
OnlyKO26	A0A0R4IJJ4	A0A0R4IJJ4		limch1b
OnlyKO26	Q66IB0;A0A2R8QIA2;F1RDK3	Q66IB0;A0A2R8QIA2;F1RDK3		lin7c;lin7b
OnlyKO26	B3DKC5;A0A2R8QPG3	B3DKC5;A0A2R8QPG3		lmna
OnlyKO26	A5PN22;A0A2R8Q967;A0A2R8Q397	A5PN22;A0A2R8Q967;A0A2R8Q397		LOC569045
OnlyKO26	A0A2R8QBK2;A0A2R8QLJ4;A0A2R8QKM2;F1Q8W9;A0A2R8QCG1;A0A2R8QG93	A0A2R8QBK2;A0A2R8QLJ4;A0A2R8QKM2;F1Q8W9;A0A2R8QCG1;A0A2R8QG93		LOC569976
OnlyKO26	A0A2R8QK17	A0A2R8QK17		LOC795051
OnlyKO26	B3DK88;A0A2R8RIK7	B3DK88;A0A2R8RIK7		lrit3a
OnlyKO26	Q5SPG2;Q803J7;Q6NY29;P52161	Q5SPG2;Q803J7;Q6NY29;P52161	Protein max	max
OnlyKO26	A2BGN0	A2BGN0		mmab
OnlyKO26	A0A2R8Q4M1	A0A2R8Q4M1		mrpl49
OnlyKO26	F1QMZ6;A9JTH1;Q6AXL4	F1QMZ6;A9JTH1	Neurocalcin-delta A	ncalda
OnlyKO26	Q66HY6	Q66HY6		ncoa5
OnlyKO26	A5JEM4;Q803Q2;Q7SXI6	A5JEM4;Q803Q2;Q7SXI6	Nuclear distribution protein nudE-like 1-B;Nuclear distribution protein nudE-like 1-A	ndel1a;ndel1b
OnlyKO26	E7FDX3	E7FDX3		ndufaf4
OnlyKO26	B0V3W0	B0V3W0		npb
OnlyKO26	Q6NW91	Q6NW91		nptx1l
OnlyKO26	Q9I8P3;E7F0L6;Q9I8P2	Q9I8P3;E7F0L6;Q9I8P2	Pro-neuropeptide Y;Neuropeptide Y;C-flanking peptide of NPY;Peptide YY-A	npy;pyyb;pyya
OnlyKO26	B0S7J7	B0S7J7		nrip2
OnlyKO26	E9QIQ3;A0A2R8QTE7	E9QIQ3;A0A2R8QTE7		nup62l
OnlyKO26	A4QNZ7;F1Q8E4	A4QNZ7;F1Q8E4	Putative monooxygenase p33MONOX	p33monox;zgc:123105
OnlyKO26	Q499A8;Q5RHR0	Q499A8;Q5RHR0		parp1
OnlyKO26	Q805F0	Q805F0		pcdh10b
OnlyKO26	A0A140LGZ8;E7F376	A0A140LGZ8;E7F376		pcdh1b
OnlyKO26	Q7ZUZ4	Q7ZUZ4		pdcd5
OnlyKO26	E9QBW4;F1R4H8	E9QBW4;F1R4H8		pdyn
OnlyKO26	A8E7S2	A8E7S2		penka
OnlyKO26	Q1JPY6	Q1JPY6		pfdn2
OnlyKO26	F1R0Z8	F1R0Z8	Prefoldin subunit 4	pfdn4
OnlyKO26	A0A2R8QRA9;A0A2R8Q428;A9JT16	A0A2R8QRA9;A0A2R8Q428;A9JT16		pfdn5
OnlyKO26	Q8UUT6	Q8UUT6		plp1a
OnlyKO26	Q5RGI5;A0A2R8PZN4	Q5RGI5;A0A2R8PZN4		ppp6r2a
OnlyKO26	F1QR26	F1QR26		prlh2
OnlyKO26	Q502U6	Q502U6		ptn
OnlyKO26	F1QYQ8;A1L1R5	F1QYQ8;A1L1R5	Protein tyrosine phosphatase domain-containing protein 1	ptpdc1a;ptpdc1
OnlyKO26	Q6IMW7;Q804W0	Q6IMW7		pvalb4
OnlyKO26	A9JTF3;A0A2R8PWN6;Q6P104	A9JTF3;A0A2R8PWN6;Q6P104	Protein quaking-B	qki2;qkib
OnlyKO26	Q6DGQ2;A5WUR4;F1QVW4	Q6DGQ2;A5WUR4;F1QVW4		rabif
OnlyKO26	A0A0R4IV43;A0A2R8RXA1;Q642J5	A0A0R4IV43;A0A2R8RXA1;Q642J5	RNA binding protein fox-1 homolog 1	rbfox1
OnlyKO26	Q7ZWA3;A0A171EBK3	Q7ZWA3;A0A171EBK3	RNA-binding motif protein, X chromosome	rbmx
OnlyKO26	A0A2R8RU29	A0A2R8RU29		rln3b
OnlyKO26	Q7ZV96	Q7ZV96		rpl10
OnlyKO26	Q24JV3	Q24JV3		rpl31
OnlyKO26	Q6PBW3	Q6PBW3		rps14
OnlyKO26	E7FF70	E7FF70		rps6kl1
OnlyKO26	Q1LUV5	Q1LUV5		s100v2
OnlyKO26	Q6P0C7	Q6P0C7	Secretory carrier-associated membrane protein 5	scamp5
OnlyKO26	A0A0H2UKD1;Q5XJK1	A0A0H2UKD1;Q5XJK1	Short coiled-coil protein B	scocb
OnlyKO26	A2AV32	A2AV32		shank2
OnlyKO26	X1WD98;A0A2R8QPQ7	X1WD98;A0A2R8QPQ7		shprh
OnlyKO26	E7FFJ8	E7FFJ8		si:ch211-160f23.5
OnlyKO26	A0A2R8QGV6;I3ISE5;E7FBE3;A0A2R8PZP3	A0A2R8QGV6;I3ISE5;E7FBE3;A0A2R8PZP3		si:ch211-165a18.1
OnlyKO26	F1R6R2	F1R6R2		si:ch211-270n8.1
OnlyKO26	R4GE45	R4GE45	Guanine nucleotide-binding protein subunit gamma	si:ch211-286b5.5
OnlyKO26	Q1LVB8;Q1LVB7	Q1LVB8;Q1LVB7		si:ch211-51e12.7
OnlyKO26	A0A140LH63;A0A140LFZ1;A0A140LH34;A0A140LH11;A0A140LH24	A0A140LH63;A0A140LFZ1;A0A140LH34;A0A140LH11;A0A140LH24		si:ch73-368j24.12
OnlyKO26	Q1L8C0	Q1L8C0		si:dkey-220f10.4
OnlyKO26	R4GEM4;A0A2U3TVI0;E7F888	R4GEM4;A0A2U3TVI0;E7F888	AT-rich interactive domain-containing protein 5B	si:dkey-247f17.3;arid5b
OnlyKO26	A0A2R8QA50;A0A2R8Q6N0;A0A2R8QGY0;A0A2R8QI86;F1Q4Z9	A0A2R8QA50;A0A2R8Q6N0;A0A2R8QGY0;A0A2R8QI86;F1Q4Z9		slc35f1
OnlyKO26	E9QCA0;F1Q5X0	E9QCA0;F1Q5X0		snap29
OnlyKO26	B8A4A6;B8A4A7	B8A4A6;B8A4A7	Gamma-synuclein	sncga
OnlyKO26	Q6DRE8;E7EY23	Q6DRE8;E7EY23		snrnp70
OnlyKO26	Q8JGS0	Q8JGS0	U1 small nuclear ribonucleoprotein C	snrpc
OnlyKO26	Q567V5;A0A2R8QME3	Q567V5;A0A2R8QME3		snrpd2
OnlyKO26	B0S7S4;Q3B7E7	B0S7S4;Q3B7E7		snx3
OnlyKO26	A0A0R4ITC8;A0A0R4IR24	A0A0R4ITC8		spartb
OnlyKO26	A0A0R4IUB5;A0A0R4IHS9;A0A0R4IX38	A0A0R4IUB5;A0A0R4IHS9;A0A0R4IX38		srsf11
OnlyKO26	Q6NZT9	Q6NZT9		srsf2b
OnlyKO26	Q802Y1;A0A0R4IHP9	Q802Y1		srsf4
OnlyKO26	Q7ZTI0	Q7ZTI0		ssb
OnlyKO26	A0A2R8Q2L1;A0A2R8PZK7;A0A2R8PZL3;A0A2R8Q0L1;A0A2R8RVT7;A0A2R8QFD7;Q5SQE2;B0S761	A0A2R8Q2L1;A0A2R8PZK7;A0A2R8PZL3;A0A2R8Q0L1;A0A2R8RVT7;A0A2R8QFD7;Q5SQE2;B0S761	Syntaxin-binding protein 5-like	stxbp5l
OnlyKO26	X1WHC5	X1WHC5		swap70a
OnlyKO26	A8DZJ0;A8DZI9	A8DZJ0		tbcb
OnlyKO26	Q6DI06	Q6DI06	Mitochondrial import inner membrane translocase subunit Tim10	timm10
OnlyKO26	F1QUA3;A0A0R4IIA7;A0A0R4IKN2	F1QUA3;A0A0R4IIA7		tln2a
OnlyKO26	E7EXE8	E7EXE8		tnxb
OnlyKO26	A0A0R4IYL8	A0A0R4IYL8		tpra
OnlyKO26	F1R7N8;F1QZQ0	F1R7N8;F1QZQ0		ttna
OnlyKO26	Q1L8T3;F6NM51	Q1L8T3;F6NM51		ubap2l
OnlyKO26	Q7ZWB2	Q7ZWB2	Ubiquitin-like protein 4A	ubl4a
OnlyKO26	F1Q6K1;F6NGH0	F1Q6K1;F6NGH0	Ubiquitin carboxyl-terminal hydrolase	usp24
OnlyKO26	A0A2R8Q5I2;F1Q7S0;U3JA57	A0A2R8Q5I2;F1Q7S0		vti1a
OnlyKO26	F1Q7H8	F1Q7H8	Palmitoyltransferase	zdhhc20a
OnlyKO26	F1QWA6	F1QWA6		zfyve19
OnlyKO26	Q5XJU2;A0A2R8RUL6	Q5XJU2;A0A2R8RUL6		zgc:101566
OnlyKO26	Q5BJA1	Q5BJA1		zgc:114188
OnlyKO26	F1R0X4	F1R0X4		zgc:162634
OnlyKO26	B3DIW6	B3DIW6		zgc:194578
OnlyKO26	A3KQE3;Q7ZVC9	A3KQE3;Q7ZVC9	Small acidic protein	zgc:56106;smap
-6.56322	E7F2G0;I3IT67	E7F2G0		camk2a
-6.03245	X1WD71	X1WD71		ap2a1
-6.00422	Q5RHR9	Q5RHR9		dnm3a
-5.99513	E9QBV1;F1R4U8;Q5EAQ7	E9QBV1	Clathrin heavy chain	cltcb
-5.78211	E7EXT3;Q503C7;F8W3T2;A0A1D5NSS4	E7EXT3	Alpha-1,4 glucan phosphorylase	pygmb
-5.40378	Q6NX09;A0A2R8RKK2;B8A5H6;A0A2R8QAA9;A0A2R8PXN0;A0A2R8QIG3;B8JKC9;B8A4K2;F1RC38	Q6NX09;A0A2R8RKK2	Hexokinase	hk1
-4.49449	Q6NWK7	Q6NWK7		tuba1a
-4.3906	O57521	O57521	Heat shock protein HSP 90-beta	hsp90ab1
-4.35018	F1RA10;A0A2R8RTW4	F1RA10		glsb
-4.2143	F1RCD5;A0A2R8RK76;E7F1L2;A0A0R4IRH4;A0A2R8QJT7;K7DYJ7	F1RCD5;A0A2R8RK76		cadpsb
-4.11192	A0A0R4ID68;A0A2R8Q476;F1R047;Q66HV8;A0A2R8RZX5	A0A0R4ID68		pfklb
-4.11164	Q6PGV1;F1Q4U4	Q6PGV1	V-type proton ATPase subunit d 1	atp6v0d1
-3.9986	X1WBR5	X1WBR5		hspa4l
-3.92094	F1QET7	F1QET7	Fascin	fscn1a
-3.92028	Q9MIY7	Q9MIY7	Cytochrome c oxidase subunit 2	mt-co2
-3.91345	F1QF86;A0A0R4IF09;A0A2R8RS59	F1QF86;A0A0R4IF09	Serine/threonine-protein phosphatase	ppp3ccb
-3.73344	B2GTW6;Q7ZVY5	B2GTW6;Q7ZVY5	Citrate synthase;Citrate synthase, mitochondrial	cs
-3.67671	Q6PE25;A0A140LFQ3	Q6PE25;A0A140LFQ3	Elongation factor 1-gamma	eef1g
-3.62198	F6NK19;Q6NYJ9;E9QC84;A5PMT0	F6NK19;Q6NYJ9;E9QC84	AP complex subunit beta	ap2b1
-3.55498	A0A0R4ITA8;E7FDP2;A0A2R8RK99;A0A2R8QEU0;F1R2A3	A0A0R4ITA8;E7FDP2;A0A2R8RK99;A0A2R8QEU0	ATP-dependent 6-phosphofructokinase	pfkpa
-3.54051	Q5RH26	Q5RH26	ATP synthase subunit gamma	atp5c1
-3.53953	Q6P102	Q6P102		ywhabl
-3.53572	E9QI46;E9QIL5	E9QI46	Coronin	coro1cb
-3.50439	F1QJE0;X1WD83	F1QJE0		uqcrc2a
-3.49796	E7FF92	E7FF92		LOC559637
-3.46631	F8W494;E7FE91;Q7ZTT6;Q6DHS4;X1WDM9;E7F2B8	F8W494;E7FE91		si:dkey-201c1.2
-3.42016	Q5RG12	Q5RG12		hsp90aa1.2
-3.38544	Q5PRD0;E9QJ96	Q5PRD0;E9QJ96	14-3-3 protein beta/alpha-A	ywhaba
-3.36014	A0A0R4IFJ4;B0S5R6	A0A0R4IFJ4		pcxa
-3.34414	A9JRE2;F1QYU4	A9JRE2;F1QYU4	Methylthioribose-1-phosphate isomerase	mri1
-3.31385	Q6NWJ5;A9JST4;I3ISC4	Q6NWJ5;A9JST4		tuba8l4
-3.30433	E7FCD8	E7FCD8		atp6v1ab
-3.29337	Q6P977	Q6P977		rab42a
-3.28034	Q7ZV39	Q7ZV39		zgc:56235
-3.25335	Q6NVI6	Q6NVI6		cct5
-3.22917	E9QD09;F1QD93	E9QD09;F1QD93	Serine/threonine-protein phosphatase	ppp3ca
-3.18544	F1RDV2;B0UYL0	F1RDV2;B0UYL0		ndufa10
-3.16436	Q9PVK4	Q9PVK4	L-lactate dehydrogenase B-A chain	ldhba
-3.14243	A0A0A0MPL5	A0A0A0MPL5	Fascin	si:ch211-160d14.1
-3.12295	F1R5C0	F1R5C0		syt2a
-3.11767	E7F244	E7F244		si:ch211-114n24.6
-3.11616	Q803H5	Q803H5		gnb1b
-3.07473	Q7T356;F1RBF6;F8W493	Q7T356;F1RBF6;F8W493	14-3-3 protein beta/alpha-B	ywhabb
-3.02952	A0A2R8PVJ3	A0A2R8PVJ3		N/A
-3.01247	Q5BJ11	Q5BJ11		gnb2
-2.99263	I3IRW7	I3IRW7		abat
-2.97226	Q6AZA2	Q6AZA2		ndufv1
-2.9538	Q1L907	Q1L907		gstr1
-2.94976	A2BEN1	A2BEN1		atp6v1aa
-2.91937	Q6P3G1;F1RBQ0;F1Q8N4	Q6P3G1		cp
-2.89622	Q6P972	Q6P972		tuba2
-2.87978	B8A518;A0A2R8RZK5	B8A518;A0A2R8RZK5		tuba1c
-2.87458	Q90487	Q90487	Hemoglobin subunit alpha	hbaa1
-2.85693	E7F4R9	E7F4R9	Isocitrate dehydrogenase [NADP]	idh2
-2.83532	Q6P3J5	Q6P3J5		eef2b
-2.77454	Q6P3L9	Q6P3L9		glud1b
-2.75908	B8JJ32;A0A2R8Q818	B8JJ32;A0A2R8Q818	Sideroflexin	sfxn3
-2.7562	F1RAN8	F1RAN8		rap1gds1
-2.67258	B0S5B9	B0S5B9		sypa
-2.66963	Q3B7R0;F1R377	Q3B7R0		cyc1
-2.66638	Q5RGB5	Q5RGB5		rab3ab
-2.64218	Q803M8	Q803M8		ywhaqb
-2.62701	F1QZU7;A0A0G2KZR6	F1QZU7;A0A0G2KZR6		aldh2.2
-2.55814	A0A0G2L559	A0A0G2L559		N/A
-2.53879	A2AR68;A0A0R4IED7	A2AR68		gdi1
-2.53693	E7FAB6;E9QBI1	E7FAB6;E9QBI1		sept5b
-2.52224	F1QEB3	F1QEB3		actr3
-2.45534	A5PMV7	A5PMV7		ppp2r1a
-2.45113	A0A2R8QP59;A2BGE0	A0A2R8QP59;A2BGE0		stxbp1b
-2.45048	Q7ZU96;A0A0R4IJT8	Q7ZU96;A0A0R4IJT8		cct8
-2.42882	Q6DHT4	Q6DHT4		aldh6a1
-2.38492	Q6NSM5	Q6NSM5		cpe
-2.31805	F1QW17;A0A0R4IQT3;A0A2R8PWY6;A0A2R8QIR1;A0A286YAD2	F1QW17;A0A0R4IQT3;A0A2R8PWY6;A0A2R8QIR1;A0A286YAD2		camk2g2
-2.28552	F1QZL6;CON__Q3ZBD7	F1QZL6	Glucose-6-phosphate isomerase	gpia
-2.28475	Q7T3G2	Q7T3G2		ywhah
-2.28456	Q5TZ27;Q504A0;F1QCC9	Q5TZ27		syt1a
-2.27597	E7F354	E7F354		ywhag2
-2.27577	A0A2R8RLZ9;Q6TNT9	A0A2R8RLZ9;Q6TNT9		gdi2
-2.27346	F1QSI9;F1Q7L6	F1QSI9;F1Q7L6		slc3a2a
-2.26575	A0A0R4IQM9;F1RAZ4;F1RAE9	A0A0R4IQM9		stxbp1a
-2.26558	Q6JIZ2	Q6JIZ2		pura
-2.26013	Q7SYK7	Q7SYK7	Aspartate aminotransferase	got2a
-2.22703	A0A2R8Q0F5;A0A0R4IJ30;Q5U3A7;A0A2R8Q487;A0A0R4ILJ7	A0A2R8Q0F5;A0A0R4IJ30;Q5U3A7;A0A2R8Q487	Dynamin-like 120 kDa protein, mitochondrial;Dynamin-like 120 kDa protein, form S1	opa1
-2.21248	A0A2R8QH30;Q803N7;E9QIP1;Q6IQV0;E9QHH7;E9QCX0	A0A2R8QH30;Q803N7;E9QIP1;Q6IQV0		csnk2a1;zgc:86598
-2.20066	Q7SXP1	Q7SXP1		capzb
-2.19205	Q7ZVB2;B0S7W5;B0S7W3;A0A2R8Q3R8	Q7ZVB2;B0S7W5;B0S7W3	Aldehyde dehydrogenase family 9 member A1-A	aldh9a1a;aldh9a1a.2;aldh9a1a.1
-2.18006	Q1LVI2	Q1LVI2		yjefn3
-2.16581	F1QCD4	F1QCD4	Aspartate aminotransferase	got2b
-2.15553	E7FE03;X1WG01	E7FE03;X1WG01		napba
-2.15188	Q803G3;A8E583	Q803G3	Serine/threonine-protein phosphatase	ppp2cb
-2.14738	B8JLJ3	B8JLJ3		ywhaz
-2.1469	Q08BA1	Q08BA1	ATP synthase subunit alpha	atp5a1
-2.13625	F1QF00	F1QF00		pgm1
-2.11994	Q4V8Z7;T1SXK0;A0A0R4IIR1;A0A2R8PX39;A5WVX3	Q4V8Z7;T1SXK0;A0A0R4IIR1		dnm2a
-2.09162	Q6P023	Q6P023	Mitogen-activated protein kinase	mapk1
-2.08519	Q5U3E1	Q5U3E1		rab11a
-2.07878	B0S6H7;B0S6H6	B0S6H7;B0S6H6		sypb
-2.06914	F8W5J3;F1QMC3;F8W5Z6;F8W5G2	F8W5J3;F1QMC3;F8W5Z6;F8W5G2		sept7b
-2.06773	Q7ZW20;F1QFK2	Q7ZW20		ywhae1
-2.06462	F1Q6S1	F1Q6S1		npepl1
-2.05816	Q7ZYX4;E9QGU4;E9QD64	Q7ZYX4;E9QGU4;E9QD64		cct6a
-2.03856	A0A0R4IN54;E7FD40;E9QF57;F8W5X7;F8W5F8	A0A0R4IN54;E7FD40;E9QF57		bin1a
-2.03699	A0A0R4IGP6;Q7ZVT2;A0A0R4IAV3;A0A0R4IAN1;A0A0R4IHV1	A0A0R4IGP6;Q7ZVT2	Pyruvate kinase	pkma
-2.03197	F1RBU6;F1RBU0;A2BGE5;A2BGE4	F1RBU6;F1RBU0;A2BGE5		aifm1
-2.02208	F1QI60	F1QI60		rufy3
-2.01212	F1R3D3;Q5MJ86;E9QIH5	F1R3D3;Q5MJ86	Glyceraldehyde-3-phosphate dehydrogenase;Glyceraldehyde-3-phosphate dehydrogenase 2	gapdhs;gapdh-2
-2.01145	F8W2N0	F8W2N0		anxa11b
-2.00924	A0A0R4I9N0	A0A0R4I9N0		purab
-1.95928	Q6ZM17	Q6ZM17		OTTDARP00000002008
-1.95601	B7ZV62	B7ZV62		nsfa
-1.94871	B8JI17;E7FCT1;A0A140LGJ7	B8JI17;E7FCT1;A0A140LGJ7		psap
-1.91472	F1RCA1;E9QEY2;E9QFW7;E7EYF3	F1RCA1		uba1
-1.89121	A0A0R4IPH2	A0A0R4IPH2		tubb2b
-1.86379	Q6P5M9;A0A0R4IXL7	Q6P5M9		tubb4b
-1.86016	Q6PFS4	Q6PFS4		immt
-1.85237	Q6IQ59	Q6IQ59		uqcrc2b
-1.82406	E9QFU8;E9QCQ6	E9QFU8;E9QCQ6	Branched-chain-amino-acid aminotransferase	bcat2
-1.81455	B8JI00	B8JI00		suclg1
-1.79599	B3DIV6	B3DIV6	Acetyltransferase component of pyruvate dehydrogenase complex	dlat
-1.78464	F1QKY8	F1QKY8		tubb2
-1.76733	B2GQ15;A0A2R8Q0N5;Q5U3U3;B0S7W8	B2GQ15;A0A2R8Q0N5;Q5U3U3	Carnitine O-palmitoyltransferase 2, mitochondrial	cpt2
-1.74158	A0A2R8QQI9;A0A286YA23;A0A2R8RIR6;A0A0H2UKQ6	A0A2R8QQI9;A0A286YA23;A0A2R8RIR6;A0A0H2UKQ6		chl1b
-1.73932	Q7ZVF9;F1QC15	Q7ZVF9	Actin, cytoplasmic 2;Actin, cytoplasmic 2, N-terminally processed	actbb
-1.73679	Q78AP9;Q6DHP3;F8W522	Q78AP9;Q6DHP3;F8W522		arf3b;arf3a;arf2
-1.68518	Q5SPJ4;Q5SPJ1	Q5SPJ4;Q5SPJ1		serpina1;serpina1l
-1.64501	Q7T2P2	Q7T2P2	T-complex protein 1 subunit gamma	cct3
-1.6301	A0A2R8QIL9;E9QHF3;A0A2R8QA90;A0A2R8QHM1;A0A2R8RW07	A0A2R8QIL9;E9QHF3;A0A2R8QA90;A0A2R8QHM1;A0A2R8RW07		synj1
-1.59261	Q5XJS8	Q5XJS8		hsd17b10
-1.5846	E9QDQ2;A2BGW3;A0A2R8RRG1	E9QDQ2;A2BGW3		camk2b1
-1.57581	F1R5W5	F1R5W5	Sideroflexin	sfxn1
-1.53992	Q6P5K3;Q9PV90;F8W4I2	Q6P5K3;Q9PV90;F8W4I2	60S acidic ribosomal protein P0	rplp0
-1.50926	F1R9T0;A0A2R8RQM6;A0A0R4IIB7;F1QE89	F1R9T0;A0A2R8RQM6;A0A0R4IIB7;F1QE89		aldh5a1
-1.4997	Q92005;A0A2R8QSR4;A0A2R8Q469	Q92005;A0A2R8QSR4;A0A2R8Q469	Elongation factor 1-alpha	eef1a
-1.48469	Q5RKP9;A0A2R8RNG4;B0S554;F8W573;B8JLJ7	Q5RKP9		gna11b
-1.47204	A0JMF4;A0A0R4IN26;A0A0R4IPW8	A0JMF4;A0A0R4IN26;A0A0R4IPW8		sept15
-1.44211	B8JIS8;B8JIS6;B8JIS5	B8JIS8		gstm
-1.43154	Q8JHI0;A2CEZ0	Q8JHI0		slc25a5
-1.37509	A9C3T0	A9C3T0		prkar2aa
-1.36111	Q7T385	Q7T385	V-type proton ATPase subunit C 1-A	atp6v1c1a
-1.36015	Q6NUW5;I3ITE4	Q6NUW5	Acidic leucine-rich nuclear phosphoprotein 32 family member E	anp32e
-1.34944	A8WGC6	A8WGC6	ATP synthase subunit beta	atp5b
-1.32311	Q6P6E0	Q6P6E0		atp5l
-1.31358	Q6PE34	Q6PE34		zgc:65894
-1.27448	F6NYT7;A0A2R8QC13;B0V1T0;Q66IE1	F6NYT7;A0A2R8QC13;B0V1T0	Glutathione peroxidase	gpx1a
-1.17554	Q6PH57	Q6PH57	Guanine nucleotide-binding protein G(I)/G(S)/G(T) subunit beta-1	gnb1
-1.15956	Q9DGK4;B8JHR2;E7F8Y5	Q9DGK4;B8JHR2;E7F8Y5	Translationally-controlled tumor protein homolog	tpt1
-1.14448	Q9I8N9;F8W3N3;F8W4L9	Q9I8N9;F8W3N3;F8W4L9		fabp7a
-1.13567	A0A0R4IJU5	A0A0R4IJU5		syn2b
-1.12528	A2BG87;A0A2R8QM71;A0A286YAI7;E9QD58;F1QAJ8;A0A2R8Q5Z8;A0A0R4ITK2;F1QY88;A0A0R4IVF8;A0A2R8RYT4;F1REC7	A2BG87;A0A2R8QM71;A0A286YAI7;E9QD58		mink1
-1.09831	F1QK94;A0A2R8QHM9;A0A0R4INS3	F1QK94;A0A2R8QHM9;A0A0R4INS3		amph
-1.0952	Q8JFV8	Q8JFV8	Synaptic vesicle membrane protein VAT-1 homolog	vat1
-1.08282	Q4V9P8;U3JAY8	Q4V9P8		camk2g1
-1.07179	Q7SXN5;F1Q917	Q7SXN5	Dynamin-1-like protein	dnm1l
-1.06181	Q7ZUC9	Q7ZUC9		sh3bgrl3
-1.01943	A0A0R4IPV5	A0A0R4IPV5		p4hb
-1.01736	B8JLR6	B8JLR6		si:ch211-251b21.1
-1.00807	A0A2R8Q2Z0;P17561	A0A2R8Q2Z0;P17561	Ependymin	epd
-0.985089	Q6P967;A0A2R8Q3R6	Q6P967;A0A2R8Q3R6		gnao1b
-0.963013	Q8AY63;R4GE87;F6NIF4;R4GEP9;R4GDX0	Q8AY63;R4GE87;F6NIF4		ckbb
-0.932966	Q6TNT8	Q6TNT8		gnai2a
-0.900264	X1WED4;F1QBW2	X1WED4		slc12a5a
-0.884779	B2CZC2;F6PBX0;Q32SG7	B2CZC2;F6PBX0;Q32SG7		slc8a1b
-0.793711	Q1LWX4;Q4VBR8;B3DG31	Q1LWX4;Q4VBR8;B3DG31	Proteasome subunit alpha type	si:rp71-45k5.4;psma2
-0.790461	Q6GQM9;F6NUZ4	Q6GQM9		eno2
-0.789761	F1QE30;F1QEY7	F1QE30;F1QEY7	V-type proton ATPase subunit a	atp6v0a1b;atp6v0a1a
-0.785602	Q803Q7;Q6P043	Q803Q7;Q6P043	Fructose-bisphosphate aldolase	aldoaa;aldoab
-0.778086	A7MC00;A0A0R4IQR0	A7MC00;A0A0R4IQR0		mapre2
-0.775474	A0A0G2L1F5;A0A140LGS5;A0A140LG71	A0A0G2L1F5;A0A140LGS5		sptbn1
-0.760556	Q7ZUW8;F1QMC6	Q7ZUW8;F1QMC6	Aspartate aminotransferase	got1
-0.732094	Q6P980	Q6P980	Superoxide dismutase	sod2
-0.690413	A0A2R8QDC7;Q7SYE2;H9GX78;Q8AX99;A0A2R8Q5Z6;D1GJ56;E9QFR8;A0A2R8QBL5;E9QCQ2;A5PLJ3	A0A2R8QDC7;Q7SYE2;H9GX78		actn4
-0.632623	E1AZA6	E1AZA6		kcnc3b
-0.610501	E9QB41;Q5XJ62;A0A2R8QJ29;F1QWU4;A0A2R8QES8;A0A2R8RYI8;E9QC87;A0A2R8QAG2	E9QB41;Q5XJ62;A0A2R8QJ29;F1QWU4;A0A2R8QES8;A0A2R8RYI8		myl6
-0.601684	F1QPJ6;F1QPX6	F1QPJ6;F1QPX6		LOC100535398;zgc:152830
-0.591257	Q6DRD1	Q6DRD1		atp5o
-0.572428	Q6PBP1;F8W442;A0A2R8QCW0	Q6PBP1;F8W442;A0A2R8QCW0		gnao1a
-0.536916	Q8AWD9;Q1L9E4	Q8AWD9;Q1L9E4		ctsd
-0.501256	Q7ZUI4	Q7ZUI4	Thioredoxin	zgc:56493
OnlyWT26	A0A2R8Q5I9;A0A0G2KK56;A0A2R8QRP7	A0A2R8Q5I9;A0A0G2KK56;A0A2R8QRP7		N/A
Only WT26	A0A0R4II13;A0A0R4IC72	A0A0R4II13;A0A0R4IC72		N/A
OnlyWT27	A0A2R8Q8P7;A0A0R4IHJ1	A0A2R8Q8P7;A0A0R4IHJ1		N/A
Only WT27	A0A2R8Q6W4	A0A2R8Q6W4		N/A
OnlyWT28	A0A2R8RNU6	A0A2R8RNU6		N/A
Only WT28	F8W2X9;E7F2Y6	F8W2X9;E7F2Y6		abca1b
OnlyWT29	Q6DRD9	Q6DRD9	Alpha/beta hydrolase domain-containing protein 11	abhd11
Only WT29	A0A286YAJ7;A8E7L4	A0A286YAJ7;A8E7L4		abi1b
OnlyWT30	Q1JPU9;I3IRV8;I3ITI8;I3ISX7;I3IS53;I3IS72;A0A2R8QUS0;B0V217;B0V219;B0V218;A0A0R4ILA7;A0A0R4IWX6	Q1JPU9;I3IRV8;I3ITI8;I3ISX7;I3IS53		abi2b
Only WT30	Q7ZYY0	Q7ZYY0		acad8
OnlyWT31	F1QIL6	F1QIL6		acad9
Only WT31	F1QFQ7;A0A0G2L3J0;F8W3E0	F1QFQ7;A0A0G2L3J0		acadsb
OnlyWT32	F1Q8J4	F1Q8J4		acadvl
Only WT32	F1R511;F8W252;A0A2R8QHX9;E7F537;F1QDA1	F1R511;F8W252		acanb
OnlyWT33	Q5SPA3;Q5SPA4	Q5SPA3;Q5SPA4		acat2
Only WT33	F1RAV6;A0A2R8QGR5;B0R0H9;F1QFN9;B0R0I0;F1QQ73;F1R6R1	F1RAV6;A0A2R8QGR5;B0R0H9;F1QFN9;B0R0I0;F1QQ73;F1R6R1		acin1a
OnlyWT34	F1QZ09;F1R515;R4GEU0	F1QZ09		aclya
Only WT34	F1QM42	F1QM42	Aconitate hydratase	aco1
OnlyWT35	F1Q7G7	F1Q7G7		acot7
Only WT35	Q7T175;F1R5C2;F1R961;A0A2R8QMR4;Q32PS1;F1R1X8	Q7T175;F1R5C2;F1R961;A0A2R8QMR4;Q32PS1;F1R1X8		acot9.1;acot9.2
OnlyWT36	E7F351	E7F351		acsl6
Only WT36	B8JHU4;F1QER4	B8JHU4		actn1
OnlyWT37	Q4V943;Q7ZUZ2	Q4V943;Q7ZUZ2		actr1
Only WT37	I3ITK2;F1R008	I3ITK2;F1R008		actr10
OnlyWT38	F1QKV8	F1QKV8		actr3b
Only WT38	A0A0R4IPU5	A0A0R4IPU5		actr3b
OnlyWT39	A0A2R8QSN4;F1QW07;A0A2R8RL55	A0A2R8QSN4;F1QW07;A0A2R8RL55		add3b
Only WT39	Q6NXA6	Q6NXA6	S-(hydroxymethyl)glutathione dehydrogenase	adh5
OnlyWT40	A0A0R4IV67;A0A0R4IA63	A0A0R4IV67		agla
Only WT40	Q803T5	Q803T5	Adenosylhomocysteinase	ahcy
OnlyWT41	A0A0R4IE20;Q29RB9;Q5RIK4;Q5RIK5	A0A0R4IE20;Q29RB9		ahsa1a
Only WT41	A5WWI5	A5WWI5		ahsg2
OnlyWT42	A5PMF1	A5PMF1		ak5
Only WT42	F1QML8;A0A0H2UKW6;R4GEN9	F1QML8;A0A0H2UKW6;R4GEN9		akap8l
OnlyWT43	Q90Y03	Q90Y03		aldh1a2
Only WT43	F1QR17	F1QR17		aldh7a1
OnlyWT44	E7F4G7	E7F4G7		ank2a
Only WT44	A0A2R8RUP4;F1QNB1;F1QNB3;A0A2R8RN38	A0A2R8RUP4;F1QNB1		ank3a
OnlyWT45	Q7ZUP0;E9QB42;F1Q4N7	Q7ZUP0;E9QB42	Acidic leucine-rich nuclear phosphoprotein 32 family member A	anp32a
Only WT45	F1REH8	F1REH8	Annexin	anxa13
OnlyWT46	A8E7L3;A8E7K8;A8E7L0;A8E7L2;A8E7L1;A8E7K9	A8E7L3;A8E7K8;A8E7L0;A8E7L2;A8E7L1	Annexin	anxa13l
Only WT46	Q6P603;A0A2R8QQY8	Q6P603;A0A2R8QQY8	Annexin	anxa2a
OnlyWT47	Q5U369	Q5U369	Annexin	anxa3b
Only WT47	Q6P0V8;A0A0R4IKN3	Q6P0V8;A0A0R4IKN3	Annexin	anxa5b
OnlyWT48	X1WFD2	X1WFD2		ap2a1
Only WT48	X1WHT2;X1WC51	X1WHT2;X1WC51		ap2a1
OnlyWT49	I3IT87;G1K2F5;F1RD00;F1Q9V1;A0A0R4IL09;Q7ZW98;Q6NWK2;F1QLI6	I3IT87;G1K2F5;F1RD00;F1Q9V1;A0A0R4IL09;Q7ZW98;Q6NWK2	AP-2 complex subunit mu-B;AP-2 complex subunit mu-A	ap2m1b;ap2m1a
Only WT49	A0A0G2KQL4;A0A0G2L8C2	A0A0G2KQL4;A0A0G2L8C2		ap3b2
OnlyWT50	A0A2R9YJQ0;A0A0R4IWF9;F1QTR9;A0MTA1;H0WED1;H0WEZ7;H0WFG1;H0WFB7	A0A2R9YJQ0;A0A0R4IWF9;F1QTR9;A0MTA1;H0WED1;H0WEZ7	DNA-(apurinic or apyrimidinic site) lyase	apex1
Only WT50	Q6DHK1	Q6DHK1	NAD(P)H-hydrate epimerase	apoa1bp
OnlyWT51	A5WUQ7;A0A286YBH9	A5WUQ7;A0A286YBH9		apobb.2
Only WT51	A0A2R8QES3;F1Q7J1	A0A2R8QES3;F1Q7J1		apool
OnlyWT52	F1RB27	F1RB27		appl2
Only WT52	Q7ZUZ7;Q6NYD8;E9QEB6;Q803D1;Q6DC20	Q7ZUZ7;Q6NYD8;E9QEB6;Q803D1;Q6DC20		arf1l;arf2;arf1;arf4a
OnlyWT53	E9QHI0;E7FEI6	E9QHI0;E7FEI6		arhgap4b
Only WT53	E7FFB4;Q499A1;K7DY37;F1QWQ1	E7FFB4;Q499A1;K7DY37;F1QWQ1		arid4a
OnlyWT54	Q6P2T5	Q6P2T5		arpc2
Only WT54	Q6ZM62	Q6ZM62	Actin-related protein 2/3 complex subunit 3	arpc3
OnlyWT55	Q6NZZ2;A0A2R8QAS5;E9QJ46;A0A2R8Q7L1	Q6NZZ2;A0A2R8QAS5;E9QJ46;A0A2R8Q7L1		arpc4;arpc4l
Only WT55	B3DI91;A0A0R4IM47;F1QBI5	B3DI91;A0A0R4IM47;F1QBI5		asap1a
OnlyWT56	Q6IQE5	Q6IQE5	ATPase asna1	asna1
Only WT56	Q5BKW9	Q5BKW9	Isoaspartyl peptidase/L-asparaginase;Isoaspartyl peptidase/L-asparaginase alpha chain;Isoaspartyl peptidase/L-asparaginase beta chain	asrgl1
OnlyWT57	A2CEW4	A2CEW4		atic
Only WT57	Q9DGL3	Q9DGL3		atp1b1a
OnlyWT58	Q90Z34	Q90Z34		atp1b2b
Only WT58	Q8QHI1;X1WHS2	Q8QHI1;X1WHS2		atp1b3a
OnlyWT59	A0A0R4IVG9;Q6ZM60;A0A0R4IQS8;A9C3Q5;A9C3Q4	A0A0R4IVG9;Q6ZM60;A0A0R4IQS8;A9C3Q5;A9C3Q4	Calcium-transporting ATPase	atp2a2b;atp2a2a
Only WT59	A2BIP1;F1Q4P9;A0A2R8QJH4	A2BIP1;F1Q4P9;A0A2R8QJH4		atp2a3
OnlyWT60	B8JIS1	B8JIS1		atp5f1
Only WT60	A0A2R8QJG7;A0A286Y9U6;A0A2R8Q8E4;A0A2R8QEZ8;A0A2R8PW01;X1WCP3;A0A2R8QNN7;F1RDE6	A0A2R8QJG7;A0A286Y9U6;A0A2R8Q8E4;A0A2R8QEZ8;A0A2R8PW01;X1WCP3;A0A2R8QNN7;F1RDE6	Phospholipid-transporting ATPase	atp8a2
OnlyWT61	A0A2R8QG02;F1QJ36;E7F4M2	A0A2R8QG02;F1QJ36;E7F4M2		atrx
Only WT61	Q6DHC4;E7F463;F1QFC2;F1R886	Q6DHC4;E7F463;F1QFC2;F1R886		bfb;cfb
OnlyWT62	F1QDZ6	F1QDZ6		bin1a
Only WT62	G1K2N2;Q6IQ86	G1K2N2;Q6IQ86	Probable protein BRICK1	brk1
OnlyWT63	A0A140LGP1	A0A140LGP1		bsnb
Only WT63	B8JKW4	B8JKW4		c3a.1
OnlyWT64	F1QV29;F1QX13	F1QV29;F1QX13		c3a.2;c3a.3
Only WT64	B0V1F9	B0V1F9		ca8
OnlyWT65	E7F0T7;Q6DH55	E7F0T7		CABZ01087197.1
Only WT65	F1QDC0;A0A1D5NSP7	F1QDC0;A0A1D5NSP7		cacna2d2a
OnlyWT66	B0S6K3	B0S6K3		cacybp
Only WT66	A0A2R8QSU3	A0A2R8QSU3		calb2a
OnlyWT67	Q568I9	Q568I9		camk4
Only WT67	Q5TYZ5	Q5TYZ5		cand1
OnlyWT68	F1QKS4	F1QKS4		canx
Only WT68	X1WFZ2;B3DFQ1;A0A2R8PV64	X1WFZ2;B3DFQ1;A0A2R8PV64		capns1b
OnlyWT69	Q6DI16	Q6DI16	Calsequestrin	casq2
Only WT69	F1QIC0;Q58EC2	F1QIC0	Cystathionine beta-synthase	cbsb
OnlyWT70	A0A2R8PXB7;F1QNF2	A0A2R8PXB7;F1QNF2		cbx3a
Only WT70	E7FCY3	E7FCY3		ccdc136b
OnlyWT71	E9QD51	E9QD51		ccdc136b
Only WT71	A0A0G2KUJ0	A0A0G2KUJ0		cct2
OnlyWT72	F1Q6P4	F1Q6P4	Tetraspanin	cd82a
Only WT72	A0A0R4IU19	A0A0R4IU19		ces2b
OnlyWT73	Q5RIJ7;Q5RIJ8	Q5RIJ7;Q5RIJ8		chga
Only WT73	A2CEA5;A2CEA4;F6NMS7;A8E5J9	A2CEA5;A2CEA4;F6NMS7;A8E5J9		ckmt2b
OnlyWT74	Q08BY9	Q08BY9		clgn
Only WT74	F1QIN6;A0A2R8RIP5;A0A2R8QG18;A0A2R8Q8R7;F8W339;A0A286YAU5	F1QIN6;A0A2R8RIP5;A0A2R8QG18;A0A2R8Q8R7;F8W339;A0A286YAU5		clip2
OnlyWT75	F1R966;A0A286YAZ4;E9QD79;A0A2R8PXZ0	F1R966;A0A286YAZ4;E9QD79;A0A2R8PXZ0	Clathrin heavy chain	cltca;cltcb
Only WT75	Q5RH89;Q0E671	Q5RH89;Q0E671		cmasa
OnlyWT76	B0S7S0;X1WFA3;A0A2R8PV37;X1WFW5;X1WDP2;A0A286Y870;A0A2R8QPN5;L7NKH5	B0S7S0		cntnap2b
Only WT76	Q6IQX2	Q6IQX2		col1a2
OnlyWT77	B0R171;A0A2R8RUW2	B0R171;A0A2R8RUW2		copb2
Only WT77	A0A2R8QSI1;F6PBL6	A0A2R8QSI1;F6PBL6		cops7a
OnlyWT78	F1R9X2	F1R9X2	Ubiquinone biosynthesis O-methyltransferase, mitochondrial	coq3
Only WT78	A5WW99;Q66L51	A5WW99;Q66L51	2-methoxy-6-polyprenyl-1,4-benzoquinol methylase, mitochondrial	coq5
OnlyWT79	A0A2R8Q6S9;F1RAX8	A0A2R8Q6S9;F1RAX8	Ubiquinone biosynthesis monooxygenase COQ6, mitochondrial	coq6
Only WT79	Q6TEN9;F1QNY5	Q6TEN9;F1QNY5		cpne1
OnlyWT80	Q7T3C6	Q7T3C6	Cleavage and polyadenylation specificity factor subunit 5	cpsf5
Only WT80	B0UYA3;B0UYA2	B0UYA3		cryl1
OnlyWT81	A5PN39;A5PN40	A5PN39;A5PN40		cryz
Only WT81	Q7SZC2	Q7SZC2	Exportin-2	cse1l
OnlyWT82	Q91398	Q91398	Casein kinase II subunit beta	csnk2b
Only WT82	E7EYW5	E7EYW5		cst14a.2
OnlyWT83	F8W3Q3;F8W377;F8W438;F8W509;F8W571;Q6NZ25;Q7SZN5;Q9DEG6;F8W3U1;F1RA12;F1QMW3;F8W4E9;A0A0R4IFH8;A0A2R8QBA1;A0A2R8Q6F5	F8W3Q3;F8W377;F8W438;F8W509;F8W571;Q6NZ25;Q7SZN5;Q9DEG6;F8W3U1;F1RA12;F1QMW3;F8W4E9;A0A0R4IFH8;A0A2R8QBA1;A0A2R8Q6F5		ctbp2a
Only WT83	B7ZC77;X1WG13;F1Q548;A0A286Y8G3;B8A6A9;B8JKG9	B7ZC77;X1WG13	Catenin alpha-2	Ctnna2;ctnna2
OnlyWT84	E7FC99;F1QGH7;A0A5H1ZRJ2	E7FC99;F1QGH7;A0A5H1ZRJ2		ctnnb2;ctnnb1
Only WT84	F1RBK4;B0V2S9;F1R829	F1RBK4;B0V2S9;F1R829		ctnnd2b
OnlyWT85	A0A2R8QRI6;F1QJ75	A0A2R8QRI6;F1QJ75	NADH-cytochrome b5 reductase	cyb5r1
Only WT85	B3DIT1;A5A5E1;A0A2R8PX02;F1QE65;Q90YM8	B3DIT1;A5A5E1;A0A2R8PX02		cyfip2
OnlyWT86	X1WHH8;F1QDR1;A0A2R8QK04;Q6PW01;E7F1N2;A0A2R8QIU8	X1WHH8;F1QDR1;A0A2R8QK04;Q6PW01;E7F1N2;A0A2R8QIU8		cyth3b;cyth1a;si:dkey-283b15.4
Only WT86	F1R246	F1R246		dars
OnlyWT87	A0A0R4IW36;F6PC33	A0A0R4IW36;F6PC33		dctn1b
Only WT87	A0A0R4I9F5;Q6NYS8	A0A0R4I9F5;Q6NYS8	Dolichyl-diphosphooligosaccharide--protein glycosyltransferase 48 kDa subunit	ddost
OnlyWT88	B0S6P6	B0S6P6		ddx3
Only WT88	A2AWA1;Q803W0;F6NVB9;A2AWA0	A2AWA1;Q803W0;F6NVB9		ddx39aa;ddx39ab
OnlyWT89	B0JZJ1;Q6NWH7;F1Q5L6;E9QG17	B0JZJ1;Q6NWH7;F1Q5L6;E9QG17		ddx5
Only WT89	E7FD91	E7FD91		ddx6
OnlyWT90	F1QB21	F1QB21		decr1
Only WT90	X1WE64;X1WCK6;E7FCX5	X1WE64;X1WCK6;E7FCX5		dmtn
OnlyWT91	A0A0R4IWM7;F8W4U2;A0A2R8QJC8	A0A0R4IWM7		dmxl2
Only WT91	E9QF63;E7FC95	E9QF63;E7FC95		dnm1b
OnlyWT92	A0A0R4IXD8	A0A0R4IXD8		dync1i2b
Only WT92	Q6PBH4	Q6PBH4		dynll1
OnlyWT93	Q6TGT3	Q6TGT3		dynlt3
Only WT93	F1QX93	F1QX93		eci1
OnlyWT94	A0A0R4IAH3	A0A0R4IAH3		eci2
Only WT94	Q1LYG5;A0A0R4IIY8;F1RBB9;Q1LYG6;Q501T8	Q1LYG5;A0A0R4IIY8		eef2a.1
OnlyWT95	A0A286Y8X9;A2CE51	A0A286Y8X9;A2CE51		eef2l2
Only WT95	Q9I9E9;Q7ZWD3	Q9I9E9;Q7ZWD3		eif2s1b;eif2s1a
OnlyWT96	E9QBU9;F1RBM8;F1QGW6	E9QBU9;F1RBM8;F1QGW6		eif2s3
Only WT96	Q802C9	Q802C9		eif4a1a
OnlyWT97	A0A0R4IKW3;Q7ZVA6	A0A0R4IKW3;Q7ZVA6	Eukaryotic initiation factor 4A-III	eif4a3
Only WT97	A0A0R4IEW8;F1QGR7;A9C3U8	A0A0R4IEW8;F1QGR7	ELAV-like protein	elavl4
OnlyWT98	X1WFN0;F1R7V9;A0A2R8Q335;A0A2R8Q696	X1WFN0;F1R7V9;A0A2R8Q335;A0A2R8Q696		eml2
Only WT98	F1QIM7;A0A286Y8S1;F8W481;O13148	F1QIM7;A0A286Y8S1;F8W481;O13148	Receptor protein-tyrosine kinase;Ephrin type-A receptor 4a	epha4a
OnlyWT99	Q6P3G9	Q6P3G9		erp44
Only WT99	Q66I16	Q66I16		etfdh
OnlyWT100	F1RBN6	F1RBN6		ethe1
Only WT100	Q5TYY2;F1Q951	Q5TYY2;F1Q951		exoc4
OnlyWT101	E9QJ40	E9QJ40		fam120c
Only WT101	Q6DC29;A0A0R4IHE5;B0S653;Q7T343;Q6TLE5	Q6DC29;A0A0R4IHE5		fam49a
OnlyWT102	Q6NYL6;F1QEU7;F1R243	Q6NYL6;F1QEU7;F1R243		fam49bb
Only WT102	F1RBY0	F1RBY0		fam63b
OnlyWT103	A0A2R8Q5C6;A0A2R8RKC1;Q6TEP1	A0A2R8Q5C6;A0A2R8RKC1;Q6TEP1	Protein FAM91A1	fam91a1
Only WT103	B8JHS0;E9QIC8	B8JHS0;E9QIC8		farp1
OnlyWT104	F1Q820	F1Q820		farsb
Only WT104	A0A2R8QH66;A0A2R8Q4J5;A0A2R8QJS1;A0A0G2KQY7	A0A2R8QH66;A0A2R8Q4J5		fat4
OnlyWT105	F1QN60;E9QE30;F1QEG3;A0A2R8Q157	F1QN60;E9QE30;F1QEG3;A0A2R8Q157		fdps
Only WT105	F1RCG7;F8W2D1	F1RCG7;F8W2D1		fkbp4
OnlyWT106	F1QEW4;Q7ZZ76	F1QEW4;Q7ZZ76		flot1a
Only WT106	F1R159	F1R159		fmr1
OnlyWT107	Q1LUN9	Q1LUN9		gabbr2
Only WT107	Q5XJ10	Q5XJ10	Glyceraldehyde-3-phosphate dehydrogenase	gapdh
OnlyWT108	A0A2R8QK98;A0A0R4IS53;A0A2R8RK01;E7F237;A0A2R8Q516	A0A2R8QK98;A0A0R4IS53;A0A2R8RK01;E7F237;A0A2R8Q516		gapvd1
Only WT108	F1QUV7	F1QUV7		gars
OnlyWT109	Q9PU58;A0A2U3TW16;F6NVH9	Q9PU58	Protein NipSnap homolog 2	gbas
Only WT109	A0A0R4ISN6;A0A2R8Q208;A0A0R4IXY0;A0A0R4ILN2;A0A2R8Q5L8;Q6P3I8;A0A2R8QB98	A0A0R4ISN6;A0A2R8Q208;A0A0R4IXY0;A0A0R4ILN2;A0A2R8Q5L8;Q6P3I8;A0A2R8QB98		gcdha
OnlyWT110	X1WGR7;Q3S344	X1WGR7;Q3S344		gfpt1
Only WT110	Q6B337	Q6B337		gipc1
OnlyWT111	E7FAZ2;A0A0R4IPR8	E7FAZ2;A0A0R4IPR8		git1
Only WT111	Q1LWI2;Q1LWI3	Q1LWI2;Q1LWI3		glsa
OnlyWT112	Q1RLT1	Q1RLT1	GMP reductase	gmpr2
Only WT112	A0A2R8QE49;F1R0G4	A0A2R8QE49;F1R0G4		gna15.3
OnlyWT113	Q7ZWI5;X1WDQ5	Q7ZWI5;X1WDQ5		gnai2b
Only WT113	A9JTC8;B8JL39	A9JTC8;B8JL39		gnai3
OnlyWT114	F1QJX7	F1QJX7		gnas
Only WT114	F1QXX8	F1QXX8		gnav1
OnlyWT115	O42248;A0A0R4IJ56	O42248	Guanine nucleotide-binding protein subunit beta-2-like 1	gnb2l1
Only WT115	E7F0E2	E7F0E2	Glucosamine-6-phosphate isomerase	gnpda2
OnlyWT116	D3KYK7;D3KYK8;D3KYK9;A0A2R8RZ21;D3KYL0;A0A2R8QMT4;A0A2R8Q4H0;A0A0R4INA6	D3KYK7;D3KYK8;D3KYK9;A0A2R8RZ21;D3KYL0;A0A2R8QMT4;A0A2R8Q4H0;A0A0R4INA6		gphna
Only WT116	A8DZE4	A8DZE4	Glucose-6-phosphate isomerase	gpib
OnlyWT117	E7FGF1	E7FGF1		gpr158b
Only WT117	X1WEL2	X1WEL2		gprc5ba
OnlyWT118	A0A2R8QNX8;F1R6P6;B0QZN0;Q68Y21	A0A2R8QNX8;F1R6P6;B0QZN0;Q68Y21	Glutamate receptor ionotropic, delta-2	grid2
Only WT118	Q9YH61;Q1LYN4;I3ISV4;B8JIQ1	Q9YH61;Q1LYN4		gsk3ab;gsk3aa
OnlyWT119	Q9YH60	Q9YH60		gsk3b
Only WT119	F1QUM3;A0A286YAZ1;A0A2R8Q7H5	F1QUM3;A0A286YAZ1;A0A2R8Q7H5		gsna
OnlyWT120	E9QD21;Q6DGU9	E9QD21;Q6DGU9		gstk1
Only WT120	Q6PI20;A8KBJ5;X1WC76;Q4QRF4;A0A140LG23	Q6PI20;A8KBJ5;X1WC76;Q4QRF4;A0A140LG23	Histone H3.3;Histone H3;Histone H3.2	h3f3a;si:ch211-113a14.14;si:dkey-108k21.24
OnlyWT121	A7YT47	A7YT47		hadhaa
Only WT121	F1QYX8	F1QYX8		hadhab
OnlyWT122	E9QI36	E9QI36		hars
Only WT122	A0A0R4IDY9;F1R653;A0A2R8QIW0	A0A0R4IDY9;F1R653;A0A2R8QIW0	Histone deacetylase	hdac1
OnlyWT123	F1QTE2;A2BHD8	F1QTE2;A2BHD8	Beta-hexosaminidase	hexb
Only WT123	B0S642	B0S642		hibch
OnlyWT124	B8JL30;B8JL29;B8JL31	B8JL30;B8JL29;B8JL31		hmgb2a
Only WT124	Q66IB6	Q66IB6		hmgb2b
OnlyWT125	Q803J4	Q803J4		hnrnpc
Only WT125	A0A2R8Q139;F1QWB4;B0UXJ3;F1QAZ9;E9QGT0	A0A2R8Q139;F1QWB4;B0UXJ3;F1QAZ9		hnrnpk
OnlyWT126	A0A0R4IVC0;A0A0R4IW45;F1RC33	A0A0R4IVC0;A0A0R4IW45;F1RC33		hnrnpl2
Only WT126	A0A0R4ITI5;A0A0R4IHZ5;F6PBZ5;A0A0R4ITR2	A0A0R4ITI5;A0A0R4IHZ5;F6PBZ5;A0A0R4ITR2		hnrnpr
OnlyWT127	Q7ZV49;A0A2R8QRE7	Q7ZV49;A0A2R8QRE7		hprt1
Only WT127	Q8AYH1	Q8AYH1		hsd17b4
OnlyWT128	Q6P5L8;X1WFF1	Q6P5L8;X1WFF1	Hydroxysteroid dehydrogenase-like protein 2	hsdl2
Only WT128	Q7T3L3;A0A286YAP4	Q7T3L3;A0A286YAP4		hsp90b1
OnlyWT129	A0A2R8RN86;F1Q8K1;A0A0R4IQH9;X1WFL7;X1WBT9	A0A2R8RN86;F1Q8K1;A0A0R4IQH9;X1WFL7;X1WBT9		hspa12a
Only WT129	Q6NZU0;A0A2R8RIN4;A0A2R8QHY3;A0A2R8PXE6	Q6NZU0		hspa4b
OnlyWT130	F1QMG8;Q6NXA1	F1QMG8;Q6NXA1		hug;sgta
Only WT130	F1QL68;A0A2R8QKJ2;E7F8Q5	F1QL68;A0A2R8QKJ2;E7F8Q5		huwe1
OnlyWT131	F1QSY7	F1QSY7		iars
Only WT131	F1QUQ0	F1QUQ0		iars2
OnlyWT132	Q6XG62	Q6XG62	Protein S100	icn
Only WT132	A0A2R8QMB7;A0A2R8QIZ6;B0UXL2;A0A2R8RLN3;A0A2R8Q9X5;F6NIA7	A0A2R8QMB7;A0A2R8QIZ6;B0UXL2;A0A2R8RLN3;A0A2R8Q9X5;F6NIA7	Isocitrate dehydrogenase [NADP]	idh1
OnlyWT133	F8W2V6;A0A2R8PY75;A0A2R8QPC9	F8W2V6;A0A2R8PY75;A0A2R8QPC9	Isocitrate dehydrogenase [NAD] subunit, mitochondrial	idh3b
Only WT133	F1QZA4;A0A2R8QHB1;Q566P0;A0A2R8S0K0	F1QZA4	Isocitrate dehydrogenase [NAD] subunit, mitochondrial	idh3g
OnlyWT134	B8JM93	B8JM93		igbp1
Only WT134	Q6NZ06	Q6NZ06	Interleukin enhancer-binding factor 2 homolog	ilf2
OnlyWT135	Q6DGB2;B0S5J9	Q6DGB2;B0S5J9		impa1
Only WT135	F6P8U0	F6P8U0		iqcd
OnlyWT136	A0A0R4IUT7	A0A0R4IUT7		iqsec3a
Only WT136	A0A2R8Q383;A0A2R8Q583;A0A2R8QTA8;A0A2R8QAK9;A0A0R4IIR5;B0UYS2	A0A2R8Q383;A0A2R8Q583;A0A2R8QTA8;A0A2R8QAK9;A0A0R4IIR5;B0UYS2		irak3
OnlyWT137	Q08C33	Q08C33	Isochorismatase domain-containing protein 1	isoc1
Only WT137	A0JME6;E9QEF1	A0JME6;E9QEF1	Isochorismatase domain-containing protein 2, mitochondrial	isoc2
OnlyWT138	Q8AW60;A0A286Y9D4;E7FGP9	Q8AW60;A0A286Y9D4;E7FGP9		ivd
Only WT138	F8W4M8;F1QUV8;F1QTT3;A0A2R8QDB8	F8W4M8;F1QUV8;F1QTT3;A0A2R8QDB8		jupb;jupa
OnlyWT139	E7F3U4	E7F3U4		kank4
Only WT139	F1QSI7	F1QSI7	Katanin p60 ATPase-containing subunit A-like 2	katnal2
OnlyWT140	A0A286Y8D0;C3VPM9	A0A286Y8D0;C3VPM9		kcnk10b
Only WT140	Q32LW7	Q32LW7		kcns3b
OnlyWT141	A0A2R8RKI9;A0A0R4IT86;B0CM22	A0A2R8RKI9;A0A0R4IT86;B0CM22		kirrel3l
Only WT141	Q1LYJ7;E9QFM6;E9QEH2	Q1LYJ7		kng1
OnlyWT142	F1QEW3;Q8JFT7	F1QEW3;Q8JFT7	Importin subunit alpha	kpna4;kpna3
Only WT142	A0A0R4IMZ8	A0A0R4IMZ8		kpnb1
OnlyWT143	B0UYS0	B0UYS0		krt15
Only WT143	F1R5A5;F1QV31;E9QBD7	F1R5A5;F1QV31;E9QBD7		krt5
OnlyWT144	Q1LVF0	Q1LVF0	Laminin subunit gamma-1	lamc1
Only WT144	Q90ZL2	Q90ZL2	LanC-like protein 1	lancl1
OnlyWT145	Q9PVK5	Q9PVK5	L-lactate dehydrogenase A chain	ldha
Only WT145	Q6P0D2;Q2HPG2	Q6P0D2;Q2HPG2		lgi1a
OnlyWT146	A5PLK2	A5PLK2	Phospholysine phosphohistidine inorganic pyrophosphate phosphatase	lhpp
Only WT146	F1QPI4;E7FD67	F1QPI4;E7FD67		llgl1
OnlyWT147	F1QZU3	F1QZU3	Transporter	LOC100332592
Only WT147	F1QG10;A5PMQ7	F1QG10;A5PMQ7		LOC100535347;si:dkey-169i5.4
OnlyWT148	E7FGR0	E7FGR0		LOC101882255
Only WT148	X1WCQ3	X1WCQ3		LOC101883740
OnlyWT149	E7FBA7	E7FBA7		LOC569603
Only WT149	A0A0R4IEX8;E7F9M6	A0A0R4IEX8;E7F9M6	ATP-dependent 6-phosphofructokinase	LOC570106
OnlyWT150	E7F9X0;A0A1L1QZ88	E7F9X0;A0A1L1QZ88		LOC794153
Only WT150	E7FE57	E7FE57		LOC794256
OnlyWT151	A0A140LH43	A0A140LH43		lrp1aa
Only WT151	F1QY34	F1QY34		lrp1ab
OnlyWT152	A0A2R8QRN5;A0A2R8QTE6;A0A2R8Q0Z2;A0A286YA84;A0A2R8RI36;A0A2R8RLP2;A0A2R8Q706;A0A2R8Q192;A0A1D5NSM6;E7F6X3;A0A2R8QAW3;A0A2R8Q6A5;A0A2R8QEA2	A0A2R8QRN5;A0A2R8QTE6;A0A2R8Q0Z2;A0A286YA84;A0A2R8RI36;A0A2R8RLP2;A0A2R8Q706;A0A2R8Q192;A0A1D5NSM6;E7F6X3;A0A2R8QAW3;A0A2R8Q6A5;A0A2R8QEA2		madd
Only WT152	Q6NSN2	Q6NSN2	Amine oxidase [flavin-containing]	mao
OnlyWT153	A0A0R4ICI1	A0A0R4ICI1		map4k4
Only WT153	A0A0R4I9H8;Q32LV0;A0A0R4IB91;A0A0R4IKK9	A0A0R4I9H8;Q32LV0;A0A0R4IB91;A0A0R4IKK9	Mitogen-activated protein kinase	mapk10
OnlyWT154	Q7ZVK8	Q7ZVK8	Mitogen-activated protein kinase	mapk3
Only WT154	Q4V903	Q4V903		mapre3a
OnlyWT155	A0A286Y8P6;E7F9D4;X1WDK0;X1WHB5;X1WD09	A0A286Y8P6;E7F9D4	Microtubule-associated protein	maptb
Only WT155	F1QYU7;Q58EF9	F1QYU7;Q58EF9	S-adenosylmethionine synthase	mat2aa;mat2ab
OnlyWT156	A0A0R4IJL5	A0A0R4IJL5		mboat2b
Only WT156	A0A0R4IU50;F1QYT7	A0A0R4IU50;F1QYT7		mcama
OnlyWT157	Q08BI9;F1QT29	Q08BI9;F1QT29	Calcium uniporter protein, mitochondrial	mcu
Only WT157	A4QPA0;A0A0G2KJ00;F1QU54;F1QAX1;A0A286Y7Z2	A4QPA0	Malic enzyme	me3
OnlyWT158	A0A2R8QHK5;Q6TNS5;E9QG86;E9QCD6	A0A2R8QHK5;Q6TNS5;E9QG86;E9QCD6		MLC3SM;zgc:153867
Only WT158	Q3ZB95;A0A2R8QRD7	Q3ZB95;A0A2R8QRD7	Mannose-6-phosphate isomerase	mpi
OnlyWT159	A0A2R8Q5G6;Q66I42;E7F638;A0A2R8RLT8;A0A2R8QLR0;R4GDR8	A0A2R8Q5G6;Q66I42		msna
Only WT159	Q9MIY5	Q9MIY5	ATP synthase subunit a	mt-atp6
OnlyWT160	P0C8M4	P0C8M4	Maturin	mturn
Only WT160	Q6WFZ4	Q6WFZ4		mtx2
OnlyWT161	A5D6S3	A5D6S3		mut
Only WT161	B0V3S8;F1QRQ0;B0V3S9	B0V3S8;F1QRQ0;B0V3S9		myef2
OnlyWT162	Q6P6E6	Q6P6E6	Myeloma-overexpressed gene 2 protein homolog	myeov2
Only WT162	E7FGF6;E9QFE1	E7FGF6;E9QFE1		myh14
OnlyWT163	F1QJK4;A0A2R8QIT8;F1QC64;F8W3L6;A0A2R8QN33	F1QJK4;A0A2R8QIT8;F1QC64		myh9b
Only WT163	E7F8T6;F1RDZ8	E7F8T6		nampta
OnlyWT164	Q803X7;F8W244;F1QYW8;A0A2R8RJ83;A0A2R8Q4J7	Q803X7		nap1l1
Only WT164	Q7SY38	Q7SY38		ndrg3a
OnlyWT165	F1RBK6	F1RBK6	NADH dehydrogenase [ubiquinone] 1 alpha subcomplex subunit 6	ndufa6
Only WT165	F1QJ56	F1QJ56		ndufb10
OnlyWT166	Q6P119	Q6P119		ndufb3
Only WT166	F1Q4N4	F1Q4N4		ndufs2
OnlyWT167	F1QHE9;A0A0R4ILG5	F1QHE9;A0A0R4ILG5		ndufs7
Only WT167	B0R023;F1QMF9;A0A2R8QU81	B0R023;F1QMF9;A0A2R8QU81		nedd8l
OnlyWT168	Q7ZV23;Q7ZU93	Q7ZV23;Q7ZU93		nhp2l1b;nhp2l1a
Only WT168	F1QX74	F1QX74		nlgn2b
OnlyWT169	Q9PTF3;A0A0R4IS05	Q9PTF3;A0A0R4IS05	Nucleoside diphosphate kinase	nme3
Only WT169	F1QRM9	F1QRM9		npepps
OnlyWT170	E7F7G0;A0A2R8RHH0;A0A2R8QI61;Q1MTE5;Q568N2;A0A2R8QP23;A0A140LG87;Q6PC92;Q6PC43	E7F7G0;A0A2R8RHH0;A0A2R8QI61;Q1MTE5;Q568N2;A0A2R8QP23;A0A140LG87;Q6PC92;Q6PC43	ADP-ribosylation factor-like protein 3	npm3;arl3;zgc:110197;arl3l1;arl3l2
Only WT170	A4JYK5;F1R7X1	A4JYK5		nptnb
OnlyWT171	A0A2R8RMW2;Q1RLY9;F1QXE5;A0A0R4IFP8;Q8QFX6	A0A2R8RMW2;Q1RLY9;F1QXE5;A0A0R4IFP8;Q8QFX6	Neuropilin-1a	nrp1a
Only WT171	A0A1D5NSX7;A0A2R8QFI2;A1XQX7	A0A1D5NSX7;A0A2R8QFI2;A1XQX7		nrxn2b
OnlyWT172	A0A0R4IGS4;F1QGG3	A0A0R4IGS4;F1QGG3		nsfb
Only WT172	F1QZF9;E7F9I8;B7ZV58;E7FH58	F1QZF9;E7F9I8;B7ZV58;E7FH58		ntm
OnlyWT173	Q6NV13;A0A0R4IR03	Q6NV13;A0A0R4IR03		nudc
Only WT173	B8JI08;A0A0R4IP01;F1Q5B8;A0A2R8Q9W1;E7EZ05;Q6PBQ6;F1RAH0	B8JI08;A0A0R4IP01;F1Q5B8		ogdha
OnlyWT174	E7FGK9	E7FGK9		ogdhl
Only WT174	Q7ZU42;E9QI77;A0A0R4ICN9;A0A2R8RWK0	Q7ZU42;E9QI77;A0A0R4ICN9;A0A2R8RWK0	Obg-like ATPase 1	ola1
OnlyWT175	B7ZD17;A2AWU3;B7ZD15;A2AWU1	B7ZD17;A2AWU3;B7ZD15;A2AWU1		olfm1b;olfm1a
Only WT175	A0A1D5NT06;F6P1A9	A0A1D5NT06;F6P1A9		otub1b
OnlyWT176	F1Q4W8;I3ISS4	F1Q4W8;I3ISS4		oxr1b
Only WT176	Q8AW82	Q8AW82		pa2g4a
OnlyWT177	Q6PHD8;A0A0R4IQ97;E9QCR3	Q6PHD8;A0A0R4IQ97;E9QCR3		pa2g4b
Only WT177	Q7T394	Q7T394	Lissencephaly-1 homolog A	pafah1b1a
OnlyWT178	A0A0R4I9B2;Q803D2	A0A0R4I9B2;Q803D2	Lissencephaly-1 homolog B	pafah1b1b
Only WT178	A2BGB4	A2BGB4		pafah1b2
OnlyWT179	E9QCS6;E9QE47;Q7ZTU4	E9QCS6;E9QE47;Q7ZTU4		pafah1b3
Only WT179	A0A2R8PV58;F1QPL7;B0S5E3;B0S5E2	A0A2R8PV58;F1QPL7		pcca
OnlyWT180	B0V0X1	B0V0X1		pccb
Only WT180	A0A0R4ILP7;F1QXY7;A0A0R4I9J8;A0A2R8QKI6;A0A2R8Q2D1;A0A2R8QMV7;A0A0R4IQG3;A0A2R8PZU7;A0A0R4IBZ9;A0A0R4IC26;A0A0R4IID2;A0A0N4SUB1;A0A0R4IZN0;A0A0R4ICV7;E7F1K6;A0A0R4IZ29;A0A0R4IRQ9;A0A2R8QHK7;A0A0N4SUG2;A0A2R8RHT3;A0A286Y8Q2;A0A2R8QGH0;A0A0J9YJK6	A0A0R4ILP7;F1QXY7;A0A0R4I9J8;A0A2R8QKI6;A0A2R8Q2D1;A0A2R8QMV7;A0A0R4IQG3;A0A2R8PZU7;A0A0R4IBZ9;A0A0R4IC26;A0A0R4IID2;A0A0N4SUB1;A0A0R4IZN0;A0A0R4ICV7;E7F1K6;A0A0R4IZ29;A0A0R4IRQ9;A0A2R8QHK7;A0A0N4SUG2;A0A2R8RHT3;A0A286Y8Q2;A0A2R8QGH0;A0A0J9YJK6		pcdh1gb9;pcdh1gc5
OnlyWT181	A0A0R4I9U6;A0A0R4IMS0	A0A0R4I9U6;A0A0R4IMS0		pcdh2ab9
Only WT181	A0A2R8Q1Z3;A0A2R8QNK6;A0A0R4IF36;A0A0R4IS47;A0A0R4IHN2;A0A0R4IZD7;E7FAU6;A0A0R4IEA8;A0A0R4IAX7	A0A2R8Q1Z3;A0A2R8QNK6;A0A0R4IF36;A0A0R4IS47;A0A0R4IHN2;A0A0R4IZD7;E7FAU6;A0A0R4IEA8;A0A0R4IAX7		pcdhb
OnlyWT182	A0A2R8QI50;F1QL05	A0A2R8QI50;F1QL05	Protein-L-isoaspartate O-methyltransferase	pcmtl
Only WT182	A8BAQ7;F1QT27	A8BAQ7;F1QT27		pcyt2
OnlyWT183	Q1ECX9	Q1ECX9	Protein disulfide-isomerase A4	pdia4
Only WT183	Q90WA5	Q90WA5		pdia6
OnlyWT184	B8A4Q2	B8A4Q2		pdxkb
Only WT184	A0A2R8QUB7;A0A2R8QDW4;X1WDM7;E9QFJ1;F1QQS5	A0A2R8QUB7;A0A2R8QDW4;X1WDM7;E9QFJ1	ATP-dependent 6-phosphofructokinase	pfkpb
OnlyWT185	F1Q883	F1Q883	6-phosphogluconate dehydrogenase, decarboxylating	pgd
Only WT185	Q7SZC7	Q7SZC7		pgrmc2
OnlyWT186	E9QHY3;Q6YMR2	E9QHY3;Q6YMR2		phf5a
Only WT186	A4QNW7;R4GEU4	A4QNW7;R4GEU4	Phytanoyl-CoA hydroxylase-interacting protein-like	phyhipl;phyhiplb
OnlyWT187	F1RCP0	F1RCP0		pi4kaa
Only WT187	A0A2R8QP47;F1REU6;Q6IQE1	A0A2R8QP47;F1REU6;Q6IQE1	Phosphatidylinositol 5-phosphate 4-kinase type-2 gamma	pip5k2;pip4k2c
OnlyWT188	A0A2R8PX90;A0A2R8Q230;F8W544;F1QIB6;A0A2R8PX89;Q802Z3;Q803U3;E7EZR3;F1QRW4	A0A2R8PX90;A0A2R8Q230;F8W544;F1QIB6;A0A2R8PX89;Q802Z3;Q803U3;E7EZR3;F1QRW4		pitpnab;pitpnbl;pitpnaa;pitpnb
Only WT188	F1Q7A3;A0A2R8QSM3;A0A2R8QV76;A0A2R8RJ32	F1Q7A3;A0A2R8QSM3;A0A2R8QV76;A0A2R8RJ32	Phosphoinositide phospholipase C	plcl1
OnlyWT189	A5WV02;A0A2R8QLG6;E7F8G7;A0A0R4INC4;A0A2R8QEG3;A0A2R8PVX9;A0A2R8QKW7;A0A2R8RIJ1;A0A2R8PZA9;A0A286YBE9	A5WV02;A0A2R8QLG6;E7F8G7;A0A0R4INC4;A0A2R8QEG3;A0A2R8PVX9;A0A2R8QKW7;A0A2R8RIJ1;A0A2R8PZA9;A0A286YBE9		pleca
Only WT189	A0A0R4ILR6	A0A0R4ILR6		plrdgb
OnlyWT190	A0A140LGG1;A0A2R8Q3J7	A0A140LGG1;A0A2R8Q3J7		plxna1a
Only WT190	A0A0A0MPG5;B0S5N4	A0A0A0MPG5;B0S5N4	Plexin A3	plxna3
OnlyWT191	F1QT45	F1QT45		pnn
Only WT191	Q1LWJ2;Q1LWJ1	Q1LWJ2;Q1LWJ1	Purine nucleoside phosphorylase	pnp6
OnlyWT192	Q6IQL7	Q6IQL7		ppid
Only WT192	Q5U386;A0A2R8RKS6	Q5U386;A0A2R8RKS6		ppm1bb
OnlyWT193	F1R8A3;Q05AL2	F1R8A3;Q05AL2	Protein phosphatase 1H	ppm1h
Only WT193	Q7ZV37	Q7ZV37	Protein phosphatase methylesterase 1	ppme1
OnlyWT194	Q6NSN6;A0A0R4IW89;A0A0R4ITA1	Q6NSN6;A0A0R4IW89;A0A0R4ITA1	Serine/threonine-protein phosphatase	ppp1caa
Only WT194	Q7ZVR3	Q7ZVR3	Serine/threonine-protein phosphatase	ppp1cab
OnlyWT195	F1QI59	F1QI59	Serine/threonine-protein phosphatase	ppp1cb
Only WT195	A0A0R4IZT6;A0A0R4IA80	A0A0R4IZT6		ppp1cc
OnlyWT196	A0A0R4I9N8;E7F7T1;X1WG03	A0A0R4I9N8;E7F7T1		ppp1r1b
Only WT196	Q32PL1;A0A0R4IIS1	Q32PL1	Protein phosphatase 1 regulatory subunit 7	ppp1r7
OnlyWT197	A0A2R8QR28;A0A2R8QL20;E7F3J0;A0A2R8QR73	A0A2R8QR28;A0A2R8QL20;E7F3J0;A0A2R8QR73		ppp1r9ba
Only WT197	Q642H5	Q642H5		ppp2r1b
OnlyWT198	A2BG80;A0A2R8PVH8	A2BG80;A0A2R8PVH8	Serine/threonine-protein phosphatase 2A 55 kDa regulatory subunit B	ppp2r2ab
Only WT198	Q8AXX6	Q8AXX6		ppp2r5ea
OnlyWT199	E7F169;A0A0R4IZT7	E7F169	Serine/threonine-protein phosphatase	ppp3cb
Only WT199	A3KGZ6;A0A0R4ICR2;A0A286YA34	A3KGZ6;A0A0R4ICR2;A0A286YA34	Serine/threonine-protein phosphatase	ppp3cca
OnlyWT200	F1QQK7;F1R6J2	F1QQK7;F1R6J2		prex1
Only WT200	Q6DBV8;A3KMS9;Q3ZB92;Q7T374	Q6DBV8;A3KMS9;Q3ZB92;Q7T374		prkacab;prkacaa;prkacbb;prkacba
OnlyWT201	A0A2R8QMW2;Q7SY24	A0A2R8QMW2;Q7SY24	Protein kinase C beta type	prkcbb
Only WT201	E7F368	E7F368	Protein kinase C	prkcea
OnlyWT202	F1RBW3;E9QBB3;E9QHL2	F1RBW3;E9QBB3;E9QHL2		prkcsh
Only WT202	B1H1M3	B1H1M3		prosc
OnlyWT203	Q7ZV92	Q7ZV92		prp19
Only WT203	Q6NYR9;A3KQE8;Q7ZW39;Q4KME9;A0A0R4IW23;Q08CA5	Q6NYR9;A3KQE8;Q7ZW39;Q4KME9;A0A0R4IW23;Q08CA5		prps1a;prps1b
OnlyWT204	A0A2R8QMC5;A0A140LGF3;E7FAY0	A0A2R8QMC5;A0A140LGF3		psd3l
Only WT204	Q4V918	Q4V918	Proteasome subunit alpha type	psma3
OnlyWT205	Q7ZV77	Q7ZV77	Proteasome subunit alpha type	psma4
Only WT205	A0A0R4IWP3;Q6DHI9	A0A0R4IWP3;Q6DHI9	Proteasome subunit beta type	psmb2
OnlyWT206	Q7ZUJ8	Q7ZUJ8	Proteasome subunit beta type	psmb3
Only WT206	A8E7N8	A8E7N8	Proteasome subunit beta type	psmb4
OnlyWT207	B0R028;A0A2R8PYA0	B0R028;A0A2R8PYA0	Proteasome subunit beta type	psmb5
Only WT207	B0R1D0	B0R1D0		psmc4
OnlyWT208	Q6DRD2;R4GEZ7	Q6DRD2		psmc6
Only WT208	F1QY43;F1QK93;A0A2R8Q718	F1QY43;F1QK93;A0A2R8Q718		psmd1
OnlyWT209	F6P3G4;F1QGH9	F6P3G4;F1QGH9	26S proteasome non-ATPase regulatory subunit 11A;26S proteasome non-ATPase regulatory subunit 11B	psmd11a;psmd11b
Only WT209	Q8AW07	Q8AW07		psmd12
OnlyWT210	Q6NYV1	Q6NYV1		psmd3
Only WT210	Q561Y1;A0A0G2KPH1	Q561Y1		psmd4b
OnlyWT211	Q7ZYX7;A0A2R8Q5H4	Q7ZYX7;A0A2R8Q5H4		psmd7
Only WT211	Q6IQH4	Q6IQH4		psmd8
OnlyWT212	A0A2R8Q159;Q7SZQ8	A0A2R8Q159;Q7SZQ8		ptges3a
Only WT212	F1RCG2	F1RCG2		ptges3b
OnlyWT213	A0A2R8Q3X8;A0A2R8RZG4;A0A2R8Q001;A0A2R8Q7H4	A0A2R8Q3X8;A0A2R8RZG4;A0A2R8Q001;A0A2R8Q7H4		ptprd
Only WT213	A0A0R4IIZ4;A3KPJ4	A0A0R4IIZ4;A3KPJ4		ptprn2
OnlyWT214	Q804V9;E9QET1	Q804V9		pvalb5
Only WT214	A0A2R8Q8N9;F1R5X0;A4IG19	A0A2R8Q8N9;F1R5X0;A4IG19	Alpha-1,4 glucan phosphorylase	pygb
OnlyWT215	A7YT77	A7YT77		qdpra
Only WT215	F1QBP2	F1QBP2		rab14l
OnlyWT216	Q6P129;Q6DHC1	Q6P129;Q6DHC1	Ras-related protein Rab-18-B	rab18a;rab18b
Only WT216	A0A2R8QQ30;A0A0G2L264;B8JLR8	A0A2R8QQ30;A0A0G2L264;B8JLR8		rab35b
OnlyWT217	Q1L986	Q1L986		rab3b
Only WT217	Q6DGH8;A8WHV3;F6NMA7;B8A666;Q6DI07	Q6DGH8;A8WHV3;F6NMA7		rab3c
OnlyWT218	Q7ZUG4;E9QBQ1;A8WHY1;Q6NYD6;A0A2R8QM39	Q7ZUG4;E9QBQ1;A8WHY1;Q6NYD6;A0A2R8QM39		rab5ab;rab5b
Only WT218	A0A0G2KLX0	A0A0G2KLX0		rabgap1
OnlyWT219	Q7T383;E9QJL7	Q7T383		ralaa
Only WT219	Q5U3A3;A0A2R8QP95;Q6DC92	Q5U3A3;A0A2R8QP95;Q6DC92		ralab;ralba
OnlyWT220	Z4YIG5;Q6TEN1	Z4YIG5;Q6TEN1	Ras-related protein Rap-1b	rap1b
Only WT220	A2CE86	A2CE86		rasl10a
OnlyWT221	E9QC86;F1QT75;Q7ZTY4	E9QC86;F1QT75;Q7ZTY4	Histone-binding protein RBBP7	rbb4l;rbbp7
Only WT221	A0A0G2KLK6	A0A0G2KLK6		rfx7b
OnlyWT222	A0A2U3TVS8;A0A0G2KGY0;Q6PG31	A0A2U3TVS8;A0A0G2KGY0;Q6PG31	RNA-binding protein with serine-rich domain 1	rnps1
Only WT222	A0A2R8Q8M5;Q6PC69	A0A2R8Q8M5;Q6PC69	60S ribosomal protein L10a	rpl10a
OnlyWT223	Q6IQI6	Q6IQI6		rpl11
Only WT223	Q1LYB7	Q1LYB7		rpl13a
OnlyWT224	Q7ZWJ4	Q7ZWJ4	60S ribosomal protein L18a	rpl18a
Only WT224	F1QFV6;A0A286YBP4	F1QFV6;A0A286YBP4		rpl28
OnlyWT225	Q5BJJ2;F1QBR2	Q5BJJ2;F1QBR2		rpl3
Only WT225	Q1L8Q7;Q7ZUG6	Q1L8Q7;Q7ZUG6		rpl30
OnlyWT226	F1QFW5;F1QC34;A0A2R8Q108	F1QFW5;F1QC34;A0A2R8Q108		rpn2
Only WT226	Q1LWH1	Q1LWH1		rps16
OnlyWT227	Q7SXA3;B0R193;Q3B7P7;A0A0N4STS4;A0A2R8RR55;B0R189;F1QHN6;A0A0N4SUD2	Q7SXA3;B0R193;Q3B7P7;A0A0N4STS4;A0A2R8RR55;B0R189;F1QHN6;A0A0N4SUD2		rps27a;ubb;uba52;si:ch211-202a12.4
Only WT227	Q642H9	Q642H9	40S ribosomal protein S4, X isoform	rps4x
OnlyWT228	A0A286YAW9;F1RAV5;A0A2R8QDF2;Q08CV8;F1QYQ1	A0A286YAW9;F1RAV5;A0A2R8QDF2;Q08CV8;F1QYQ1	Ribosomal protein S6 kinase	rps6ka1
Only WT228	P62084	P62084	40S ribosomal protein S7	rps7
OnlyWT229	P62247	P62247	40S ribosomal protein S8	rps8
Only WT229	B5DDE8	B5DDE8	40S ribosomal protein S8	rps8b
OnlyWT230	Q5TZI1	Q5TZI1	Reticulon	rtn1b
Only WT230	F1QZY9;Q7T3C7	F1QZY9;Q7T3C7	Reticulon-4-interacting protein 1 homolog, mitochondrial	rtn4ip1
OnlyWT231	A0A0G2KQB9;A0A2R8PWZ0;A0A2R8Q4H1;A0A2R8QS07	A0A0G2KQB9;A0A2R8PWZ0;A0A2R8Q4H1;A0A2R8QS07		ryr2a
Only WT231	Q6PBX2;B7ZD40	Q6PBX2;B7ZD40		sar1b;sar1ab
OnlyWT232	F1QT63	F1QT63		sarnp
Only WT232	A3QJX4	A3QJX4		sars2
OnlyWT233	A0A2R8RLE3;Q803W1;E9QIS9	A0A2R8RLE3;Q803W1;E9QIS9	Secernin-3	scrn3
Only WT233	E9QBZ6;Q803J6	E9QBZ6;Q803J6		sdcbp2
OnlyWT234	A0A0R4IBT7	A0A0R4IBT7		sdr39u1
Only WT234	Q7T2E1;A0A2R8RKG2	Q7T2E1;A0A2R8RKG2		sec13
OnlyWT235	A0A140LGS9	A0A140LGS9		selenoj
Only WT235	Q568B3	Q568B3		sept10
OnlyWT236	A0A286YA64;F1REC2	A0A286YA64;F1REC2		sept7a
Only WT236	Q8AYE3	Q8AYE3		serpinc1
OnlyWT237	A0A2R8QNI9;E9QD14;E7EXI2	A0A2R8QNI9;E9QD14;E7EXI2		sez6l2
Only WT237	Q6NWB3	Q6NWB3		sf3b4
OnlyWT238	A0A140LG18;A0A0R4IZ95;A0A2R8QAF3;Q1MT71	A0A140LG18;A0A0R4IZ95;A0A2R8QAF3;Q1MT71		sh3gl1a
Only WT238	B8A4X5	B8A4X5	Galectin	si:ch211-10a23.2
OnlyWT239	R4GEY3;E7FAK0;F1R9N6;E7F5A4	R4GEY3;E7FAK0;F1R9N6;E7F5A4		si:ch211-113a14.24;si:ch211-113a14.12;si:dkey-261m9.12
Only WT239	F1QGK4	F1QGK4		si:ch211-122m3.1
OnlyWT240	A0A140LGB8;A0A2R8QKE2;A0A2R8Q5X2;A0A2R8QQ34	A0A140LGB8		si:ch211-272n13.7
Only WT240	E7EYT7;F1QQ90	E7EYT7;F1QQ90		si:ch73-199e17.1
OnlyWT241	A0A0R4IKY4	A0A0R4IKY4		si:ch73-305o9.3
Only WT241	F1RD45	F1RD45		si:dkey-163f12.6
OnlyWT242	A0A2R8QBE9;A0A0R4IL40;A0A2R8QTC1;A0A2R8QLE8;F1QWP8;A0A2R8QEN8;A0A0R4IWJ2;A0A2R8QFV8;A0A2R8QHD0;A0A2R8QIT3;F1QZV8;A0A0R4IZ56;A0A2R8RXZ1;A0A2R8QIB4;A0A2R8QI47;A0A0R4IVV9;R4GDY0;A0A0R4IUE8;A0A0R4INA3;A0A2R8QE61;A0A0R4IM74;F1R5Y0;F1R536;A0A2R8QT21;A0A0H2UKS5;A0A2R8PW28;F1R0P8;A0A0R4ISH0;H2ZRH4;A0A2R8QN13;F1R995;L7N0X1;A0A2R8QIE1;A0A0R4IPM0;A0A0R4INX7;A0A0R4IAU9;A0A0N4STS8;F1RD34;E7FCS7;A0A0R4IE81;A0A…	A0A2R8QBE9;A0A0R4IL40;A0A2R8QTC1;A0A2R8QLE8;F1QWP8;A0A2R8QEN8;A0A0R4IWJ2;A0A2R8QFV8;A0A2R8QHD0;A0A2R8QIT3;F1QZV8;A0A0R4IZ56;A0A2R8RXZ1;A0A2R8QIB4;A0A2R8QI47;A0A0R4IVV9;R4GDY0;A0A0R4IUE8;A0A0R4INA3;A0A2R8QE61;A0A0R4IM74;F1R5Y0;F1R536;A0A2R8QT21;A0A0H2UKS5;A0A2R8PW28;F1R0P8;A0A0R4ISH0;H2ZRH4;A0A2R8QN13;F1R995;L7N0X1;A0A2R8QIE1;A0A0R4IPM0;A0A0R4INX7;A0A0R4IAU9;A0A0N4STS8;F1RD34;E7FCS7;A0A0R4IE81;A0A…		si:dkey-16p6.1;si:dkey-265e15.5;si:dkey-172k15.6;si:dkey-61p9.9;si:dkey-191j3.2;si:dkey-257e4.2;si:dkey-204l2.3;si:dkey-207m2.4;si:dkey-196n19.2;si:dkey-59l11.10;si:rp71-1l17.2;si:ch211-226o13.1;si:dkey-19c16.1;si:ch211-205a14.11;si:dkey-261p22.1;si:ch211-22k7.9;si:dkey-56m15.2
Only WT242	F1R561	F1R561	Diacylglycerol kinase	si:dkey-172j4.3
OnlyWT243	Q5RH67	Q5RH67		si:dkey-180p18.9
Only WT243	B8JK90	B8JK90		si:dkey-191g9.5
OnlyWT244	Q1LX26;A3KNR2	Q1LX26;A3KNR2		si:dkey-238c7.16
Only WT244	F1Q7N8;A0JMP4;A0A2R8RK22;Q642Z0;Q5U3A4	F1Q7N8	Calcium-transporting ATPase	si:dkey-28b4.8
OnlyWT245	A0A0H2UKL4;X1WHG6;A0A140LFU7	A0A0H2UKL4;X1WHG6		si:dkey-40c23.4
Only WT245	Q6DHI5	Q6DHI5	NAD-dependent protein deacylase sirtuin-5, mitochondrial	sirt5
OnlyWT246	E9QJ49;A0A2R8RYH8;F1QAJ7;Q6PC47;F1QJN1	E9QJ49;A0A2R8RYH8;F1QAJ7		slc25a3b
Only WT246	A0A2R8QGQ5;A0A2R8Q853;F1R0Q1	A0A2R8QGQ5;A0A2R8Q853;F1R0Q1		slc2a1b
OnlyWT247	E7F1Z8;A0A2R8Q0U7	E7F1Z8;A0A2R8Q0U7		slc44a2
Only WT247	A0A0R4IFX9;A0A286Y8B4;A0A2R8RMV2;A0A2R8Q9J0;E7FGE7;A0A286YA89;E7F583	A0A0R4IFX9;A0A286Y8B4;A0A2R8RMV2;A0A2R8Q9J0		slc4a10a
OnlyWT248	A0A2R8QD45;F1QHT2;A0A2R8PYB9	A0A2R8QD45;F1QHT2;A0A2R8PYB9	Anion exchange protein	slc4a4a
Only WT248	A0A140LG64	A0A140LG64		slc6a11b
OnlyWT249	A0A2R8Q8E9;Q5W8I5;A0A2R8QPW7	A0A2R8Q8E9;Q5W8I5;A0A2R8QPW7	Transporter	slc6a5
Only WT249	E7EXU6	E7EXU6		slc7a8b
OnlyWT250	B2CZC4;Q1LVA9	B2CZC4;Q1LVA9		slc8a2b
Only WT250	A0A2R8QKD1;A0A2R8Q2X2;F1Q9I6	A0A2R8QKD1;A0A2R8Q2X2		slmapb
OnlyWT251	A2BIM6	A2BIM6		smap1
Only WT251	E7FFZ4;A0A2R8RV42	E7FFZ4;A0A2R8RV42		smarcc2
OnlyWT252	Q6DRM9;A0A2R8QCL7;E7F0X6	Q6DRM9;A0A2R8QCL7;E7F0X6	Structural maintenance of chromosomes protein	smc1al;smc1a
Only WT252	A0A0R4ITA5;Q1LVV8	A0A0R4ITA5;Q1LVV8	Structural maintenance of chromosomes protein	smc3
OnlyWT253	F1RDD7	F1RDD7		sms
Only WT253	Q5RGK8;Q7ZT42	Q5RGK8;Q7ZT42	Staphylococcal nuclease domain-containing protein 1	snd1
OnlyWT254	F6P9M5;F1R300	F6P9M5;F1R300		snrpa1
Only WT254	B8JKY9;Q8JHH1	B8JKY9;Q8JHH1		snrpd1
OnlyWT255	A0A2R8QFR9;F1Q572;X1WHG9;E7FED6;A0A2R8PWE5	A0A2R8QFR9;F1Q572;X1WHG9		soga3b;soga3a
Only WT255	E9QEL0;A0A286Y9Q5	E9QEL0;A0A286Y9Q5		spag9a
OnlyWT256	F1QYT2	F1QYT2		sqrdl
Only WT256	A5WWG5;A5WWG4;A0A0R4ISP5;Q4V8Q5	A5WWG5;A5WWG4		srsf3b
OnlyWT257	B8A5I7	B8A5I7		ssbp1
Only WT257	E9QHX8;F1QXF8	E9QHX8;F1QXF8		ssr4
OnlyWT258	Q7ZW92	Q7ZW92		strap
Only WT258	F1QM13	F1QM13		stxbp1a
OnlyWT259	E7F0C0;Q5RGD1	E7F0C0;Q5RGD1		stxbp5b;stxbp5a
Only WT259	Q6DGP6	Q6DGP6		sub1b
OnlyWT260	B3DJ38	B3DJ38		syt12
Only WT260	A3KQ92;A0A2R8Q0W7;Q1LX36	A3KQ92;A0A2R8Q0W7;Q1LX36		syt1b
OnlyWT261	A0A1L1QZF2	A0A1L1QZF2		taldo1
Only WT261	Q6NYX2;Q803N5;A0A2R8PYV5;X1WD19;A0A2R8QEL5	Q6NYX2;Q803N5;A0A2R8PYV5;X1WD19;A0A2R8QEL5		tardbpl
OnlyWT262	A0A2R8QFG4;A0A2R8QFZ9;A0A2R8RKG9;A0A2R8PYK5;E7FCR8	A0A2R8QFG4;A0A2R8QFZ9;A0A2R8RKG9;A0A2R8PYK5;E7FCR8		tbc1d24
Only WT262	E9QCI1;Q66IB1;A0A2R8QG16;A0A2R8Q932	E9QCI1;Q66IB1;A0A2R8QG16;A0A2R8Q932		tceb1a
OnlyWT263	Q803P2;Q9W792	Q803P2;Q9W792		tcp1
Only WT263	A0A5H1ZRH2;A0A0R4IT78;A7MBS7	A0A5H1ZRH2;A0A0R4IT78;A7MBS7		thsd7aa
OnlyWT264	Q7ZVM6;Q6TGT2	Q7ZVM6;Q6TGT2		tia1l
Only WT264	E7F8S4	E7F8S4		tkta
OnlyWT265	A0A0R4IID7;A0A2R8QEM1	A0A0R4IID7		tln2b
Only WT265	F1QQI6	F1QQI6		tomm70a
OnlyWT266	A0A1D5NSA5;P13104;Q7ZVK9;Q6NYQ0;E7FBZ3;A0A2R8RYF6;A0A1D5NSG1;A0A1D5NSG3;A0A1D5NSE7;A0A1D5NS40;A0A1D5NSX9	A0A1D5NSA5;P13104;Q7ZVK9;Q6NYQ0;E7FBZ3;A0A2R8RYF6;A0A1D5NSG1	Tropomyosin alpha-1 chain	tpma;tpm1
Only WT266	Q4V9N1	Q4V9N1		tsn
OnlyWT267	Q503H8	Q503H8	Tetraspanin	tspan2a
Only WT267	B0VEQ2	B0VEQ2	Tetraspanin	tspan7b
OnlyWT268	E7F5H4;A0A2R8PZD0	E7F5H4	Protein tweety homolog	ttyh3a
Only WT268	Q6TGS5;A0A2R8RVU0	Q6TGS5;A0A2R8RVU0		tuba4l
OnlyWT269	Q6PC95	Q6PC95		tuba8l2
Only WT269	Q6DKF4	Q6DKF4		twf1b
OnlyWT270	Q6DGI6	Q6DGI6	Thioredoxin	txn
Only WT270	X1WER2;A0A2R8QGC0;E9QDS5	X1WER2;A0A2R8QGC0;E9QDS5		uba5
OnlyWT271	F1QWM3;Q5PR60;A0A2R8QGJ9	F1QWM3;Q5PR60;A0A2R8QGJ9		ube2ka;ube2kb
Only WT271	A2BIR5;Q6IQK2;A2BIR3;A0A2R8QI56;A2BIR4	A2BIR5;Q6IQK2;A2BIR3;A0A2R8QI56;A2BIR4		ube2l3b;ube2l3a
OnlyWT272	F1R1E9	F1R1E9		ube2v1
Only WT272	F1R4B5	F1R4B5		ube3a
OnlyWT273	F1R984;X1WEL5;A0A2R8QHT3	F1R984;X1WEL5;A0A2R8QHT3		ubr4
Only WT273	Q6NWL6;A0A2R8QDN8	Q6NWL6;A0A2R8QDN8	Ubiquitin carboxyl-terminal hydrolase	uchl5
OnlyWT274	F1QK92	F1QK92		uqcc1
Only WT274	A0A2R8QLN9;E7F2J5;Q7ZW40;A0A0R4IC30	A0A2R8QLN9;E7F2J5;Q7ZW40		uso1
OnlyWT275	I3ISS5;F1QUS9	I3ISS5;F1QUS9	Ubiquitin carboxyl-terminal hydrolase	usp7
Only WT275	B0V210	B0V210		vangl1
OnlyWT276	Q503D5	Q503D5		vbp1
Only WT276	B0R198	B0R198		vdac3
OnlyWT277	F1QT60;F1R8W4;F1R8W3	F1QT60		viml
Only WT277	Q6ZM34;A0A1L1QZM6	Q6ZM34		vps35
OnlyWT278	E9QH92;F1QFF9;A0A2R8QPX7;Q7ZVK4	E9QH92;F1QFF9;A0A2R8QPX7;Q7ZVK4	Vacuolar protein-sorting-associated protein 36	vps36
Only WT278	A0A2R8QAM7;A0A2R8QRN0;F6P6T6;E7FAG0	A0A2R8QAM7;A0A2R8QRN0;F6P6T6;E7FAG0		vps53
OnlyWT279	Q1LWN2;A0A2R8QEH1;A0A2R8QIV8	Q1LWN2		vtg1
Only WT279	Q1MTC4;A0A2R8Q549;A0A2R8RIU9;F1R8J4;F1R876	Q1MTC4;A0A2R8Q549;A0A2R8RIU9		vtg2
OnlyWT280	A0A2R8QV67;A0A2R8QN47;F1Q7L0;A0A2R8RWE8	A0A2R8QV67;A0A2R8QN47;F1Q7L0		vtg4
Only WT280	F1R2S5;A0A2R8Q5K5;A0A2R8PZ72;A0A2R8QHD5	F1R2S5;A0A2R8Q5K5;A0A2R8PZ72		vtg5
OnlyWT281	A0A2R8QQ28;A0A2R8RN02;A0A2R8QNH7;Q1MTC6;A0A2R8RHW2;E9QFD8;A0A2R8RVB7;F1R2T3;A0A2R8RUJ6	A0A2R8QQ28;A0A2R8RN02;A0A2R8QNH7;Q1MTC6;A0A2R8RHW2;E9QFD8;A0A2R8RVB7;F1R2T3		vtg7;vtg4
Only WT281	F1QEB7	F1QEB7		wdr11
OnlyWT282	E7FEE4;E9QGK4	E7FEE4;E9QGK4		wdr37
Only WT282	E7F4B9;A0A2R8QD67	E7F4B9;A0A2R8QD67		wdr47a
OnlyWT283	A0A2R8QMT2;A0A2R8QHJ3;A0A2R8QBE3	A0A2R8QMT2;A0A2R8QHJ3;A0A2R8QBE3		wdr7
Only WT283	E7FD04	E7FD04		wu:fj34h05
OnlyWT284	A0A0R4I9C1;Q6TGS6;Q1LWM0;Q1LWM1;Q1LWM2;Q1LWM3	A0A0R4I9C1;Q6TGS6;Q1LWM0;Q1LWM1;Q1LWM2;Q1LWM3	Tyrosine--tRNA ligase, cytoplasmic;Tyrosine--tRNA ligase	yars
Only WT284	Q6PC29	Q6PC29	14-3-3 protein gamma-1	ywhag1
OnlyWT285	A0A0R4IFM1	A0A0R4IFM1		zgc:114120
Only WT285	X1WHB9	X1WHB9		zgc:114181
OnlyWT286	A0A2R8QPP7;A0A2R8PZF8;Q1RLQ4	A0A2R8QPP7;A0A2R8PZF8;Q1RLQ4		zgc:136929
Only WT286	A0A0R4IRX5	A0A0R4IRX5		zgc:152904
OnlyWT287	A0A2R8QGT1;A0A0R4IXM2;E9QF73;A0A2R8Q1L3;E9QIL0;Q6P0G6;Q9I8U7;Q7ZUB0;F1Q6V0;B0R0F7;A0A2R8QCN4;A0A0R4ITP1	A0A2R8QGT1;A0A0R4IXM2;E9QF73		zgc:153867
Only WT287	F1Q9K6	F1Q9K6	Sulfurtransferase	zgc:162544
OnlyWT288	A7E2K1;A0A2R8RQ88;A0A2R8QH41	A7E2K1;A0A2R8RQ88;A0A2R8QH41		zgc:171719
Only WT288	Q7ZUL8	Q7ZUL8		zgc:55558
OnlyWT289	F1Q6Z7;Q567Y8;A0A0R4IV29;A9JRC7	F1Q6Z7;Q567Y8;A0A0R4IV29	Serine/threonine-protein phosphatase	zgc:56064;ppp2ca
Only WT289	Q7SY26	Q7SY26		zgc:63587
OnlyWT290	Q6NZS2	Q6NZS2		zgc:65895
Only WT290	F1QP99	F1QP99	Protein disulfide-isomerase	zgc:77086
OnlyWT291	A8E5I2;Q6NYL7	A8E5I2;Q6NYL7		zgc:77517
Only WT291	A0A2R8PYR5;F1QDB3;F1R5X7	A0A2R8PYR5;F1QDB3;F1R5X7		zgc:92630;dhrs11b
