# Supplementary material for: Brain Proteome and Behavioural Analysis in Wild Type, BDNF+/− and BDNF−/− Adult Zebrafish (Danio rerio) Exposed to Two Different Temperatures
Source: Int J Mol Sci. 2022 May 17;23(10):5606. doi: 10.3390/ijms23105606 (PMC9146406; doi:10.3390/ijms23105606)
Supplement: Supplementary file 1 [file ijms-23-05606-s001.zip › ijms-1658523-supplementary/Table S6_KO26vsHT26.xlsx]

## Sheet: Foglio1
Table S6. List of the proteins differentially expressed in KO26vsHT26. Proteins were considered differentially expressed in the comparison if they showed significant t-test difference (Welch's test P ≤0.05) or are expressed exclusively in one condition.
KO26vsHT26
Welch's T-test Difference KO26_HT26	Protein IDs	Majority protein IDs	Protein names	Gene names
0.423488	Q52PJ5;E9QDU7	Q52PJ5	Dihydropyrimidinase-related protein 3	dpysl3
0.514366	Q6PC12;A0A2R8Q1X2;E9QCX7	Q6PC12;A0A2R8Q1X2;E9QCX7	Enolase	eno1a
0.565668	F1Q8F1	F1Q8F1		inab
0.639035	A0A0R4IT35;H0WE40;E7F5Y2;A0A2R8QRF0;A0A0R4IA05;A0A2R8QS29;A0A2R8RKG8;A0A0R4IE31;A0A2R8Q1H5;A0A2R8PY35;A0A0G2L7V8;A0A0R4I9I6;A0A2R8Q0N3;A0A0R4IJF4;A0A2R8Q3L4;A0A2R8QP91;A0A0R4IR68;A0A0R4IWQ9;A0A2R8QPY6;F1R784;A0A0R4I9Q7;E9QJH1;A0A0R4IA12;A0A0A0MPU9;A0A0R4IUI9;A0A0R4IK57;A0A0R4IHC4;A0A0R4IIK6;A0A0R4IE23;A0A0R4IJ29;A0A0R4IDF1;A0A0R4IFZ3;A0A0R4IXT2;H0WFD1;E9QB31;E9QH21;A0A2R8RT99;A0A0R4IY80;A0A0R4IUS…	A0A0R4IT35;H0WE40;E7F5Y2;A0A2R8QRF0;A0A0R4IA05;A0A2R8QS29;A0A2R8RKG8;A0A0R4IE31;A0A2R8Q1H5;A0A2R8PY35;A0A0G2L7V8;A0A0R4I9I6;A0A2R8Q0N3;A0A0R4IJF4;A0A2R8Q3L4;A0A2R8QP91;A0A0R4IR68;A0A0R4IWQ9;A0A2R8QPY6;F1R784;A0A0R4I9Q7;E9QJH1;A0A0R4IA12;A0A0A0MPU9;A0A0R4IUI9;A0A0R4IK57;A0A0R4IHC4;A0A0R4IIK6;A0A0R4IE23;A0A0R4IJ29;A0A0R4IDF1;A0A0R4IFZ3;A0A0R4IXT2;H0WFD1;E9QB31;E9QH21;A0A2R8RT99;A0A0R4IY80;A0A0R4IUS…		si:ch211-64i20.3;si:ch211-218h8.1;si:ch211-205a14.4;si:dkey-29p23.1;si:dkey-240n22.3;si:dkey-156k2.4;si:ch211-276i6.1;si:ch211-197e7.1
0.652997	F1Q890;E9QGF2	F1Q890		plg
0.686839	Q5TYT1;F1R8X6;A0A2R8QR59	Q5TYT1;F1R8X6		nrcama
0.707316	F6NI63	F6NI63		vsnl1a
0.708358	F1R116	F1R116		gpr37l1b
0.709318	Q6PC36;I3IT64	Q6PC36;I3IT64		necap1
0.720601	A0A2R8QU45;A0A0R4ICI6;Q1LUM9	A0A2R8QU45;A0A0R4ICI6;Q1LUM9		dync1li1
0.722359	Q7ZVJ0;A5WWI6	Q7ZVJ0;A5WWI6	Profilin	pfn2l
0.728872	Q803T6;R4GEX2	Q803T6;R4GEX2		sh3gl2
0.749318	Q6DH63	Q6DH63		cox6b1
0.792372	A0A0R4IGG3;A0A2R8QNR8;Q90XG0;E9QBF0	A0A0R4IGG3;A0A2R8QNR8;Q90XG0;E9QBF0	Triosephosphate isomerase B;Triosephosphate isomerase	tpi1b
0.81097	Q803M7	Q803M7	Actin-related protein 2/3 complex subunit 5	arpc5a
0.855839	Q6PC89	Q6PC89		eno1b
0.882041	E7FBI2;A0A2R8PYR9;A0A0R4J7C3;G1K2T5;F1Q7M8;F1QB74;F1QPM0	E7FBI2;A0A2R8PYR9;A0A0R4J7C3	Microtubule-associated protein	si:dkey-77a20.5
0.885505	Q7SZZ5;Q6IQK3;A0A0R4IJN3	Q7SZZ5;Q6IQK3;A0A0R4IJN3		vamp2;vamp3
0.897464	Q68EH2;A0A2R8RXT8	Q68EH2;A0A2R8RXT8	Adenylate kinase isoenzyme 1	ak1
0.901305	F1R1P6	F1R1P6		nansa
0.944578	A0A2R9YJM4;E7FD14;E9QIQ6	A0A2R9YJM4;E7FD14		pacsin1a
0.954531	Q6DGJ6	Q6DGJ6		prdx2
0.967	A0A2R8QP28;A0A2R8S051;F1QS98;A5PKT0;A0A0R4INR9;A0A0R4IIR7;A0A0R4IVZ6	A0A2R8QP28;A0A2R8S051;F1QS98		dlg3
0.974109	Q1LUZ9;Q6GMJ1;A0A2R8QSI8;F8W4H0;F8W2G9	Q1LUZ9;Q6GMJ1;A0A2R8QSI8	Carboxylic ester hydrolase	ces3;ces2
0.984412	B3DIW6	B3DIW6		zgc:194578
0.990951	A0A0R4IGY4;A0A0R4IL25	A0A0R4IGY4;A0A0R4IL25		erc2
1.00834	Q6NWK4;F1RDT4	Q6NWK4		atp6v1e1b
1.02793	Q8JH70;E9QBQ4	Q8JH70	Fructose-bisphosphate aldolase C-B	aldocb
1.02868	A0A4W4	A0A4W4		negr1
1.04596	F1QUA3;A0A0R4IIA7;A0A0R4IKN2	F1QUA3;A0A0R4IIA7		tln2a
1.04994	Q7T2B9	Q7T2B9	Myotrophin	mtpn
1.05183	Q6DC18;E9QGP3	Q6DC18;E9QGP3		phpt1
1.0551	E7F192	E7F192		dbn1
1.09051	Q6P937;E9QDE6	Q6P937;E9QDE6		clta
1.11452	Q6IQ71;U3JB43;F8W402;F8W478	Q6IQ71;U3JB43;F8W402		cbx1b
1.1289	Q6PBX8	Q6PBX8		ndufv2
1.13452	Q7SXL4	Q7SXL4	Nucleoside diphosphate kinase	nme2b.2
1.13668	Q7T133;A0A2R8RJ62	Q7T133;A0A2R8RJ62		pcp4l1
1.14563	E7EXG2;F1QIB3	E7EXG2;F1QIB3		dbnlb
1.15286	A0A2R8QBS2;F2Z4T4;A0A0R4IC31;A0A2R8Q9F2	A0A2R8QBS2;F2Z4T4;A0A0R4IC31;A0A2R8Q9F2		akap12b
1.15848	Q6DGS0;E9QIJ3	Q6DGS0;E9QIJ3		ap3s2
1.1686	Q803B0	Q803B0		hspd1
1.17942	Q6PFU1	Q6PFU1	Tetraspanin	cd81a
1.18573	Q6IQM2;CON__P62894	Q6IQM2	Cytochrome c	cyc
1.18867	Q6PHK6	Q6PHK6	Transcriptional activator protein Pur-beta	purb
1.20526	Q1LUK1;Z4YJ86	Q1LUK1	Protein QIL1	qil1
1.20986	F1QXP8;H0WEH3;E9QIA6	F1QXP8;H0WEH3		khsrp
1.22407	A0A0N4SU18;A0A2R9YJI9;F1R8R0	A0A0N4SU18		zgc:123103
1.22917	Q6DRK0	Q6DRK0	V-type proton ATPase subunit F	atp6v1f
1.23761	B5DE31	B5DE31		ybx1
1.24406	F1QTL9;F8W265;REV__A0A2R8QGU1;REV__B8JMA3	F1QTL9;F8W265		hnrnpa0b
1.2515	A3KQL1;A0A2R8PVT3	A3KQL1		necab2
1.25353	Q804W2	Q804W2	Parvalbumin-7	pvalb7
1.25979	F1QGU0	F1QGU0		pgp
1.26025	A0A0R4ICV9;F1QYM4;A0A0R4IG09;F1R2E7	A0A0R4ICV9;F1QYM4;A0A0R4IG09		eif4h
1.26657	Q7ZV22	Q7ZV22	S-methyl-5-thioadenosine phosphorylase	mtap
1.26963	B3DFP9	B3DFP9		apoa2
1.28497	F1QB54;Q6P3L1;B8JLJ5;F1QUU2;Q7T3G5;I3ITD9;B8K0D5;Q6TGY6;A0A2R8Q5W2;B8K0D6	F1QB54;Q6P3L1	Polyadenylate-binding protein	pabpc1a;pabpc1b
1.29189	Q503N6	Q503N6	Synaptogyrin	syngr3a
1.29688	G8JL18;Q6AZB3	G8JL18;Q6AZB3	Anamorsin	ciapin1
1.29846	A0A0R4IH73;A0A0R4IC19	A0A0R4IH73;A0A0R4IC19		pak1
1.29867	F1QE62	F1QE62	3-hydroxyisobutyrate dehydrogenase	hibadhb
1.32657	A0A0R4IPL1;Q802D5	A0A0R4IPL1;Q802D5		pfn2
1.3325	A0A0G2KQA6;E9QC85;A0A0R4IEM0	A0A0G2KQA6		sept4b
1.357	B0F6R3;B0CLV6	B0F6R3;B0CLV6		cadm3
1.36876	F6NQC4;F8W4I3	F6NQC4;F8W4I3		nrgna
1.38528	A4IGC1	A4IGC1		nptna
1.3927	A3QK31	A3QK31		slc17a7a
1.39546	B8A4H6;A7MCL3;Q7T3G4	B8A4H6		pgam1b
1.39635	B0S7S4;Q3B7E7	B0S7S4;Q3B7E7		snx3
1.40019	Q1LYC7;H0WE50	Q1LYC7		nova1
1.40188	A0A2R8QDV2	A0A2R8QDV2		cst14b.1
1.40497	Q5BL99	Q5BL99		dnl2l
1.40591	Q7ZWE9;F1QP56;A5WWI1	Q7ZWE9;F1QP56;A5WWI1	UMP-CMP kinase	cmpk
1.40832	B0UYN4;E7F569	B0UYN4		zgc:162944
1.42702	Q7ZV55	Q7ZV55	Eukaryotic translation initiation factor 3 subunit I	eif3i
1.42846	Q9DEG7;E9QEQ4	Q9DEG7;E9QEQ4		ctbp1
1.42897	Q6P3J2	Q6P3J2		arhgdia
1.43034	E7FE19;A0A2R8Q784;A0A0R4IPC8;A0A0R4IU23;A0A0R4IMW7;A0A0R4IRJ5;A0A0R4ITR6;A0A0R4IAJ6	E7FE19;A0A2R8Q784		cnp
1.43216	E7F2M5	E7F2M5		LOC567192
1.44051	Q6PBK9;A0A2R8QA71;A0A2R8Q8M1	Q6PBK9;A0A2R8QA71;A0A2R8Q8M1		prdx6
1.4485	A5WVI9;A0A2R8QPX2;A0A2R8RM85	A5WVI9;A0A2R8QPX2		dnaja2l
1.46879	Q6PC22;A0A2R8RPC7	Q6PC22;A0A2R8RPC7		ndufa8
1.47582	Q7SZR4	Q7SZR4		pgam1a
1.47658	F1Q8U2;E9QFX2	F1Q8U2;E9QFX2		ubqln4
1.48744	Q6YI49	Q6YI49	Ubiquitin carboxyl-terminal hydrolase	uchl1
1.48985	E7FE90	E7FE90		fetub
1.49686	A5PF59;Q4QRF7	A5PF59;Q4QRF7	Protein leg1b	zgc:77778;leg1b
1.49698	Q6PI52;A0A2R8RTK5;A0A2R8QP29;A0A2R8RYQ3;A0A2R8QJK1;E9QBF1;A0A2R8QB55;Q9I8U8;A0A2R8QMW7;E9QFE7	Q6PI52;A0A2R8RTK5;A0A2R8QP29	Calmodulin	calm1a
1.50498	E9QDX8;Q6PH75	E9QDX8;Q6PH75		ctsba
1.51295	A0A0R4ITV0;A0A2R8Q9S7	A0A0R4ITV0;A0A2R8Q9S7		si:dkey-46i9.1
1.51394	Q4VBV1;I3IS20	Q4VBV1;I3IS20	Cytochrome b-c1 complex subunit 7	uqcrb
1.51506	A0A2U3TWB2;Q63ZW2;E7F621	A0A2U3TWB2;Q63ZW2;E7F621	MICOS complex subunit mic25a	chchd6a
1.52227	F1Q6T0;F1QTK1	F1Q6T0;F1QTK1		bsnb
1.55189	F1RCB2;X1WFB0;X1WHB2;F1RBJ8;F1QBS1;A0A2R8PZB2	F1RCB2;X1WFB0		pl10
1.57055	A0A0H2UKD1;Q5XJK1	A0A0H2UKD1;Q5XJK1	Short coiled-coil protein B	scocb
1.57883	Q6P3J1;E9QEK2;E9QEC8;E9QCR8;E9QEV7;F1QXG8;E9QG45;A0A2R8Q9R2	Q6P3J1;E9QEK2;E9QEC8;E9QCR8;E9QEV7;F1QXG8;E9QG45;A0A2R8Q9R2		tpd52l2b
1.59345	B8JL43;A0A0R4IHQ0;A0A2R8RRA6;Q6P3G0;E7FBJ1;X1WE71	B8JL43;A0A0R4IHQ0;A0A2R8RRA6;Q6P3G0	Serotransferrin	tfa
1.5942	F1QYB8;Q4V984;A0A2R8RJG0;Q7ZSZ0	F1QYB8;Q4V984;A0A2R8RJG0;Q7ZSZ0		rab1bb;rab1a
1.61489	B7TWQ0	B7TWQ0		nppcl
1.63171	Q6PC28;A0A0J9YJ73	Q6PC28;A0A0J9YJ73		scg5
1.65423	Q6NXC1	Q6NXC1		rbm4.3
1.67352	E9QIE4;E9QHA6;E9QG69;E9QEW3;E9QH23;E9QHM1;E9QG83;E9QFZ3;F1Q8E9	E9QIE4;E9QHA6;E9QG69;E9QEW3;E9QH23;E9QHM1;E9QG83;E9QFZ3;F1Q8E9		tssc4
1.67576	Q6NYA0	Q6NYA0	Serine/arginine-rich splicing factor 1B	srsf1b
1.69973	F1QA97;Q7T3H1;E9QF92	F1QA97;Q7T3H1;E9QF92	Dynactin subunit 2	dctn2
1.70745	Q5D016	Q5D016	Prefoldin subunit 1	pfdn1
1.70789	F1R314	F1R314		zgc:110425
1.71869	Q6PBU0;A0A0R4IFR2	Q6PBU0;A0A0R4IFR2	Protein FAM136A	fam136a
1.71982	Q568Q7;Q1RLQ1;A0A0R4II97	Q568Q7	Stathmin	stmn1b
1.72119	A0A0R4IGI4;A0A2R8RX97;A0A2R8QAU5;A0A2R8PWJ7	A0A0R4IGI4		pclob
1.72787	Q1LV81;E7FFA2	Q1LV81		safb
1.72946	Q6DEM2	Q6DEM2		crk
1.73998	A5PMY5	A5PMY5		stam
1.75084	Q68EI5	Q68EI5		epb41l3a
1.75653	Q6TGT9;A0A2R8Q2Y4;F8W2Y8	Q6TGT9;A0A2R8Q2Y4;F8W2Y8		srsf5a
1.76065	X1WH50	X1WH50		si:ch211-137a8.4
1.76566	E7FBR8	E7FBR8		cplx2
1.76705	Q6P2A9;A0A2R8RQC2	Q6P2A9;A0A2R8RQC2		fubp1
1.77101	F1QF23;B0CLV3	F1QF23;B0CLV3		cadm4
1.77425	Q6NWK3	Q6NWK3		ranbp1
1.79288	Q45NF8	Q45NF8		pcp4a
1.80125	A0A0G2KNY9	A0A0G2KNY9		pin1
1.81169	A0A0G2L9G1	A0A0G2L9G1		arfgap1
1.818	Q6PC34;Q7SXX4;Q5TZ31	Q6PC34		hpca
1.83769	F1R6R2	F1R6R2		si:ch211-270n8.1
1.84184	Q8UVG7;I3ISI4	Q8UVG7;I3ISI4		fabp3
1.84769	Q7ZUQ9;F1R6L4;F1R6L3	Q7ZUQ9;F1R6L4;F1R6L3		cirbpb
1.85176	A0A0R4IVC8	A0A0R4IVC8		cox5ab
1.8704	Q6P0D3	Q6P0D3	Actin-related protein 2/3 complex subunit 5	arpc5la
1.87532	Q804W1	Q804W1		pvalb6
1.8758	Q6DHE8;B0R1F6	Q6DHE8		rhoad
1.87782	A0A0R4IKF0	A0A0R4IKF0		apoa1b
1.8781	Q801U4;Q801U3	Q801U4;Q801U3		srsf3a
1.89527	F1QFN1;E7F1B0	F1QFN1		erc1b
1.90355	Q567N5	Q567N5		rpl6
1.90543	Q568R9	Q568R9		sncga
1.90753	K7DY51;A2BHA6;A2BHA7;A2BHA8;A2BHA9;A2BHB0;A2BHB2;Q6P0K2;A0A0R4ID65;K7DYA2	K7DY51;A2BHA6;A2BHA7;A2BHA8;A2BHA9;A2BHB0;A2BHB2;Q6P0K2;A0A0R4ID65;K7DYA2		srsf7a
1.91399	Q6DGX8	Q6DGX8	Proteasome subunit alpha type	psma1
1.92163	Q9DGJ3	Q9DGJ3	Epididymal secretory protein E1	npc2
1.943	Q567V5;A0A2R8QME3	Q567V5;A0A2R8QME3		snrpd2
1.94375	A5WVL6;A5WVL7;A5WVL8	A5WVL6;A5WVL7;A5WVL8		ctsla
1.94719	Q4V8S5;E9QJP8	Q4V8S5;E9QJP8		acbd7
1.9571	F1QCH5	F1QCH5		pcsk1nl
1.96516	A3KNM2;A0A2R8QKN3;I3IT45;A0A2R8QAQ7;I3ITC0;A0A2R8QRL2;A0A0R4IDA7;A0A2R8QJH5	A3KNM2;A0A2R8QKN3;I3IT45;A0A2R8QAQ7;I3ITC0;A0A2R8QRL2;A0A0R4IDA7;A0A2R8QJH5		tpd52
1.9666	B3DFK4	B3DFK4		LOC557217
1.97613	Q7ZTS8;F1QM02;E9QCY7	Q7ZTS8;F1QM02	ELAV-like protein	elavl1
2.00107	Q503B6;F1QNG4;F8W5K1;A0A1L1QZE5;Q6DGD1;A0A2R8Q8S1;P79737	Q503B6;F1QNG4;F8W5K1;A0A1L1QZE5;Q6DGD1;A0A2R8Q8S1;P79737	GTPase NRas	hrasb;hrasa;nras
2.003	Q6PC14	Q6PC14	60S ribosomal protein L23	rpl23
2.01387	B3DGI9	B3DGI9		timm8b
2.04152	Q6DHG4	Q6DHG4		cplx2l
2.0819	Q5BJA2	Q5BJA2		ndufa5
2.08245	E7FAQ8	E7FAQ8		hnrnpa1a
2.08719	Q6IQP4;A0A0J9YJ23;E7FBI4	Q6IQP4;A0A0J9YJ23;E7FBI4		rap1aa;rap1ab
2.13935	F8W3K1;F1RA22;X1WES8;Q7SXU0	F8W3K1;F1RA22;X1WES8;Q7SXU0	Eukaryotic translation initiation factor 3 subunit J;Eukaryotic translation initiation factor 3 subunit J-A	eif3ja
2.14063	Q7ZU48	Q7ZU48		hnrnpa0l
2.14482	Q6DH00	Q6DH00	Guanine nucleotide-binding protein subunit gamma	gng13b
2.14776	Q6PFU4;A0A2R8QSF7;A3QJU6	Q6PFU4		cdc42
2.17898	Q6TNQ4;Q803J1;A0A0R4IIM0;F1RDJ8;Q6NYP1;A2RV07	Q6TNQ4;Q803J1;A0A0R4IIM0;F1RDJ8;Q6NYP1;A2RV07		snx12
2.18583	A0A2R8QF52	A0A2R8QF52		cox5b1
2.29124	Q5XJ02;Q98TU3	Q5XJ02;Q98TU3		adcyap1b
2.32701	F1QJZ6;A0A2R8RLM0;A0A2R8QQP3;E9QGR6	F1QJZ6;A0A2R8RLM0		tmod2
2.33029	Q52WY2	Q52WY2		cdc42
2.33132	F1QC27	F1QC27		oxt
2.33153	Q1LWG2;I3ISK7	Q1LWG2		ndufs6
2.35319	E9QB40;E9QB47	E9QB40		si:dkey-7l6.4
2.39729	X1WC82;Q6PBK3	X1WC82;Q6PBK3	40S ribosomal protein S28	rps28
2.40971	Q6P131	Q6P131		txn2
2.41122	Q7ZUP5;A0A0R4IH71	Q7ZUP5;A0A0R4IH71		dnaja2
2.41502	Q6P5L3	Q6P5L3	60S ribosomal protein L19	rpl19
2.42541	Q6P3H9	Q6P3H9		slc3a2b
2.46057	T1ECV3;F1QCR6;A0A2R8QEI9;Q4U0V5;F1QSG1;A0A2R8Q5I8;A0A2R8Q9G6;Q6P0B1	T1ECV3;F1QCR6;A0A2R8QEI9;Q4U0V5;F1QSG1;A0A2R8Q5I8;A0A2R8Q9G6;Q6P0B1	CUGBP Elav-like family member 2	celf2
2.46259	A0A0R4IC33;F1QGN3;F1R0S9	A0A0R4IC33;F1QGN3;F1R0S9	ELAV-like protein	elavl3
2.46872	F1QV19	F1QV19		ggctb
2.49061	Q7T370	Q7T370	Protein CDV3 homolog	cdv3
2.53238	Q6PBJ9	Q6PBJ9		rplp2
2.53886	F1Q6Z3	F1Q6Z3		mpc1
2.54573	Q503D8	Q503D8		txndc12
2.56165	B8JM34;Q6NYF7	B8JM34;Q6NYF7	ATP synthase-coupling factor 6, mitochondrial	atp5j
2.57902	A0A0R4IXJ1;F1R133	A0A0R4IXJ1;F1R133	ELAV-like protein	elavl4
2.59913	E7FDX3	E7FDX3		ndufaf4
2.6189	Q7ZV82	Q7ZV82	60S ribosomal protein L27	rpl27
2.62715	Q7ZUZ4	Q7ZUZ4		pdcd5
2.66603	Q4L216	Q4L216		afp4
2.7161	E7F8K3;X1WEP8	E7F8K3;X1WEP8		si:ch211-286c4.6
2.71669	Q1LUP2;A0A2R8QBF8;Q1LUP1;A0A2R8Q5P5;Q1LY67;Q1LY65;Q1LY66	Q1LUP2;A0A2R8QBF8;Q1LUP1;A0A2R8Q5P5		add3a
2.74934	A0A2R8QTG5;A0A2R8QF37;A0A2R8Q653;A3KPW9	A0A2R8QTG5;A0A2R8QF37;A0A2R8Q653;A3KPW9	Large proline-rich protein BAG6	Bag6
2.76578	D2K290	D2K290		cplx3b
2.77282	Q6TH01	Q6TH01	Protein C10	grcc10
2.78048	A0A2R8QC53;A0A2R8QPB0;Q7T2A8	A0A2R8QC53;A0A2R8QPB0;Q7T2A8	SH3 domain-binding glutamic acid-rich-like protein	sh3bgrl
2.78579	E9QIQ3;A0A2R8QTE7	E9QIQ3;A0A2R8QTE7		nup62l
2.79734	Q803E3;Q4QRG0	Q803E3;Q4QRG0		ewsr1b
2.8342	I3ITP3;F8W3M5;F8W3B3;E7F0U0;I3ISS8;F8W2M5;F8W3A0	I3ITP3;F8W3M5;F8W3B3;E7F0U0;I3ISS8;F8W2M5;F8W3A0		mbpa
2.84045	A0A0R4IQ37;F1QA42	A0A0R4IQ37;F1QA42		atxn2l
2.84927	A0A0R4IWT1;A8WHR0	A0A0R4IWT1;A8WHR0	DDB1- and CUL4-associated factor 17	dcaf17
2.86935	Q98874	Q98874	Enhancer of rudimentary homolog	erh
2.91188	A0A0B4J1A5;A0A0R4IRM2	A0A0B4J1A5;A0A0R4IRM2		ewsr1a
2.95081	B8JLF2;F1QTT6;A0A2R8Q729;A0A2R8Q5U1	B8JLF2;F1QTT6;A0A2R8Q729;A0A2R8Q5U1		qkib
2.9659	A0A0R4IS84	A0A0R4IS84		cplx2
3.00009	Q5XJ32;A0A2R8RXK0	Q5XJ32;A0A2R8RXK0		sssca1
3.01604	Q6DHJ0;Q5SPH2;Q5SPH1;Q4V988	Q6DHJ0;Q5SPH2;Q5SPH1;Q4V988		srsf5b
3.03026	F1QC03	F1QC03		zyx
3.13489	A0A2R8RVZ7;A0A2R8Q334	A0A2R8RVZ7;A0A2R8Q334		gng4
3.14018	A0A0R4IQ52	A0A0R4IQ52		si:ch211-132g1.3
3.27278	E7FD23;X1WFU9	E7FD23;X1WFU9		si:dkey-276j7.1
3.29759	Q7ZUX8;A0A0R4IND4	Q7ZUX8;A0A0R4IND4		dynlrb1
3.50826	I3ISJ2;F6P0Y5;Q3B750	I3ISJ2;F6P0Y5;Q3B750	Cytochrome b-c1 complex subunit 6	uqcrh
3.51636	Q504B1	Q504B1		sub1a
3.55673	A0A097;A0A0R4IPR9	A0A097;A0A0R4IPR9		si:dkey-152p16.6
3.88346	Q8UUT3;Q8UUT5;Q8UUT2;E9QHE8	Q8UUT3		plp1b
4.55067	Q1L9H0;Q1L9G9;Q1L9G8;Q1L9G6	Q1L9H0;Q1L9G9;Q1L9G8;Q1L9G6	Tetraspanin	cd9b
5.02786	A0A2R8RW72;F1QJT6;Q7ZW47;A0A2R8QLS8	A0A2R8RW72;F1QJT6;Q7ZW47;A0A2R8QLS8	Double-stranded RNA-binding protein Staufen homolog 2	stau2
5.06696	A0A2R8Q6P3;A0A2R8QSS6	A0A2R8Q6P3;A0A2R8QSS6		N/A
7.56154	A0A0R4IRJ7;A0A0R4IAB1	A0A0R4IRJ7;A0A0R4IAB1		arhgap21a
Only KO26	A0A0R4IQ62	A0A0R4IQ62		N/A
Only KO26	A0A2R8QJ20;A0A2R8QB62;A0A2R8Q869	A0A2R8QJ20;A0A2R8QB62;A0A2R8Q869		N/A
Only KO26	A0A2R8Q1F3;F1R187;A0A2R8QEN6	A0A2R8Q1F3;F1R187;A0A2R8QEN6		abi1a
Only KO26	A0A0R4I9G5;Q5RGU1	A0A0R4I9G5;Q5RGU1	Atypical kinase ADCK3, mitochondrial	adck3
Only KO26	A0A0R4IQT5;A0A0R4IBR1;A0A0R4IM76	A0A0R4IQT5;A0A0R4IBR1;A0A0R4IM76		adcyap1r1a
Only KO26	A0A0R4IPG9;A0A0R4IJ40;A0A2R8RHN2;F1R074	A0A0R4IPG9;A0A0R4IJ40;A0A2R8RHN2;F1R074		agrn
Only KO26	B0V1K1	B0V1K1		aimp1
Only KO26	A0A0R4IUM3;A0A2R9YJM9	A0A0R4IUM3;A0A2R9YJM9		apba1a
Only KO26	A0A286YAF6;Q5TZ29	A0A286YAF6;Q5TZ29		apobb.1
Only KO26	E7F0M6	E7F0M6		arhgap29a
Only KO26	E7FF78;A0A2R8Q2V3;F8W5Y3	E7FF78;A0A2R8Q2V3;F8W5Y3		arhgef25b
Only KO26	Q6PFV1	Q6PFV1		arpp19a
Only KO26	A0A0R4IF18;A2BGY1;A0A2R8RZM1;F8W355;F8W3H3	A0A0R4IF18;A2BGY1;A0A2R8RZM1		arvcfb
Only KO26	E7FEZ9	E7FEZ9		atox1
Only KO26	B0S5H3	B0S5H3	Calcium-transporting ATPase	atp2b3a
Only KO26	A7YY99	A7YY99		atp5ia
Only KO26	Q1LX53;A0A2R8QI00	Q1LX53;A0A2R8QI00		bcl2l13
Only KO26	Q08C78	Q08C78	Transcription factor BTF3	btf3
Only KO26	A0A0R4ITU6;Q6PC91	A0A0R4ITU6;Q6PC91	Transcription factor BTF3 homolog 4	btf3l4
Only KO26	A0A1D5NSW2;A0A1D5NSN6	A0A1D5NSW2;A0A1D5NSN6		cabz01076234.2
Only KO26	Q1L893	Q1L893		cart4
Only KO26	E9QEB3	E9QEB3		ccka
Only KO26	A0A0R4IHW0	A0A0R4IHW0		cckb
Only KO26	Q6NWG7;E9QBC5	Q6NWG7;E9QBC5	Tetraspanin	cd9a
Only KO26	A0A2R8RY83;E7F5E1	A0A2R8RY83;E7F5E1	Centrosomal protein of 162 kDa	cep162
Only KO26	Q6IQ73;F1R9G6;Q7ZVC4	Q6IQ73;F1R9G6;Q7ZVC4	Charged multivesicular body protein 4c;Charged multivesicular body protein 4b	chmp4c;chmp4ba;chmp4b
Only KO26	A0A286Y9F1	A0A286Y9F1		cltb
Only KO26	E7FBE5	E7FBE5		cltcl1
Only KO26	E7FE02;E9QEU3	E7FE02;E9QEU3	Clustered mitochondria protein homolog	cluhb
Only KO26	Q7T303	Q7T303	Calponin	cnn3a
Only KO26	B7ZVA6	B7ZVA6		cox19
Only KO26	D2K289	D2K289		cplx3a
Only KO26	E9QGU0;A7LNS7	E9QGU0;A7LNS7		crhb
Only KO26	F1Q7M7;F1QYY6	F1Q7M7;F1QYY6		crtc1b
Only KO26	A0A0R4IMK4	A0A0R4IMK4		cspg5b
Only KO26	F1R306;A0A286Y804	F1R306;A0A286Y804		ctnnd2a
Only KO26	A0A0R4IIC4	A0A0R4IIC4		dennd4c
Only KO26	B8JMZ3;F1QQT6	B8JMZ3;F1QQT6		dpy30
Only KO26	F1QS51;A5WUU2	F1QS51		eea1
Only KO26	Q6DRC4	Q6DRC4	Eukaryotic translation initiation factor 3 subunit G	eif3g
Only KO26	Q6NYL2	Q6NYL2		eif4ebp2
Only KO26	F1QC05	F1QC05		ephx1
Only KO26	Q6PC01;F1RA98;A0A2R8QQM5	Q6PC01;F1RA98;A0A2R8QQM5		faua;faub
Only KO26	E9QCD1;B8A5L6	E9QCD1;B8A5L6		fga
Only KO26	A0A2R8RXY9	A0A2R8RXY9		fgfbp3
Only KO26	Q98TZ8	Q98TZ8	Flotillin-2a	flot2a
Only KO26	E7F1Q8	E7F1Q8		FP102272.1
Only KO26	A0A2R8RX88;A0A2R8QJ67;F1R0M4;A0A0R4IDV1;F1Q8G6	A0A2R8RX88;A0A2R8QJ67;F1R0M4		fus
Only KO26	F1QGY8;Q8UUS8	F1QGY8;Q8UUS8		gpm6bb
Only KO26	I3IST4;I3ITR0;I3ISF3;F1QNY0;E9QCA6;E9QI45	I3IST4;I3ITR0;I3ISF3;F1QNY0;E9QCA6;E9QI45		grna
Only KO26	Q32PS5	Q32PS5	GrpE protein homolog	grpel1
Only KO26	Q1LWS2;A0A0R4I9Q9	Q1LWS2;A0A0R4I9Q9		hcls1
Only KO26	A8KC22;F1Q577;A0A0R4IB42	A8KC22;F1Q577;A0A0R4IB42		hnrnpl2
Only KO26	A3KPW8	A3KPW8		hpcal4
Only KO26	A0A0R4IGX3;F6NTY9	A0A0R4IGX3;F6NTY9		itln3
Only KO26	A0A0R4IWJ1;A8E7E7	A0A0R4IWJ1;A8E7E7		itsn1
Only KO26	F1QXM5	F1QXM5		ldhd
Only KO26	F1Q6K5;Q6NY73;F1RAR8;Q24JV9	F1Q6K5;Q6NY73;F1RAR8;Q24JV9	Galectin-3-binding protein B;Galectin-3-binding protein A	lgals3bpb;zgc:112492;lgals3bpa
Only KO26	A0A0R4IJJ4	A0A0R4IJJ4		limch1b
Only KO26	Q66IB0;A0A2R8QIA2;F1RDK3	Q66IB0;A0A2R8QIA2;F1RDK3		lin7c;lin7b
Only KO26	B3DKC5;A0A2R8QPG3	B3DKC5;A0A2R8QPG3		lmna
Only KO26	A0A2R8Q261;A0A0R4J6V8;F1RER8;A5WUR1	A0A2R8Q261;A0A0R4J6V8;F1RER8;A5WUR1		LOC101885310;wasf1
Only KO26	A5PN22;A0A2R8Q967;A0A2R8Q397	A5PN22;A0A2R8Q967;A0A2R8Q397		LOC569045
Only KO26	A0A2R8QBK2;A0A2R8QLJ4;A0A2R8QKM2;F1Q8W9;A0A2R8QCG1;A0A2R8QG93	A0A2R8QBK2;A0A2R8QLJ4;A0A2R8QKM2;F1Q8W9;A0A2R8QCG1;A0A2R8QG93		LOC569976
Only KO26	A0A2R8QK17	A0A2R8QK17		LOC795051
Only KO26	B3DK88;A0A2R8RIK7	B3DK88;A0A2R8RIK7		lrit3a
Only KO26	F1QBH8	F1QBH8		lrrc4ba
Only KO26	A0A0R4IDF8	A0A0R4IDF8		mag
Only KO26	B8JLF5	B8JLF5		map6d1
Only KO26	Q5SPG2;Q803J7;Q6NY29;P52161	Q5SPG2;Q803J7;Q6NY29;P52161	Protein max	max
Only KO26	Q9DDG2	Q9DDG2		mdkb
Only KO26	A8WIP2;Q7T2T7	A8WIP2;Q7T2T7		mecp2
Only KO26	A2BGN0	A2BGN0		mmab
Only KO26	A0A0R4ILV7;A0A0R4IE40	A0A0R4ILV7;A0A0R4IE40		mprip
Only KO26	A0A2R8Q4M1	A0A2R8Q4M1		mrpl49
Only KO26	F1QMZ6;A9JTH1;Q6AXL4	F1QMZ6;A9JTH1	Neurocalcin-delta A	ncalda
Only KO26	Q66HY6	Q66HY6		ncoa5
Only KO26	A5JEM4;Q803Q2;Q7SXI6	A5JEM4;Q803Q2;Q7SXI6	Nuclear distribution protein nudE-like 1-B;Nuclear distribution protein nudE-like 1-A	ndel1a;ndel1b
Only KO26	B0V3W0	B0V3W0		npb
Only KO26	Q6NW91	Q6NW91		nptx1l
Only KO26	Q9I8P3;E7F0L6;Q9I8P2	Q9I8P3;E7F0L6;Q9I8P2	Pro-neuropeptide Y;Neuropeptide Y;C-flanking peptide of NPY;Peptide YY-A	npy;pyyb;pyya
Only KO26	B0S7J7	B0S7J7		nrip2
Only KO26	A4QNZ7;F1Q8E4	A4QNZ7;F1Q8E4	Putative monooxygenase p33MONOX	p33monox;zgc:123105
Only KO26	Q499A8;Q5RHR0	Q499A8;Q5RHR0		parp1
Only KO26	Q805F0	Q805F0		pcdh10b
Only KO26	A0A140LGZ8;E7F376	A0A140LGZ8;E7F376		pcdh1b
Only KO26	E9QBW4;F1R4H8	E9QBW4;F1R4H8		pdyn
Only KO26	A8E7S2	A8E7S2		penka
Only KO26	F1QTD1	F1QTD1		penkb
Only KO26	Q1JPY6	Q1JPY6		pfdn2
Only KO26	F1R0Z8	F1R0Z8	Prefoldin subunit 4	pfdn4
Only KO26	A0A2R8QRA9;A0A2R8Q428;A9JT16	A0A2R8QRA9;A0A2R8Q428;A9JT16		pfdn5
Only KO26	A0A2R8QTG0;Q7SX94	A0A2R8QTG0;Q7SX94		pfdn6
Only KO26	Q8UUT6	Q8UUT6		plp1a
Only KO26	Z4YIS0;Q6DRG7	Z4YIS0;Q6DRG7	Protein phosphatase 1 regulatory subunit 12A	ppp1r12a
Only KO26	Q5RGI5;A0A2R8PZN4	Q5RGI5;A0A2R8PZN4		ppp6r2a
Only KO26	F1QR26	F1QR26		prlh2
Only KO26	Q502U6	Q502U6		ptn
Only KO26	F1QYQ8;A1L1R5	F1QYQ8;A1L1R5	Protein tyrosine phosphatase domain-containing protein 1	ptpdc1a;ptpdc1
Only KO26	A2BFY7;A0A0R4IS70	A2BFY7;A0A0R4IS70		purba
Only KO26	Q6IMW7;Q804W0	Q6IMW7		pvalb4
Only KO26	A9JTF3;A0A2R8PWN6;Q6P104	A9JTF3;A0A2R8PWN6;Q6P104	Protein quaking-B	qki2;qkib
Only KO26	Q6DGQ2;A5WUR4;F1QVW4	Q6DGQ2;A5WUR4;F1QVW4		rabif
Only KO26	A0A0R4IV43;A0A2R8RXA1;Q642J5	A0A0R4IV43;A0A2R8RXA1;Q642J5	RNA binding protein fox-1 homolog 1	rbfox1
Only KO26	Q6IQ97;A0A1D5NSQ1	Q6IQ97;A0A1D5NSQ1	RNA-binding protein 4.1	rbm4.1
Only KO26	Q7ZWA3;A0A171EBK3	Q7ZWA3;A0A171EBK3	RNA-binding motif protein, X chromosome	rbmx
Only KO26	A0A2R8RU29	A0A2R8RU29		rln3b
Only KO26	A0A2R8RSR9;A0A2R8Q170;A0A140LH42;A0A2R8Q021	A0A2R8RSR9;A0A2R8Q170;A0A140LH42;A0A2R8Q021		rph3ab
Only KO26	Q7ZV96	Q7ZV96		rpl10
Only KO26	Q24JV3	Q24JV3		rpl31
Only KO26	Q6P0V6;B0S6P5	Q6P0V6;B0S6P5	60S ribosomal protein L8	rpl8
Only KO26	Q6PBW3	Q6PBW3		rps14
Only KO26	G1K2N0;Q6PBI5	G1K2N0;Q6PBI5	40S ribosomal protein S25	rps25
Only KO26	E7FF70	E7FF70		rps6kl1
Only KO26	Q1LUV5	Q1LUV5		s100v2
Only KO26	A0A286Y9S7;E9QB46;Q6PHD9	A0A286Y9S7;E9QB46;Q6PHD9	Selenium-binding protein 1	selenbp1
Only KO26	A2AV32	A2AV32		shank2
Only KO26	X1WD98;A0A2R8QPQ7	X1WD98;A0A2R8QPQ7		shprh
Only KO26	A0A0R4IJ18;A0A0R4IB33;A0A0R4IUU4;A0A0R4ICP0;A0A0R4IGH4;A0A0R4IUW9	A0A0R4IJ18;A0A0R4IB33;A0A0R4IUU4;A0A0R4ICP0;A0A0R4IGH4		si:ch1073-205c8.3
Only KO26	E7FFJ8	E7FFJ8		si:ch211-160f23.5
Only KO26	A0A2R8QGV6;I3ISE5;E7FBE3;A0A2R8PZP3	A0A2R8QGV6;I3ISE5;E7FBE3;A0A2R8PZP3		si:ch211-165a18.1
Only KO26	F1QL76;A0A286Y9M1;E7F1Y0	F1QL76;A0A286Y9M1;E7F1Y0		si:ch211-278a6.1
Only KO26	B3DJJ8	B3DJJ8		si:ch211-284b7.3
Only KO26	R4GE45	R4GE45	Guanine nucleotide-binding protein subunit gamma	si:ch211-286b5.5
Only KO26	Q1LVB8;Q1LVB7	Q1LVB8;Q1LVB7		si:ch211-51e12.7
Only KO26	E7F6D0	E7F6D0		si:ch73-22o12.1
Only KO26	Q1L8C0	Q1L8C0		si:dkey-220f10.4
Only KO26	R4GEM4;A0A2U3TVI0;E7F888	R4GEM4;A0A2U3TVI0;E7F888	AT-rich interactive domain-containing protein 5B	si:dkey-247f17.3;arid5b
Only KO26	Q5RG37	Q5RG37		si:dkeyp-72h1.1
Only KO26	A0A2R8QA50;A0A2R8Q6N0;A0A2R8QGY0;A0A2R8QI86;F1Q4Z9	A0A2R8QA50;A0A2R8Q6N0;A0A2R8QGY0;A0A2R8QI86;F1Q4Z9		slc35f1
Only KO26	E9QCA0;F1Q5X0	E9QCA0;F1Q5X0		snap29
Only KO26	B8A4A6;B8A4A7	B8A4A6;B8A4A7	Gamma-synuclein	sncga
Only KO26	Q6DRE8;E7EY23	Q6DRE8;E7EY23		snrnp70
Only KO26	Q8JGS0	Q8JGS0	U1 small nuclear ribonucleoprotein C	snrpc
Only KO26	A0A0R4ITC8;A0A0R4IR24	A0A0R4ITC8		spartb
Only KO26	A0A0R4IUB5;A0A0R4IHS9;A0A0R4IX38	A0A0R4IUB5;A0A0R4IHS9;A0A0R4IX38		srsf11
Only KO26	E9QHD6;Q7ZV13;U3JB26;U3JAM8;U3JAU8;U3JAJ1;U3JA80	E9QHD6;Q7ZV13;U3JB26;U3JAM8		srsf2a
Only KO26	Q6NZT9	Q6NZT9		srsf2b
Only KO26	Q802Y1;A0A0R4IHP9	Q802Y1		srsf4
Only KO26	F1QVC6	F1QVC6		srsf9
Only KO26	Q7ZTI0	Q7ZTI0		ssb
Only KO26	X1WHC5	X1WHC5		swap70a
Only KO26	Q7ZV25	Q7ZV25		tbca
Only KO26	A8DZJ0;A8DZI9	A8DZJ0		tbcb
Only KO26	Q7SXQ1;Q7ZVY0;E9QJJ0;A0A2R8QPL1	Q7SXQ1;Q7ZVY0;E9QJJ0;A0A2R8QPL1		tial1;tia1
Only KO26	Q6DI06	Q6DI06	Mitochondrial import inner membrane translocase subunit Tim10	timm10
Only KO26	E7EXE8	E7EXE8		tnxb
Only KO26	A0A0R4IYL8	A0A0R4IYL8		tpra
Only KO26	F1R7N8;F1QZQ0	F1R7N8;F1QZQ0		ttna
Only KO26	F1RB94	F1RB94		u2af1
Only KO26	Q1L8T3;F6NM51	Q1L8T3;F6NM51		ubap2l
Only KO26	Q7ZWB2	Q7ZWB2	Ubiquitin-like protein 4A	ubl4a
Only KO26	F1QA45	F1QA45		urp1
Only KO26	F1Q6K1;F6NGH0	F1Q6K1;F6NGH0	Ubiquitin carboxyl-terminal hydrolase	usp24
Only KO26	A0A2R8Q5I2;F1Q7S0;U3JA57	A0A2R8Q5I2;F1Q7S0		vti1a
Only KO26	F1Q7H8	F1Q7H8	Palmitoyltransferase	zdhhc20a
Only KO26	F1QWA6	F1QWA6		zfyve19
Only KO26	Q5XJU2;A0A2R8RUL6	Q5XJU2;A0A2R8RUL6		zgc:101566
Only KO26	Q5BJA1	Q5BJA1		zgc:114188
Only KO26	F1R0X4	F1R0X4		zgc:162634
Only KO26	A3KQE3;Q7ZVC9	A3KQE3;Q7ZVC9	Small acidic protein	zgc:56106;smap
-6.98999	Q5RHR9	Q5RHR9		dnm3a
-5.98801	E7EXT3;Q503C7;F8W3T2;A0A1D5NSS4	E7EXT3	Alpha-1,4 glucan phosphorylase	pygmb
-5.96855	E9QBV1;F1R4U8;Q5EAQ7	E9QBV1	Clathrin heavy chain	cltcb
-5.67419	X1WD71	X1WD71		ap2a1
-5.66078	E7F2G0;I3IT67	E7F2G0		camk2a
-5.13067	O57521	O57521	Heat shock protein HSP 90-beta	hsp90ab1
-4.67156	Q6NX09;A0A2R8RKK2;B8A5H6;A0A2R8QAA9;A0A2R8PXN0;A0A2R8QIG3;B8JKC9;B8A4K2;F1RC38	Q6NX09;A0A2R8RKK2	Hexokinase	hk1
-4.54425	Q6NWK7	Q6NWK7		tuba1a
-4.52486	Q7ZV39	Q7ZV39		zgc:56235
-4.34054	Q6PGV1;F1Q4U4	Q6PGV1	V-type proton ATPase subunit d 1	atp6v0d1
-4.27394	F1QET7	F1QET7	Fascin	fscn1a
-4.24883	X1WBR5	X1WBR5		hspa4l
-4.06632	A0A0R4ID68;A0A2R8Q476;F1R047;Q66HV8;A0A2R8RZX5	A0A0R4ID68		pfklb
-4.02116	E7F244	E7F244		si:ch211-114n24.6
-3.98377	F1RCD5;A0A2R8RK76;E7F1L2;A0A0R4IRH4;A0A2R8QJT7;K7DYJ7	F1RCD5;A0A2R8RK76		cadpsb
-3.8162	F1QF86;A0A0R4IF09;A0A2R8RS59	F1QF86;A0A0R4IF09	Serine/threonine-protein phosphatase	ppp3ccb
-3.75942	A0A0R4ITA8;E7FDP2;A0A2R8RK99;A0A2R8QEU0;F1R2A3	A0A0R4ITA8;E7FDP2;A0A2R8RK99;A0A2R8QEU0	ATP-dependent 6-phosphofructokinase	pfkpa
-3.55519	Q6P102	Q6P102		ywhabl
-3.50301	A9JRE2;F1QYU4	A9JRE2;F1QYU4	Methylthioribose-1-phosphate isomerase	mri1
-3.50177	A0A0A0MPL5	A0A0A0MPL5	Fascin	si:ch211-160d14.1
-3.46441	F6NK19;Q6NYJ9;E9QC84;A5PMT0	F6NK19;Q6NYJ9;E9QC84	AP complex subunit beta	ap2b1
-3.46243	Q5RH26	Q5RH26	ATP synthase subunit gamma	atp5c1
-3.45226	F1RDV2;B0UYL0	F1RDV2;B0UYL0		ndufa10
-3.44508	F8W494;E7FE91;Q7ZTT6;Q6DHS4;X1WDM9;E7F2B8	F8W494;E7FE91		si:dkey-201c1.2
-3.42072	F1RA10;A0A2R8RTW4	F1RA10		glsb
-3.31499	F1QJE0;X1WD83	F1QJE0		uqcrc2a
-3.27559	Q9MIY7	Q9MIY7	Cytochrome c oxidase subunit 2	mt-co2
-3.23894	Q5BJ11	Q5BJ11		gnb2
-3.21122	I3IRW7	I3IRW7		abat
-3.19412	E9QI46;E9QIL5	E9QI46	Coronin	coro1cb
-3.1728	A0A0R4IFJ4;B0S5R6	A0A0R4IFJ4		pcxa
-3.17062	F1RAN8	F1RAN8		rap1gds1
-3.16314	Q5RG12	Q5RG12		hsp90aa1.2
-3.09217	Q6P977	Q6P977		rab42a
-3.05773	Q7SYK7	Q7SYK7	Aspartate aminotransferase	got2a
-3.04101	E9QD09;F1QD93	E9QD09;F1QD93	Serine/threonine-protein phosphatase	ppp3ca
-3.01845	Q6AZA2	Q6AZA2		ndufv1
-3.00453	E7FF92	E7FF92		LOC559637
-3.00182	Q7T356;F1RBF6;F8W493	Q7T356;F1RBF6;F8W493	14-3-3 protein beta/alpha-B	ywhabb
-2.99455	A0A2R8PVJ3	A0A2R8PVJ3		N/A
-2.94854	B2GTW6;Q7ZVY5	B2GTW6;Q7ZVY5	Citrate synthase;Citrate synthase, mitochondrial	cs
-2.91836	Q9PVK4	Q9PVK4	L-lactate dehydrogenase B-A chain	ldhba
-2.91126	A3KPR4;X1WGM1;A0A140LGV2	A3KPR4;X1WGM1	Histone H4	si:dkey-108k21.23;si:dkey-108k21.12
-2.8844	Q6P972	Q6P972		tuba2
-2.8612	Q3B7R0;F1R377	Q3B7R0		cyc1
-2.84411	A0A0G2L559	A0A0G2L559		N/A
-2.75569	Q6P3L9	Q6P3L9		glud1b
-2.746	A5PMV7	A5PMV7		ppp2r1a
-2.73088	F1R5C0	F1R5C0		syt2a
-2.73013	A2BEN1	A2BEN1		atp6v1aa
-2.70972	B8JJ32;A0A2R8Q818	B8JJ32;A0A2R8Q818	Sideroflexin	sfxn3
-2.70655	E7F4R9	E7F4R9	Isocitrate dehydrogenase [NADP]	idh2
-2.68213	F1R5W5	F1R5W5	Sideroflexin	sfxn1
-2.65707	Q5RGB5	Q5RGB5		rab3ab
-2.65475	Q6NVI6	Q6NVI6		cct5
-2.65364	A7MCR1	A7MCR1	Cytochrome b-c1 complex subunit Rieske, mitochondrial	uqcrfs1
-2.63816	F1R166;Q7ZU67;A0A2R8Q3A3;A0A2R8PYN1;A0A0R4IKM4	F1R166;Q7ZU67;A0A2R8Q3A3;A0A2R8PYN1		eif4a2;eif4a1b
-2.61686	B8A518;A0A2R8RZK5	B8A518;A0A2R8RZK5		tuba1c
-2.56639	B8JLJ3	B8JLJ3		ywhaz
-2.54626	Q7ZU96;A0A0R4IJT8	Q7ZU96;A0A0R4IJT8		cct8
-2.54367	Q803M8	Q803M8		ywhaqb
-2.51318	F1QF00	F1QF00		pgm1
-2.48713	Q6NWJ5;A9JST4;I3ISC4	Q6NWJ5;A9JST4		tuba8l4
-2.48327	Q6NYQ7;E9QDE7	Q6NYQ7		nnt
-2.46075	Q6P3G1;F1RBQ0;F1Q8N4	Q6P3G1		cp
-2.44431	Q6DHT4	Q6DHT4		aldh6a1
-2.43835	A0A0R4IQ16;F1QSA4	A0A0R4IQ16;F1QSA4		mag
-2.37885	Q803H5	Q803H5		gnb1b
-2.35767	Q5U3E1	Q5U3E1		rab11a
-2.34315	Q90487	Q90487	Hemoglobin subunit alpha	hbaa1
-2.29686	Q6NSM5	Q6NSM5		cpe
-2.27333	Q6P3J5	Q6P3J5		eef2b
-2.26135	F1Q9P4;Q1LVM0	F1Q9P4		napbb
-2.23656	B2GQ15;A0A2R8Q0N5;Q5U3U3;B0S7W8	B2GQ15;A0A2R8Q0N5;Q5U3U3	Carnitine O-palmitoyltransferase 2, mitochondrial	cpt2
-2.23616	E7FAB6;E9QBI1	E7FAB6;E9QBI1		sept5b
-2.23318	B0S5B9	B0S5B9		sypa
-2.21054	F8W5J3;F1QMC3;F8W5Z6;F8W5G2	F8W5J3;F1QMC3;F8W5Z6;F8W5G2		sept7b
-2.21001	Q7T3G2	Q7T3G2		ywhah
-2.19422	B0S6H7;B0S6H6	B0S6H7;B0S6H6		sypb
-2.18829	F1Q8W8	F1Q8W8		calr
-2.1713	Q6PFS4	Q6PFS4		immt
-2.16873	Q5TZ27;Q504A0;F1QCC9	Q5TZ27		syt1a
-2.15876	E7F354	E7F354		ywhag2
-2.15784	Q6JIZ2	Q6JIZ2		pura
-2.14119	F1QZL6;CON__Q3ZBD7	F1QZL6	Glucose-6-phosphate isomerase	gpia
-2.13846	A2AR68;A0A0R4IED7	A2AR68		gdi1
-2.13797	E9QFU8;E9QCQ6	E9QFU8;E9QCQ6	Branched-chain-amino-acid aminotransferase	bcat2
-2.12072	A0JMF4;A0A0R4IN26;A0A0R4IPW8	A0JMF4;A0A0R4IN26;A0A0R4IPW8		sept15
-2.10802	F1QI60	F1QI60		rufy3
-2.09789	F1QZU7;A0A0G2KZR6	F1QZU7;A0A0G2KZR6		aldh2.2
-2.09029	B8JI17;E7FCT1;A0A140LGJ7	B8JI17;E7FCT1;A0A140LGJ7		psap
-2.09027	A0A0R4IPH2	A0A0R4IPH2		tubb2b
-2.08068	F1RBU6;F1RBU0;A2BGE5;A2BGE4	F1RBU6;F1RBU0;A2BGE5		aifm1
-2.07227	Q08BA1	Q08BA1	ATP synthase subunit alpha	atp5a1
-2.05399	Q7ZW20;F1QFK2	Q7ZW20		ywhae1
-2.03548	Q7ZYX4;E9QGU4;E9QD64	Q7ZYX4;E9QGU4;E9QD64		cct6a
-2.02942	B8JI00	B8JI00		suclg1
-2.00049	A0A2R8QP59;A2BGE0	A0A2R8QP59;A2BGE0		stxbp1b
-1.9907	F1QEB3	F1QEB3		actr3
-1.97608	A0A2R8QQI9;A0A286YA23;A0A2R8RIR6;A0A0H2UKQ6	A0A2R8QQI9;A0A286YA23;A0A2R8RIR6;A0A0H2UKQ6		chl1b
-1.95854	E7FE03;X1WG01	E7FE03;X1WG01		napba
-1.92315	A0A0R4I9N0	A0A0R4I9N0		purab
-1.90119	Q1LVI2	Q1LVI2		yjefn3
-1.89087	A0A0R4IN54;E7FD40;E9QF57;F8W5X7;F8W5F8	A0A0R4IN54;E7FD40;E9QF57		bin1a
-1.85349	F1QW17;A0A0R4IQT3;A0A2R8PWY6;A0A2R8QIR1;A0A286YAD2	F1QW17;A0A0R4IQT3;A0A2R8PWY6;A0A2R8QIR1;A0A286YAD2		camk2g2
-1.83844	F1RCA1;E9QEY2;E9QFW7;E7EYF3	F1RCA1		uba1
-1.82043	Q7T2P2	Q7T2P2	T-complex protein 1 subunit gamma	cct3
-1.77407	Q6IQ59	Q6IQ59		uqcrc2b
-1.74763	Q6P5K3;Q9PV90;F8W4I2	Q6P5K3;Q9PV90;F8W4I2	60S acidic ribosomal protein P0	rplp0
-1.73105	Q4V8Z7;T1SXK0;A0A0R4IIR1;A0A2R8PX39;A5WVX3	Q4V8Z7;T1SXK0;A0A0R4IIR1		dnm2a
-1.71969	A0A0R4IQM9;F1RAZ4;F1RAE9	A0A0R4IQM9		stxbp1a
-1.69465	B7ZV62	B7ZV62		nsfa
-1.65078	Q7ZVF9;F1QC15	Q7ZVF9	Actin, cytoplasmic 2;Actin, cytoplasmic 2, N-terminally processed	actbb
-1.65012	A1L271	A1L271		gnb5a
-1.64611	A2BG87;A0A2R8QM71;A0A286YAI7;E9QD58;F1QAJ8;A0A2R8Q5Z8;A0A0R4ITK2;F1QY88;A0A0R4IVF8;A0A2R8RYT4;F1REC7	A2BG87;A0A2R8QM71;A0A286YAI7;E9QD58		mink1
-1.64556	Q6P5M9;A0A0R4IXL7	Q6P5M9		tubb4b
-1.64379	Q7SXI1	Q7SXI1		cox7a3
-1.63327	F1Q5S2;F1Q6I8;A0A286Y878	F1Q5S2;F1Q6I8;A0A286Y878		proza
-1.58262	B3DIV6	B3DIV6	Acetyltransferase component of pyruvate dehydrogenase complex	dlat
-1.5808	A0A2R8RLZ9;Q6TNT9	A0A2R8RLZ9;Q6TNT9		gdi2
-1.57708	Q7ZVB2;B0S7W5;B0S7W3;A0A2R8Q3R8	Q7ZVB2;B0S7W5;B0S7W3	Aldehyde dehydrogenase family 9 member A1-A	aldh9a1a;aldh9a1a.2;aldh9a1a.1
-1.57522	Q8JFV8	Q8JFV8	Synaptic vesicle membrane protein VAT-1 homolog	vat1
-1.54958	F1R9T0;A0A2R8RQM6;A0A0R4IIB7;F1QE89	F1R9T0;A0A2R8RQM6;A0A0R4IIB7;F1QE89		aldh5a1
-1.52613	A0A2R8Q0F5;A0A0R4IJ30;Q5U3A7;A0A2R8Q487;A0A0R4ILJ7	A0A2R8Q0F5;A0A0R4IJ30;Q5U3A7;A0A2R8Q487	Dynamin-like 120 kDa protein, mitochondrial;Dynamin-like 120 kDa protein, form S1	opa1
-1.52498	Q7ZV68	Q7ZV68	Vacuolar protein sorting-associated protein 29	vps29
-1.48848	A0A2R8QEC5;A0A2R8QC07;F1QFQ6	A0A2R8QEC5;A0A2R8QC07;F1QFQ6		dlst
-1.48642	F1Q6S1	F1Q6S1		npepl1
-1.44998	A0A0R4II73;A0A0R4IHT0;A0A0R4IB76	A0A0R4II73;A0A0R4IHT0		slc25a12
-1.44483	A0A0R4IJU5	A0A0R4IJU5		syn2b
-1.42329	Q803F6;J9JI05	Q803F6	40S ribosomal protein SA	rpsa
-1.39052	F1QC70;A0A2R8QMC2;Q4KMC8	F1QC70;A0A2R8QMC2;Q4KMC8	Fructose-bisphosphate aldolase;Fructose-bisphosphate aldolase C-A	aldoca
-1.37048	X1WED4;F1QBW2	X1WED4		slc12a5a
-1.36944	B8JIS8;B8JIS6;B8JIS5	B8JIS8		gstm
-1.36837	Q6ZM17	Q6ZM17		OTTDARP00000002008
-1.32438	Q803G3;A8E583	Q803G3	Serine/threonine-protein phosphatase	ppp2cb
-1.30834	A0A0R4IGP6;Q7ZVT2;A0A0R4IAV3;A0A0R4IAN1;A0A0R4IHV1	A0A0R4IGP6;Q7ZVT2	Pyruvate kinase	pkma
-1.29981	E9QDQ2;A2BGW3;A0A2R8RRG1	E9QDQ2;A2BGW3		camk2b1
-1.2705	Q1LXI2;F8W4K6;A0A0R4IXQ5;F1QYX4;A0A2R8RZK3;A0A0R4IW90;A0A2R8QSJ9;F8W2H6	Q1LXI2;F8W4K6;A0A0R4IXQ5;F1QYX4;A0A2R8RZK3;A0A0R4IW90;A0A2R8QSJ9		myo5aa
-1.26472	A0A2R8QGW1;F1QFL8;F1QG37;A0A2R8PX95;B3DGB1;F1QXC1;A0A0G2L924;F1RCY9;A0A0H2UKH1;E7F3Q3;A0A0R4IEF6;A0A0R4IQQ5;A0A2R8RI00;A0A2R8QMJ0;A0A0R4IJ28;A0A2R8QEC1;A0A2R8QMH2;A0A2R8RQZ3;B3DGN6	A0A2R8QGW1;F1QFL8;F1QG37;A0A2R8PX95;B3DGB1;F1QXC1;A0A0G2L924;F1RCY9		pcdh2g20;LOC100536800;pcdh2g29;pcdh2g16
-1.24923	Q5XJS8	Q5XJS8		hsd17b10
-1.24512	A0A0R4IXT8	A0A0R4IXT8		bcan
-1.21692	Q5RKP9;A0A2R8RNG4;B0S554;F8W573;B8JLJ7	Q5RKP9		gna11b
-1.21353	Q6PE26;A0A0R4IL29	Q6PE26		calr3a
-1.21101	Q92005;A0A2R8QSR4;A0A2R8Q469	Q92005;A0A2R8QSR4;A0A2R8Q469	Elongation factor 1-alpha	eef1a
-1.20532	F1R4B7	F1R4B7	Ubiquitin carboxyl-terminal hydrolase	usp14
-1.197	Q5RGZ4;F6PDY7	Q5RGZ4;F6PDY7	Calcium-transporting ATPase	atp2b1a
-1.18936	Q8JHI0;A2CEZ0	Q8JHI0		slc25a5
-1.1699	Q9I8N9;F8W3N3;F8W4L9	Q9I8N9;F8W3N3;F8W4L9		fabp7a
-1.13023	Q78AP9;Q6DHP3;F8W522	Q78AP9;Q6DHP3;F8W522		arf3b;arf3a;arf2
-1.05919	Q7T385	Q7T385	V-type proton ATPase subunit C 1-A	atp6v1c1a
-1.04963	Q7ZVF3	Q7ZVF3	Succinate dehydrogenase [ubiquinone] flavoprotein subunit, mitochondrial	sdha
-0.990483	Q6PE34	Q6PE34		zgc:65894
-0.973208	F1QQN9;F1QW60;F1QNN4	F1QQN9;F1QW60		sept2
-0.937474	Q6DRD1	Q6DRD1		atp5o
-0.894973	A0A2R8QH30;Q803N7;E9QIP1;Q6IQV0;E9QHH7;E9QCX0	A0A2R8QH30;Q803N7;E9QIP1;Q6IQV0		csnk2a1;zgc:86598
-0.80142	A9C3T0	A9C3T0		prkar2aa
-0.784721	Q6P0I2	Q6P0I2	Proteasome subunit alpha type	psma8
-0.752716	A0A2R8RWH8;Q503Y1	A0A2R8RWH8;Q503Y1	Glutathione peroxidase	gpx4b
-0.717745	Q6P5L5	Q6P5L5		ndufb8
-0.713842	A0A0G2L1F5;A0A140LGS5;A0A140LG71	A0A0G2L1F5;A0A140LGS5		sptbn1
-0.667945	Q8AY63;R4GE87;F6NIF4;R4GEP9;R4GDX0	Q8AY63;R4GE87;F6NIF4		ckbb
-0.530603	A8E5B7	A8E5B7		ndufb5
-0.423759	E7F6Z2;A0A286Y8C7;A2CF25	E7F6Z2		LOC568033
Only HT26	A0A0R4II13;A0A0R4IC72	A0A0R4II13;A0A0R4IC72		N/A
Only HT26	A0A2R8Q6W4	A0A2R8Q6W4		N/A
Only HT26	A0A2R8RNU6	A0A2R8RNU6		N/A
Only HT26	Q6DRD9	Q6DRD9	Alpha/beta hydrolase domain-containing protein 11	abhd11
Only HT26	Q1JPU9;I3IRV8;I3ITI8;I3ISX7;I3IS53;I3IS72;A0A2R8QUS0;B0V217;B0V219;B0V218;A0A0R4ILA7;A0A0R4IWX6	Q1JPU9;I3IRV8;I3ITI8;I3ISX7;I3IS53		abi2b
Only HT26	Q7ZYY0	Q7ZYY0		acad8
Only HT26	F1QIL6	F1QIL6		acad9
Only HT26	F1QFQ7;A0A0G2L3J0;F8W3E0	F1QFQ7;A0A0G2L3J0		acadsb
Only HT26	F1Q8J4	F1Q8J4		acadvl
Only HT26	F1R511;F8W252;A0A2R8QHX9;E7F537;F1QDA1	F1R511;F8W252		acanb
Only HT26	Q5SPA3;Q5SPA4	Q5SPA3;Q5SPA4		acat2
Only HT26	F1QZ09;F1R515;R4GEU0	F1QZ09		aclya
Only HT26	F1QM42	F1QM42	Aconitate hydratase	aco1
Only HT26	F1Q7G7	F1Q7G7		acot7
Only HT26	Q7T175;F1R5C2;F1R961;A0A2R8QMR4;Q32PS1;F1R1X8	Q7T175;F1R5C2;F1R961;A0A2R8QMR4;Q32PS1;F1R1X8		acot9.1;acot9.2
Only HT26	E7F351	E7F351		acsl6
Only HT26	B8JHU4;F1QER4	B8JHU4		actn1
Only HT26	Q4V943;Q7ZUZ2	Q4V943;Q7ZUZ2		actr1
Only HT26	I3ITK2;F1R008	I3ITK2;F1R008		actr10
Only HT26	F1QKV8	F1QKV8		actr3b
Only HT26	A0A0R4IPU5	A0A0R4IPU5		actr3b
Only HT26	A0A2R8QSN4;F1QW07;A0A2R8RL55	A0A2R8QSN4;F1QW07;A0A2R8RL55		add3b
Only HT26	Q6NXA6	Q6NXA6	S-(hydroxymethyl)glutathione dehydrogenase	adh5
Only HT26	A0A0R4IV67;A0A0R4IA63	A0A0R4IV67		agla
Only HT26	Q803T5	Q803T5	Adenosylhomocysteinase	ahcy
Only HT26	A5WWI5	A5WWI5		ahsg2
Only HT26	A2BHD5;Q6PBZ5	A2BHD5;Q6PBZ5		aif1l
Only HT26	A5PMF1	A5PMF1		ak5
Only HT26	Q90Y03	Q90Y03		aldh1a2
Only HT26	F1QR17	F1QR17		aldh7a1
Only HT26	F1QV17	F1QV17		ank1b
Only HT26	Q7ZUP0;E9QB42;F1Q4N7	Q7ZUP0;E9QB42	Acidic leucine-rich nuclear phosphoprotein 32 family member A	anp32a
Only HT26	F1REH8	F1REH8	Annexin	anxa13
Only HT26	Q6P603;A0A2R8QQY8	Q6P603;A0A2R8QQY8	Annexin	anxa2a
Only HT26	Q5U369	Q5U369	Annexin	anxa3b
Only HT26	Q6P0V8;A0A0R4IKN3	Q6P0V8;A0A0R4IKN3	Annexin	anxa5b
Only HT26	A0A0R4IRS1	A0A0R4IRS1		ap1m1
Only HT26	X1WFD2	X1WFD2		ap2a1
Only HT26	I3IT87;G1K2F5;F1RD00;F1Q9V1;A0A0R4IL09;Q7ZW98;Q6NWK2;F1QLI6	I3IT87;G1K2F5;F1RD00;F1Q9V1;A0A0R4IL09;Q7ZW98;Q6NWK2	AP-2 complex subunit mu-B;AP-2 complex subunit mu-A	ap2m1b;ap2m1a
Only HT26	A0A0G2KQL4;A0A0G2L8C2	A0A0G2KQL4;A0A0G2L8C2		ap3b2
Only HT26	A0A2R9YJQ0;A0A0R4IWF9;F1QTR9;A0MTA1;H0WED1;H0WEZ7;H0WFG1;H0WFB7	A0A2R9YJQ0;A0A0R4IWF9;F1QTR9;A0MTA1;H0WED1;H0WEZ7	DNA-(apurinic or apyrimidinic site) lyase	apex1
Only HT26	A5WUQ7;A0A286YBH9	A5WUQ7;A0A286YBH9		apobb.2
Only HT26	A0A2R8QES3;F1Q7J1	A0A2R8QES3;F1Q7J1		apool
Only HT26	Q7ZUZ7;Q6NYD8;E9QEB6;Q803D1;Q6DC20	Q7ZUZ7;Q6NYD8;E9QEB6;Q803D1;Q6DC20		arf1l;arf2;arf1;arf4a
Only HT26	E9QHI0;E7FEI6	E9QHI0;E7FEI6		arhgap4b
Only HT26	Q7SZQ6	Q7SZQ6		arhgdig
Only HT26	Q6P2T5	Q6P2T5		arpc2
Only HT26	Q6ZM62	Q6ZM62	Actin-related protein 2/3 complex subunit 3	arpc3
Only HT26	Q6NZZ2;A0A2R8QAS5;E9QJ46;A0A2R8Q7L1	Q6NZZ2;A0A2R8QAS5;E9QJ46;A0A2R8Q7L1		arpc4;arpc4l
Only HT26	B3DI91;A0A0R4IM47;F1QBI5	B3DI91;A0A0R4IM47;F1QBI5		asap1a
Only HT26	Q6IQE5	Q6IQE5	ATPase asna1	asna1
Only HT26	A0A0G2KPR3;A0A140LFM5;A0A140LGV5	A0A0G2KPR3;A0A140LFM5;A0A140LGV5		atg7
Only HT26	A2CEW4	A2CEW4		atic
Only HT26	Q9DGL3	Q9DGL3		atp1b1a
Only HT26	Q90Z34	Q90Z34		atp1b2b
Only HT26	Q8QHI1;X1WHS2	Q8QHI1;X1WHS2		atp1b3a
Only HT26	A0A0R4IVG9;Q6ZM60;A0A0R4IQS8;A9C3Q5;A9C3Q4	A0A0R4IVG9;Q6ZM60;A0A0R4IQS8;A9C3Q5;A9C3Q4	Calcium-transporting ATPase	atp2a2b;atp2a2a
Only HT26	A2BIP1;F1Q4P9;A0A2R8QJH4	A2BIP1;F1Q4P9;A0A2R8QJH4		atp2a3
Only HT26	B8JIS1	B8JIS1		atp5f1
Only HT26	A0A2R8QJG7;A0A286Y9U6;A0A2R8Q8E4;A0A2R8QEZ8;A0A2R8PW01;X1WCP3;A0A2R8QNN7;F1RDE6	A0A2R8QJG7;A0A286Y9U6;A0A2R8Q8E4;A0A2R8QEZ8;A0A2R8PW01;X1WCP3;A0A2R8QNN7;F1RDE6	Phospholipid-transporting ATPase	atp8a2
Only HT26	Q1LYB6	Q1LYB6	ATPase inhibitor B, mitochondrial	atpif1b
Only HT26	Q6DHC4;E7F463;F1QFC2;F1R886	Q6DHC4;E7F463;F1QFC2;F1R886		bfb;cfb
Only HT26	F1QDZ6	F1QDZ6		bin1a
Only HT26	G1K2N2;Q6IQ86	G1K2N2;Q6IQ86	Probable protein BRICK1	brk1
Only HT26	B8JKW4	B8JKW4		c3a.1
Only HT26	F1QV29;F1QX13	F1QV29;F1QX13		c3a.2;c3a.3
Only HT26	B0V1F9	B0V1F9		ca8
Only HT26	E7F0T7;Q6DH55	E7F0T7		CABZ01087197.1
Only HT26	F1QDC0;A0A1D5NSP7	F1QDC0;A0A1D5NSP7		cacna2d2a
Only HT26	B0S6K3	B0S6K3		cacybp
Only HT26	Q568I9	Q568I9		camk4
Only HT26	Q5TYZ5	Q5TYZ5		cand1
Only HT26	F1QKS4	F1QKS4		canx
Only HT26	X1WFZ2;B3DFQ1;A0A2R8PV64	X1WFZ2;B3DFQ1;A0A2R8PV64		capns1b
Only HT26	A0A0H2UKX0;F1QWL2;B3DH78	A0A0H2UKX0;F1QWL2;B3DH78		caska
Only HT26	Q6DI16	Q6DI16	Calsequestrin	casq2
Only HT26	A0A2R8PXB7;F1QNF2	A0A2R8PXB7;F1QNF2		cbx3a
Only HT26	E7FCY3	E7FCY3		ccdc136b
Only HT26	E9QD51	E9QD51		ccdc136b
Only HT26	A0A0G2KUJ0	A0A0G2KUJ0		cct2
Only HT26	F1Q6P4	F1Q6P4	Tetraspanin	cd82a
Only HT26	Q6GMK1;A0A2R8RIZ9	Q6GMK1;A0A2R8RIZ9		cdc42ep4a
Only HT26	Q9DE44;F1RDQ7;Q7ZWB1;Q7T3L7;E9QFH2;I3IT74;A8WG02;Q7SXE8;A0A2R8QIS4;E7F9R5;A0A2R8S0E1;A0A2R8PZN2;A0A2R8Q0V9;B0UYG3;Q5RHX9;E7F092;F1R6Y1;Q1RLU9	Q9DE44		cdk5
Only HT26	A0A0R4IU19	A0A0R4IU19		ces2b
Only HT26	Q6DBT9	Q6DBT9	Claudin	cldnk
Only HT26	Q08BY9	Q08BY9		clgn
Only HT26	A0A0R4IRJ8	A0A0R4IRJ8		clic1
Only HT26	F1QIN6;A0A2R8RIP5;A0A2R8QG18;A0A2R8Q8R7;F8W339;A0A286YAU5	F1QIN6;A0A2R8RIP5;A0A2R8QG18;A0A2R8Q8R7;F8W339;A0A286YAU5		clip2
Only HT26	F1R966;A0A286YAZ4;E9QD79;A0A2R8PXZ0	F1R966;A0A286YAZ4;E9QD79;A0A2R8PXZ0	Clathrin heavy chain	cltca;cltcb
Only HT26	Q5RH89;Q0E671	Q5RH89;Q0E671		cmasa
Only HT26	E7FCQ0	E7FCQ0		cnbpb
Only HT26	B0S7S0;X1WFA3;A0A2R8PV37;X1WFW5;X1WDP2;A0A286Y870;A0A2R8QPN5;L7NKH5	B0S7S0		cntnap2b
Only HT26	Q6IQX2	Q6IQX2		col1a2
Only HT26	Q66HV4	Q66HV4	Coatomer subunit beta	copb1
Only HT26	B0R171;A0A2R8RUW2	B0R171;A0A2R8RUW2		copb2
Only HT26	A0A2R8QSI1;F6PBL6	A0A2R8QSI1;F6PBL6		cops7a
Only HT26	F1R9X2	F1R9X2	Ubiquinone biosynthesis O-methyltransferase, mitochondrial	coq3
Only HT26	A0A2R8Q6S9;F1RAX8	A0A2R8Q6S9;F1RAX8	Ubiquinone biosynthesis monooxygenase COQ6, mitochondrial	coq6
Only HT26	Q6TEN9;F1QNY5	Q6TEN9;F1QNY5		cpne1
Only HT26	A0A2R8Q0R6;Q1LX40;Q1LX41	A0A2R8Q0R6;Q1LX40		cpne2
Only HT26	A0A2R8RIN6;Q6NWC6	A0A2R8RIN6;Q6NWC6	Cleavage and polyadenylation specificity factor subunit 6	cpsf6
Only HT26	B0UYA3;B0UYA2	B0UYA3		cryl1
Only HT26	A5PN39;A5PN40	A5PN39;A5PN40		cryz
Only HT26	Q7SZC2	Q7SZC2	Exportin-2	cse1l
Only HT26	Q91398	Q91398	Casein kinase II subunit beta	csnk2b
Only HT26	E7EYW5	E7EYW5		cst14a.2
Only HT26	F8W3Q3;F8W377;F8W438;F8W509;F8W571;Q6NZ25;Q7SZN5;Q9DEG6;F8W3U1;F1RA12;F1QMW3;F8W4E9;A0A0R4IFH8;A0A2R8QBA1;A0A2R8Q6F5	F8W3Q3;F8W377;F8W438;F8W509;F8W571;Q6NZ25;Q7SZN5;Q9DEG6;F8W3U1;F1RA12;F1QMW3;F8W4E9;A0A0R4IFH8;A0A2R8QBA1;A0A2R8Q6F5		ctbp2a
Only HT26	B7ZC77;X1WG13;F1Q548;A0A286Y8G3;B8A6A9;B8JKG9	B7ZC77;X1WG13	Catenin alpha-2	Ctnna2;ctnna2
Only HT26	E7FC99;F1QGH7;A0A5H1ZRJ2	E7FC99;F1QGH7;A0A5H1ZRJ2		ctnnb2;ctnnb1
Only HT26	F1RBK4;B0V2S9;F1R829	F1RBK4;B0V2S9;F1R829		ctnnd2b
Only HT26	A0A2R8QRI6;F1QJ75	A0A2R8QRI6;F1QJ75	NADH-cytochrome b5 reductase	cyb5r1
Only HT26	B3DIT1;A5A5E1;A0A2R8PX02;F1QE65;Q90YM8	B3DIT1;A5A5E1;A0A2R8PX02		cyfip2
Only HT26	X1WHH8;F1QDR1;A0A2R8QK04;Q6PW01;E7F1N2;A0A2R8QIU8	X1WHH8;F1QDR1;A0A2R8QK04;Q6PW01;E7F1N2;A0A2R8QIU8		cyth3b;cyth1a;si:dkey-283b15.4
Only HT26	F1R246	F1R246		dars
Only HT26	F1R0W9;A0A286YA27;A0A2R8RP20	F1R0W9;A0A286YA27;A0A2R8RP20		dctn1a
Only HT26	A0A0R4IW36;F6PC33	A0A0R4IW36;F6PC33		dctn1b
Only HT26	A2AWA1;Q803W0;F6NVB9;A2AWA0	A2AWA1;Q803W0;F6NVB9		ddx39aa;ddx39ab
Only HT26	B0JZJ1;Q6NWH7;F1Q5L6;E9QG17	B0JZJ1;Q6NWH7;F1Q5L6;E9QG17		ddx5
Only HT26	F1QB21	F1QB21		decr1
Only HT26	X1WE64;X1WCK6;E7FCX5	X1WE64;X1WCK6;E7FCX5		dmtn
Only HT26	A0A0R4IWM7;F8W4U2;A0A2R8QJC8	A0A0R4IWM7		dmxl2
Only HT26	E9QF63;E7FC95	E9QF63;E7FC95		dnm1b
Only HT26	Q6PBH4	Q6PBH4		dynll1
Only HT26	F1QX93	F1QX93		eci1
Only HT26	A0A0R4IAH3	A0A0R4IAH3		eci2
Only HT26	Q1LYG5;A0A0R4IIY8;F1RBB9;Q1LYG6;Q501T8	Q1LYG5;A0A0R4IIY8		eef2a.1
Only HT26	A0A286Y8X9;A2CE51	A0A286Y8X9;A2CE51		eef2l2
Only HT26	Q9I9E9;Q7ZWD3	Q9I9E9;Q7ZWD3		eif2s1b;eif2s1a
Only HT26	E9QBU9;F1RBM8;F1QGW6	E9QBU9;F1RBM8;F1QGW6		eif2s3
Only HT26	A0A0R4IEW8;F1QGR7;A9C3U8	A0A0R4IEW8;F1QGR7	ELAV-like protein	elavl4
Only HT26	A0A0R4IER0	A0A0R4IER0		elmod2
Only HT26	X1WFN0;F1R7V9;A0A2R8Q335;A0A2R8Q696	X1WFN0;F1R7V9;A0A2R8Q335;A0A2R8Q696		eml2
Only HT26	F1QIM7;A0A286Y8S1;F8W481;O13148	F1QIM7;A0A286Y8S1;F8W481;O13148	Receptor protein-tyrosine kinase;Ephrin type-A receptor 4a	epha4a
Only HT26	A0A0R4IFV4	A0A0R4IFV4		erc2
Only HT26	Q6P3G9	Q6P3G9		erp44
Only HT26	Q66I16	Q66I16		etfdh
Only HT26	Q6DC29;A0A0R4IHE5;B0S653;Q7T343;Q6TLE5	Q6DC29;A0A0R4IHE5		fam49a
Only HT26	Q6NYL6;F1QEU7;F1R243	Q6NYL6;F1QEU7;F1R243		fam49bb
Only HT26	A0A2R8Q5C6;A0A2R8RKC1;Q6TEP1	A0A2R8Q5C6;A0A2R8RKC1;Q6TEP1	Protein FAM91A1	fam91a1
Only HT26	B8JHS0;E9QIC8	B8JHS0;E9QIC8		farp1
Only HT26	F1Q820	F1Q820		farsb
Only HT26	A9JSW0	A9JSW0	Peptidyl-prolyl cis-trans isomerase	fkbp2
Only HT26	F1RCG7;F8W2D1	F1RCG7;F8W2D1		fkbp4
Only HT26	F1QEW4;Q7ZZ76	F1QEW4;Q7ZZ76		flot1a
Only HT26	F1R159	F1R159		fmr1
Only HT26	Q1LUN9	Q1LUN9		gabbr2
Only HT26	Q5XJ10	Q5XJ10	Glyceraldehyde-3-phosphate dehydrogenase	gapdh
Only HT26	A0A2R8QK98;A0A0R4IS53;A0A2R8RK01;E7F237;A0A2R8Q516	A0A2R8QK98;A0A0R4IS53;A0A2R8RK01;E7F237;A0A2R8Q516		gapvd1
Only HT26	F1QUV7	F1QUV7		gars
Only HT26	Q9PU58;A0A2U3TW16;F6NVH9	Q9PU58	Protein NipSnap homolog 2	gbas
Only HT26	A0A0R4ISN6;A0A2R8Q208;A0A0R4IXY0;A0A0R4ILN2;A0A2R8Q5L8;Q6P3I8;A0A2R8QB98	A0A0R4ISN6;A0A2R8Q208;A0A0R4IXY0;A0A0R4ILN2;A0A2R8Q5L8;Q6P3I8;A0A2R8QB98		gcdha
Only HT26	X1WGR7;Q3S344	X1WGR7;Q3S344		gfpt1
Only HT26	Q1LWI2;Q1LWI3	Q1LWI2;Q1LWI3		glsa
Only HT26	B0S786;F1RDU2;B0S787	B0S786;F1RDU2		glsb
Only HT26	B8A4B0	B8A4B0		glud1a
Only HT26	Q1RLT1	Q1RLT1	GMP reductase	gmpr2
Only HT26	Q7ZWI5;X1WDQ5	Q7ZWI5;X1WDQ5		gnai2b
Only HT26	A9JTC8;B8JL39	A9JTC8;B8JL39		gnai3
Only HT26	F1QJX7	F1QJX7		gnas
Only HT26	F1QXX8	F1QXX8		gnav1
Only HT26	O42248;A0A0R4IJ56	O42248	Guanine nucleotide-binding protein subunit beta-2-like 1	gnb2l1
Only HT26	E7F0E2	E7F0E2	Glucosamine-6-phosphate isomerase	gnpda2
Only HT26	D3KYK7;D3KYK8;D3KYK9;A0A2R8RZ21;D3KYL0;A0A2R8QMT4;A0A2R8Q4H0;A0A0R4INA6	D3KYK7;D3KYK8;D3KYK9;A0A2R8RZ21;D3KYL0;A0A2R8QMT4;A0A2R8Q4H0;A0A0R4INA6		gphna
Only HT26	A8DZE4	A8DZE4	Glucose-6-phosphate isomerase	gpib
Only HT26	X1WEL2	X1WEL2		gprc5ba
Only HT26	A0A2R8QNX8;F1R6P6;B0QZN0;Q68Y21	A0A2R8QNX8;F1R6P6;B0QZN0;Q68Y21	Glutamate receptor ionotropic, delta-2	grid2
Only HT26	Q9YH61;Q1LYN4;I3ISV4;B8JIQ1	Q9YH61;Q1LYN4		gsk3ab;gsk3aa
Only HT26	Q9YH60	Q9YH60		gsk3b
Only HT26	F1QUM3;A0A286YAZ1;A0A2R8Q7H5	F1QUM3;A0A286YAZ1;A0A2R8Q7H5		gsna
Only HT26	E9QD21;Q6DGU9	E9QD21;Q6DGU9		gstk1
Only HT26	F1QY27	F1QY27		h1fx
Only HT26	Q6PI20;A8KBJ5;X1WC76;Q4QRF4;A0A140LG23	Q6PI20;A8KBJ5;X1WC76;Q4QRF4;A0A140LG23	Histone H3.3;Histone H3;Histone H3.2	h3f3a;si:ch211-113a14.14;si:dkey-108k21.24
Only HT26	A7YT47	A7YT47		hadhaa
Only HT26	F1QYX8	F1QYX8		hadhab
Only HT26	E9QI36	E9QI36		hars
Only HT26	X1WD76;A0A2R8PX52;F1QVH8	X1WD76;A0A2R8PX52;F1QVH8		hephl1a
Only HT26	B8JL30;B8JL29;B8JL31	B8JL30;B8JL29;B8JL31		hmgb2a
Only HT26	Q66IB6	Q66IB6		hmgb2b
Only HT26	Q803J4	Q803J4		hnrnpc
Only HT26	A0A2R8Q139;F1QWB4;B0UXJ3;F1QAZ9;E9QGT0	A0A2R8Q139;F1QWB4;B0UXJ3;F1QAZ9		hnrnpk
Only HT26	A0A0R4IVC0;A0A0R4IW45;F1RC33	A0A0R4IVC0;A0A0R4IW45;F1RC33		hnrnpl2
Only HT26	A0A0R4ITI5;A0A0R4IHZ5;F6PBZ5;A0A0R4ITR2	A0A0R4ITI5;A0A0R4IHZ5;F6PBZ5;A0A0R4ITR2		hnrnpr
Only HT26	Q7ZV49;A0A2R8QRE7	Q7ZV49;A0A2R8QRE7		hprt1
Only HT26	Q8AYH1	Q8AYH1		hsd17b4
Only HT26	Q6P5L8;X1WFF1	Q6P5L8;X1WFF1	Hydroxysteroid dehydrogenase-like protein 2	hsdl2
Only HT26	Q7T3L3;A0A286YAP4	Q7T3L3;A0A286YAP4		hsp90b1
Only HT26	A0A2R8RN86;F1Q8K1;A0A0R4IQH9;X1WFL7;X1WBT9	A0A2R8RN86;F1Q8K1;A0A0R4IQH9;X1WFL7;X1WBT9		hspa12a
Only HT26	Q6NZU0;A0A2R8RIN4;A0A2R8QHY3;A0A2R8PXE6	Q6NZU0		hspa4b
Only HT26	F1QMG8;Q6NXA1	F1QMG8;Q6NXA1		hug;sgta
Only HT26	F1QL68;A0A2R8QKJ2;E7F8Q5	F1QL68;A0A2R8QKJ2;E7F8Q5		huwe1
Only HT26	F1QUQ0	F1QUQ0		iars2
Only HT26	Q6XG62	Q6XG62	Protein S100	icn
Only HT26	A0A2R8QMB7;A0A2R8QIZ6;B0UXL2;A0A2R8RLN3;A0A2R8Q9X5;F6NIA7	A0A2R8QMB7;A0A2R8QIZ6;B0UXL2;A0A2R8RLN3;A0A2R8Q9X5;F6NIA7	Isocitrate dehydrogenase [NADP]	idh1
Only HT26	F8W2V6;A0A2R8PY75;A0A2R8QPC9	F8W2V6;A0A2R8PY75;A0A2R8QPC9	Isocitrate dehydrogenase [NAD] subunit, mitochondrial	idh3b
Only HT26	F1QZA4;A0A2R8QHB1;Q566P0;A0A2R8S0K0	F1QZA4	Isocitrate dehydrogenase [NAD] subunit, mitochondrial	idh3g
Only HT26	B8JM93	B8JM93		igbp1
Only HT26	Q6NZ06	Q6NZ06	Interleukin enhancer-binding factor 2 homolog	ilf2
Only HT26	Q6DGB2;B0S5J9	Q6DGB2;B0S5J9		impa1
Only HT26	Q503S9	Q503S9		impa2
Only HT26	F6P8U0	F6P8U0		iqcd
Only HT26	A0A0R4IUT7	A0A0R4IUT7		iqsec3a
Only HT26	A0A2R8Q383;A0A2R8Q583;A0A2R8QTA8;A0A2R8QAK9;A0A0R4IIR5;B0UYS2	A0A2R8Q383;A0A2R8Q583;A0A2R8QTA8;A0A2R8QAK9;A0A0R4IIR5;B0UYS2		irak3
Only HT26	Q08C33	Q08C33	Isochorismatase domain-containing protein 1	isoc1
Only HT26	A0JME6;E9QEF1	A0JME6;E9QEF1	Isochorismatase domain-containing protein 2, mitochondrial	isoc2
Only HT26	Q8AW60;A0A286Y9D4;E7FGP9	Q8AW60;A0A286Y9D4;E7FGP9		ivd
Only HT26	F8W4M8;F1QUV8;F1QTT3;A0A2R8QDB8	F8W4M8;F1QUV8;F1QTT3;A0A2R8QDB8		jupb;jupa
Only HT26	E7F3U4	E7F3U4		kank4
Only HT26	F1QSI7	F1QSI7	Katanin p60 ATPase-containing subunit A-like 2	katnal2
Only HT26	A0A286Y8D0;C3VPM9	A0A286Y8D0;C3VPM9		kcnk10b
Only HT26	Q32LW7	Q32LW7		kcns3b
Only HT26	B8A5M8;F1QS14;Q08CF1;I3ITH2	B8A5M8;F1QS14		klc1a
Only HT26	Q1LYJ7;E9QFM6;E9QEH2	Q1LYJ7		kng1
Only HT26	A0A0R4IMZ8	A0A0R4IMZ8		kpnb1
Only HT26	Q90ZL2	Q90ZL2	LanC-like protein 1	lancl1
Only HT26	Q9PVK5	Q9PVK5	L-lactate dehydrogenase A chain	ldha
Only HT26	Q6P0D2;Q2HPG2	Q6P0D2;Q2HPG2		lgi1a
Only HT26	A5PLK2	A5PLK2	Phospholysine phosphohistidine inorganic pyrophosphate phosphatase	lhpp
Only HT26	F1QPI4;E7FD67	F1QPI4;E7FD67		llgl1
Only HT26	F1QZU3	F1QZU3	Transporter	LOC100332592
Only HT26	E7FGR0	E7FGR0		LOC101882255
Only HT26	X1WCQ3	X1WCQ3		LOC101883740
Only HT26	E7F7K9	E7F7K9		LOC562078
Only HT26	E7FBA7	E7FBA7		LOC569603
Only HT26	A0A0R4IEX8;E7F9M6	A0A0R4IEX8;E7F9M6	ATP-dependent 6-phosphofructokinase	LOC570106
Only HT26	E7F9X0;A0A1L1QZ88	E7F9X0;A0A1L1QZ88		LOC794153
Only HT26	A0A140LH43	A0A140LH43		lrp1aa
Only HT26	F1QY34	F1QY34		lrp1ab
Only HT26	A0A2R8QRN5;A0A2R8QTE6;A0A2R8Q0Z2;A0A286YA84;A0A2R8RI36;A0A2R8RLP2;A0A2R8Q706;A0A2R8Q192;A0A1D5NSM6;E7F6X3;A0A2R8QAW3;A0A2R8Q6A5;A0A2R8QEA2	A0A2R8QRN5;A0A2R8QTE6;A0A2R8Q0Z2;A0A286YA84;A0A2R8RI36;A0A2R8RLP2;A0A2R8Q706;A0A2R8Q192;A0A1D5NSM6;E7F6X3;A0A2R8QAW3;A0A2R8Q6A5;A0A2R8QEA2		madd
Only HT26	Q6NSN2	Q6NSN2	Amine oxidase [flavin-containing]	mao
Only HT26	A0A0R4ICI1	A0A0R4ICI1		map4k4
Only HT26	A0A0R4I9H8;Q32LV0;A0A0R4IB91;A0A0R4IKK9	A0A0R4I9H8;Q32LV0;A0A0R4IB91;A0A0R4IKK9	Mitogen-activated protein kinase	mapk10
Only HT26	Q7ZVK8	Q7ZVK8	Mitogen-activated protein kinase	mapk3
Only HT26	Q4V903	Q4V903		mapre3a
Only HT26	A0A286Y8P6;E7F9D4;X1WDK0;X1WHB5;X1WD09	A0A286Y8P6;E7F9D4	Microtubule-associated protein	maptb
Only HT26	F1QYU7;Q58EF9	F1QYU7;Q58EF9	S-adenosylmethionine synthase	mat2aa;mat2ab
Only HT26	A0A0R4IU50;F1QYT7	A0A0R4IU50;F1QYT7		mcama
Only HT26	Q08BI9;F1QT29	Q08BI9;F1QT29	Calcium uniporter protein, mitochondrial	mcu
Only HT26	A4QPA0;A0A0G2KJ00;F1QU54;F1QAX1;A0A286Y7Z2	A4QPA0	Malic enzyme	me3
Only HT26	A0A2R8QHK5;Q6TNS5;E9QG86;E9QCD6	A0A2R8QHK5;Q6TNS5;E9QG86;E9QCD6		MLC3SM;zgc:153867
Only HT26	Q3ZB95;A0A2R8QRD7	Q3ZB95;A0A2R8QRD7	Mannose-6-phosphate isomerase	mpi
Only HT26	A0A2R8Q5G6;Q66I42;E7F638;A0A2R8RLT8;A0A2R8QLR0;R4GDR8	A0A2R8Q5G6;Q66I42		msna
Only HT26	Q9MIY5	Q9MIY5	ATP synthase subunit a	mt-atp6
Only HT26	A0A2R8QR85	A0A2R8QR85		mtmr7a
Only HT26	P0C8M4	P0C8M4	Maturin	mturn
Only HT26	Q6WFZ4	Q6WFZ4		mtx2
Only HT26	A5D6S3	A5D6S3		mut
Only HT26	B0V3S8;F1QRQ0;B0V3S9	B0V3S8;F1QRQ0;B0V3S9		myef2
Only HT26	Q6P6E6	Q6P6E6	Myeloma-overexpressed gene 2 protein homolog	myeov2
Only HT26	E7FGF6;E9QFE1	E7FGF6;E9QFE1		myh14
Only HT26	F1QJK4;A0A2R8QIT8;F1QC64;F8W3L6;A0A2R8QN33	F1QJK4;A0A2R8QIT8;F1QC64		myh9b
Only HT26	E7F8T6;F1RDZ8	E7F8T6		nampta
Only HT26	Q803X7;F8W244;F1QYW8;A0A2R8RJ83;A0A2R8Q4J7	Q803X7		nap1l1
Only HT26	A0A0R4IAW3	A0A0R4IAW3		ncam1a
Only HT26	Q7SY38	Q7SY38		ndrg3a
Only HT26	F1QQ42	F1QQ42		ndufa1
Only HT26	F1RBK6	F1RBK6	NADH dehydrogenase [ubiquinone] 1 alpha subcomplex subunit 6	ndufa6
Only HT26	F1QJ56	F1QJ56		ndufb10
Only HT26	Q6P119	Q6P119		ndufb3
Only HT26	F1Q4N4	F1Q4N4		ndufs2
Only HT26	F1QHE9;A0A0R4ILG5	F1QHE9;A0A0R4ILG5		ndufs7
Only HT26	B0R023;F1QMF9;A0A2R8QU81	B0R023;F1QMF9;A0A2R8QU81		nedd8l
Only HT26	Q7ZV23;Q7ZU93	Q7ZV23;Q7ZU93		nhp2l1b;nhp2l1a
Only HT26	F1QX74	F1QX74		nlgn2b
Only HT26	Q9PTF3;A0A0R4IS05	Q9PTF3;A0A0R4IS05	Nucleoside diphosphate kinase	nme3
Only HT26	F1QRM9	F1QRM9		npepps
Only HT26	A4JYK5;F1R7X1	A4JYK5		nptnb
Only HT26	A0A1D5NSX7;A0A2R8QFI2;A1XQX7	A0A1D5NSX7;A0A2R8QFI2;A1XQX7		nrxn2b
Only HT26	A0A0R4IGS4;F1QGG3	A0A0R4IGS4;F1QGG3		nsfb
Only HT26	F1QZF9;E7F9I8;B7ZV58;E7FH58	F1QZF9;E7F9I8;B7ZV58;E7FH58		ntm
Only HT26	Q1MTK5	Q1MTK5		nuak2
Only HT26	F1QW82;A0A2R8RUA0	F1QW82;A0A2R8RUA0		nucb2a
Only HT26	Q6NV13;A0A0R4IR03	Q6NV13;A0A0R4IR03		nudc
Only HT26	Q1LUT0;A5PN05	Q1LUT0;A5PN05		nutf2
Only HT26	B8JI08;A0A0R4IP01;F1Q5B8;A0A2R8Q9W1;E7EZ05;Q6PBQ6;F1RAH0	B8JI08;A0A0R4IP01;F1Q5B8		ogdha
Only HT26	E7FGK9	E7FGK9		ogdhl
Only HT26	Q7ZU42;E9QI77;A0A0R4ICN9;A0A2R8RWK0	Q7ZU42;E9QI77;A0A0R4ICN9;A0A2R8RWK0	Obg-like ATPase 1	ola1
Only HT26	B7ZD17;A2AWU3;B7ZD15;A2AWU1	B7ZD17;A2AWU3;B7ZD15;A2AWU1		olfm1b;olfm1a
Only HT26	A0A1D5NT06;F6P1A9	A0A1D5NT06;F6P1A9		otub1b
Only HT26	F1R982	F1R982		otx5
Only HT26	F1Q4W8;I3ISS4	F1Q4W8;I3ISS4		oxr1b
Only HT26	Q6NWY2	Q6NWY2		oxsr1b
Only HT26	Q8AW82	Q8AW82		pa2g4a
Only HT26	Q6PHD8;A0A0R4IQ97;E9QCR3	Q6PHD8;A0A0R4IQ97;E9QCR3		pa2g4b
Only HT26	F1QTZ4	F1QTZ4		padi2
Only HT26	Q7T394	Q7T394	Lissencephaly-1 homolog A	pafah1b1a
Only HT26	A0A0R4I9B2;Q803D2	A0A0R4I9B2;Q803D2	Lissencephaly-1 homolog B	pafah1b1b
Only HT26	A2BGB4	A2BGB4		pafah1b2
Only HT26	A0A2R8RS96	A0A2R8RS96		palm2akap2
Only HT26	A0A2R8PV58;F1QPL7;B0S5E3;B0S5E2	A0A2R8PV58;F1QPL7		pcca
Only HT26	B0V0X1	B0V0X1		pccb
Only HT26	A0A0R4ILP7;F1QXY7;A0A0R4I9J8;A0A2R8QKI6;A0A2R8Q2D1;A0A2R8QMV7;A0A0R4IQG3;A0A2R8PZU7;A0A0R4IBZ9;A0A0R4IC26;A0A0R4IID2;A0A0N4SUB1;A0A0R4IZN0;A0A0R4ICV7;E7F1K6;A0A0R4IZ29;A0A0R4IRQ9;A0A2R8QHK7;A0A0N4SUG2;A0A2R8RHT3;A0A286Y8Q2;A0A2R8QGH0;A0A0J9YJK6	A0A0R4ILP7;F1QXY7;A0A0R4I9J8;A0A2R8QKI6;A0A2R8Q2D1;A0A2R8QMV7;A0A0R4IQG3;A0A2R8PZU7;A0A0R4IBZ9;A0A0R4IC26;A0A0R4IID2;A0A0N4SUB1;A0A0R4IZN0;A0A0R4ICV7;E7F1K6;A0A0R4IZ29;A0A0R4IRQ9;A0A2R8QHK7;A0A0N4SUG2;A0A2R8RHT3;A0A286Y8Q2;A0A2R8QGH0;A0A0J9YJK6		pcdh1gb9;pcdh1gc5
Only HT26	A0A0R4I9U6;A0A0R4IMS0	A0A0R4I9U6;A0A0R4IMS0		pcdh2ab9
Only HT26	A0A2R8QI50;F1QL05	A0A2R8QI50;F1QL05	Protein-L-isoaspartate O-methyltransferase	pcmtl
Only HT26	A8BAQ7;F1QT27	A8BAQ7;F1QT27		pcyt2
Only HT26	Q90WA5	Q90WA5		pdia6
Only HT26	B8A4Q2	B8A4Q2		pdxkb
Only HT26	A0A2R8QUB7;A0A2R8QDW4;X1WDM7;E9QFJ1;F1QQS5	A0A2R8QUB7;A0A2R8QDW4;X1WDM7;E9QFJ1	ATP-dependent 6-phosphofructokinase	pfkpb
Only HT26	F1Q883	F1Q883	6-phosphogluconate dehydrogenase, decarboxylating	pgd
Only HT26	Q7SZC7	Q7SZC7		pgrmc2
Only HT26	A4QNW7;R4GEU4	A4QNW7;R4GEU4	Phytanoyl-CoA hydroxylase-interacting protein-like	phyhipl;phyhiplb
Only HT26	F1RCP0	F1RCP0		pi4kaa
Only HT26	A0A2R8RYD9;A0A2R8QI07;A0A2R8QSH8;E7F4U5;Q5XJW9;Q66HW3;A0A2R8Q455;A0A0R4IMB3;A0A0R4IPY4	A0A2R8RYD9;A0A2R8QI07;A0A2R8QSH8;E7F4U5;Q5XJW9;Q66HW3;A0A2R8Q455;A0A0R4IMB3;A0A0R4IPY4		pip5k1ca;pip5k1ba;pip5k1bb
Only HT26	A0A2R8QP47;F1REU6;Q6IQE1	A0A2R8QP47;F1REU6;Q6IQE1	Phosphatidylinositol 5-phosphate 4-kinase type-2 gamma	pip5k2;pip4k2c
Only HT26	A0A2R8PX90;A0A2R8Q230;F8W544;F1QIB6;A0A2R8PX89;Q802Z3;Q803U3;E7EZR3;F1QRW4	A0A2R8PX90;A0A2R8Q230;F8W544;F1QIB6;A0A2R8PX89;Q802Z3;Q803U3;E7EZR3;F1QRW4		pitpnab;pitpnbl;pitpnaa;pitpnb
Only HT26	F1Q7A3;A0A2R8QSM3;A0A2R8QV76;A0A2R8RJ32	F1Q7A3;A0A2R8QSM3;A0A2R8QV76;A0A2R8RJ32	Phosphoinositide phospholipase C	plcl1
Only HT26	A5WV02;A0A2R8QLG6;E7F8G7;A0A0R4INC4;A0A2R8QEG3;A0A2R8PVX9;A0A2R8QKW7;A0A2R8RIJ1;A0A2R8PZA9;A0A286YBE9	A5WV02;A0A2R8QLG6;E7F8G7;A0A0R4INC4;A0A2R8QEG3;A0A2R8PVX9;A0A2R8QKW7;A0A2R8RIJ1;A0A2R8PZA9;A0A286YBE9		pleca
Only HT26	A0A2R8Q2W3;E7FEK1;A0A2R8QR20	A0A2R8Q2W3;E7FEK1;A0A2R8QR20		plekhg4
Only HT26	A0A0R4ILR6	A0A0R4ILR6		plrdgb
Only HT26	A0A140LGG1;A0A2R8Q3J7	A0A140LGG1;A0A2R8Q3J7		plxna1a
Only HT26	A0A0A0MPG5;B0S5N4	A0A0A0MPG5;B0S5N4	Plexin A3	plxna3
Only HT26	Q1LWJ2;Q1LWJ1	Q1LWJ2;Q1LWJ1	Purine nucleoside phosphorylase	pnp6
Only HT26	Q5U386;A0A2R8RKS6	Q5U386;A0A2R8RKS6		ppm1bb
Only HT26	Q6NSN6;A0A0R4IW89;A0A0R4ITA1	Q6NSN6;A0A0R4IW89;A0A0R4ITA1	Serine/threonine-protein phosphatase	ppp1caa
Only HT26	Q7ZVR3	Q7ZVR3	Serine/threonine-protein phosphatase	ppp1cab
Only HT26	F1QI59	F1QI59	Serine/threonine-protein phosphatase	ppp1cb
Only HT26	A0A0R4IZT6;A0A0R4IA80	A0A0R4IZT6		ppp1cc
Only HT26	Q568K2	Q568K2	Protein phosphatase 1 regulatory subunit 11	ppp1r11
Only HT26	Q567W8	Q567W8		ppp1r14aa
Only HT26	Q32PL1;A0A0R4IIS1	Q32PL1	Protein phosphatase 1 regulatory subunit 7	ppp1r7
Only HT26	A0A2R8QR28;A0A2R8QL20;E7F3J0;A0A2R8QR73	A0A2R8QR28;A0A2R8QL20;E7F3J0;A0A2R8QR73		ppp1r9ba
Only HT26	Q642H5	Q642H5		ppp2r1b
Only HT26	A2BG80;A0A2R8PVH8	A2BG80;A0A2R8PVH8	Serine/threonine-protein phosphatase 2A 55 kDa regulatory subunit B	ppp2r2ab
Only HT26	A0A0R4IAE3;Q6NY64	A0A0R4IAE3;Q6NY64	Serine/threonine-protein phosphatase 2A 55 kDa regulatory subunit B delta isoform	ppp2r2d
Only HT26	Q8AXX6	Q8AXX6		ppp2r5ea
Only HT26	E7F169;A0A0R4IZT7	E7F169	Serine/threonine-protein phosphatase	ppp3cb
Only HT26	A3KGZ6;A0A0R4ICR2;A0A286YA34	A3KGZ6;A0A0R4ICR2;A0A286YA34	Serine/threonine-protein phosphatase	ppp3cca
Only HT26	Q6DBV8;A3KMS9;Q3ZB92;Q7T374	Q6DBV8;A3KMS9;Q3ZB92;Q7T374		prkacab;prkacaa;prkacbb;prkacba
Only HT26	A0A2R8QMW2;Q7SY24	A0A2R8QMW2;Q7SY24	Protein kinase C beta type	prkcbb
Only HT26	E7F368	E7F368	Protein kinase C	prkcea
Only HT26	F1RBW3;E9QBB3;E9QHL2	F1RBW3;E9QBB3;E9QHL2		prkcsh
Only HT26	B1H1M3	B1H1M3		prosc
Only HT26	Q7ZV92	Q7ZV92		prp19
Only HT26	Q6NYR9;A3KQE8;Q7ZW39;Q4KME9;A0A0R4IW23;Q08CA5	Q6NYR9;A3KQE8;Q7ZW39;Q4KME9;A0A0R4IW23;Q08CA5		prps1a;prps1b
Only HT26	A0A2R8QMC5;A0A140LGF3;E7FAY0	A0A2R8QMC5;A0A140LGF3		psd3l
Only HT26	Q4V918	Q4V918	Proteasome subunit alpha type	psma3
Only HT26	Q7ZV77	Q7ZV77	Proteasome subunit alpha type	psma4
Only HT26	A0A0R4IWP3;Q6DHI9	A0A0R4IWP3;Q6DHI9	Proteasome subunit beta type	psmb2
Only HT26	Q7ZUJ8	Q7ZUJ8	Proteasome subunit beta type	psmb3
Only HT26	A8E7N8	A8E7N8	Proteasome subunit beta type	psmb4
Only HT26	B0R028;A0A2R8PYA0	B0R028;A0A2R8PYA0	Proteasome subunit beta type	psmb5
Only HT26	B0R1D0	B0R1D0		psmc4
Only HT26	Q6DRD2;R4GEZ7	Q6DRD2		psmc6
Only HT26	F1QY43;F1QK93;A0A2R8Q718	F1QY43;F1QK93;A0A2R8Q718		psmd1
Only HT26	F6P3G4;F1QGH9	F6P3G4;F1QGH9	26S proteasome non-ATPase regulatory subunit 11A;26S proteasome non-ATPase regulatory subunit 11B	psmd11a;psmd11b
Only HT26	Q8AW07	Q8AW07		psmd12
Only HT26	Q6NYV1	Q6NYV1		psmd3
Only HT26	Q561Y1;A0A0G2KPH1	Q561Y1		psmd4b
Only HT26	Q7ZYX7;A0A2R8Q5H4	Q7ZYX7;A0A2R8Q5H4		psmd7
Only HT26	Q6IQH4	Q6IQH4		psmd8
Only HT26	A0A2R8QIT4;Q9PTH5	A0A2R8QIT4;Q9PTH5		psme1
Only HT26	F1RCG2	F1RCG2		ptges3b
Only HT26	Q804V9;E9QET1	Q804V9		pvalb5
Only HT26	A0A2R8Q8N9;F1R5X0;A4IG19	A0A2R8Q8N9;F1R5X0;A4IG19	Alpha-1,4 glucan phosphorylase	pygb
Only HT26	A7YT77	A7YT77		qdpra
Only HT26	F1QBP2	F1QBP2		rab14l
Only HT26	Q6P129;Q6DHC1	Q6P129;Q6DHC1	Ras-related protein Rab-18-B	rab18a;rab18b
Only HT26	A0A2R8QQ30;A0A0G2L264;B8JLR8	A0A2R8QQ30;A0A0G2L264;B8JLR8		rab35b
Only HT26	Q1L986	Q1L986		rab3b
Only HT26	Q6DGH8;A8WHV3;F6NMA7;B8A666;Q6DI07	Q6DGH8;A8WHV3;F6NMA7		rab3c
Only HT26	Q7ZUG4;E9QBQ1;A8WHY1;Q6NYD6;A0A2R8QM39	Q7ZUG4;E9QBQ1;A8WHY1;Q6NYD6;A0A2R8QM39		rab5ab;rab5b
Only HT26	A0A0G2KLX0	A0A0G2KLX0		rabgap1
Only HT26	Q7T383;E9QJL7	Q7T383		ralaa
Only HT26	Z4YIG5;Q6TEN1	Z4YIG5;Q6TEN1	Ras-related protein Rap-1b	rap1b
Only HT26	A2CE86	A2CE86		rasl10a
Only HT26	E9QC86;F1QT75;Q7ZTY4	E9QC86;F1QT75;Q7ZTY4	Histone-binding protein RBBP7	rbb4l;rbbp7
Only HT26	A0A2R8Q8M5;Q6PC69	A0A2R8Q8M5;Q6PC69	60S ribosomal protein L10a	rpl10a
Only HT26	Q6IQI6	Q6IQI6		rpl11
Only HT26	Q1LYB7	Q1LYB7		rpl13a
Only HT26	Q7ZWJ4	Q7ZWJ4	60S ribosomal protein L18a	rpl18a
Only HT26	Q5BJJ2;F1QBR2	Q5BJJ2;F1QBR2		rpl3
Only HT26	Q1L8Q7;Q7ZUG6	Q1L8Q7;Q7ZUG6		rpl30
Only HT26	F1QFW5;F1QC34;A0A2R8Q108	F1QFW5;F1QC34;A0A2R8Q108		rpn2
Only HT26	Q7SXA3;B0R193;Q3B7P7;A0A0N4STS4;A0A2R8RR55;B0R189;F1QHN6;A0A0N4SUD2	Q7SXA3;B0R193;Q3B7P7;A0A0N4STS4;A0A2R8RR55;B0R189;F1QHN6;A0A0N4SUD2		rps27a;ubb;uba52;si:ch211-202a12.4
Only HT26	Q642H9	Q642H9	40S ribosomal protein S4, X isoform	rps4x
Only HT26	A0A286YAW9;F1RAV5;A0A2R8QDF2;Q08CV8;F1QYQ1	A0A286YAW9;F1RAV5;A0A2R8QDF2;Q08CV8;F1QYQ1	Ribosomal protein S6 kinase	rps6ka1
Only HT26	P62084	P62084	40S ribosomal protein S7	rps7
Only HT26	P62247	P62247	40S ribosomal protein S8	rps8
Only HT26	B5DDE8	B5DDE8	40S ribosomal protein S8	rps8b
Only HT26	F1QZY9;Q7T3C7	F1QZY9;Q7T3C7	Reticulon-4-interacting protein 1 homolog, mitochondrial	rtn4ip1
Only HT26	F1QEX9	F1QEX9		ryr1b
Only HT26	A0A0G2KQB9;A0A2R8PWZ0;A0A2R8Q4H1;A0A2R8QS07	A0A0G2KQB9;A0A2R8PWZ0;A0A2R8Q4H1;A0A2R8QS07		ryr2a
Only HT26	Q6PBX2;B7ZD40	Q6PBX2;B7ZD40		sar1b;sar1ab
Only HT26	F1QT63	F1QT63		sarnp
Only HT26	A2CF54;A0A2R8QGQ7;A0A2R8QL74;A0A2R8PVX5;A0A2R8Q4N2	A2CF54;A0A2R8QGQ7;A0A2R8QL74;A0A2R8PVX5		scai
Only HT26	E9QBZ6;Q803J6	E9QBZ6;Q803J6		sdcbp2
Only HT26	A0A140LGS9	A0A140LGS9		selenoj
Only HT26	A0A286YA64;F1REC2	A0A286YA64;F1REC2		sept7a
Only HT26	F1QVB3;A4FUM1	F1QVB3;A4FUM1	Septin-8-B	sept8b
Only HT26	Q8AYE3	Q8AYE3		serpinc1
Only HT26	A0A2R8QNI9;E9QD14;E7EXI2	A0A2R8QNI9;E9QD14;E7EXI2		sez6l2
Only HT26	A0A140LG18;A0A0R4IZ95;A0A2R8QAF3;Q1MT71	A0A140LG18;A0A0R4IZ95;A0A2R8QAF3;Q1MT71		sh3gl1a
Only HT26	A0A0R4IX00	A0A0R4IX00		si:ch1073-224n8.1
Only HT26	B8A4X5	B8A4X5	Galectin	si:ch211-10a23.2
Only HT26	R4GEY3;E7FAK0;F1R9N6;E7F5A4	R4GEY3;E7FAK0;F1R9N6;E7F5A4		si:ch211-113a14.24;si:ch211-113a14.12;si:dkey-261m9.12
Only HT26	F1QGK4	F1QGK4		si:ch211-122m3.1
Only HT26	A0A140LGB8;A0A2R8QKE2;A0A2R8Q5X2;A0A2R8QQ34	A0A140LGB8		si:ch211-272n13.7
Only HT26	E7EYT7;F1QQ90	E7EYT7;F1QQ90		si:ch73-199e17.1
Only HT26	F1RD45	F1RD45		si:dkey-163f12.6
Only HT26	A0A2R8QBE9;A0A0R4IL40;A0A2R8QTC1;A0A2R8QLE8;F1QWP8;A0A2R8QEN8;A0A0R4IWJ2;A0A2R8QFV8;A0A2R8QHD0;A0A2R8QIT3;F1QZV8;A0A0R4IZ56;A0A2R8RXZ1;A0A2R8QIB4;A0A2R8QI47;A0A0R4IVV9;R4GDY0;A0A0R4IUE8;A0A0R4INA3;A0A2R8QE61;A0A0R4IM74;F1R5Y0;F1R536;A0A2R8QT21;A0A0H2UKS5;A0A2R8PW28;F1R0P8;A0A0R4ISH0;H2ZRH4;A0A2R8QN13;F1R995;L7N0X1;A0A2R8QIE1;A0A0R4IPM0;A0A0R4INX7;A0A0R4IAU9;A0A0N4STS8;F1RD34;E7FCS7;A0A0R4IE81;A0A…	A0A2R8QBE9;A0A0R4IL40;A0A2R8QTC1;A0A2R8QLE8;F1QWP8;A0A2R8QEN8;A0A0R4IWJ2;A0A2R8QFV8;A0A2R8QHD0;A0A2R8QIT3;F1QZV8;A0A0R4IZ56;A0A2R8RXZ1;A0A2R8QIB4;A0A2R8QI47;A0A0R4IVV9;R4GDY0;A0A0R4IUE8;A0A0R4INA3;A0A2R8QE61;A0A0R4IM74;F1R5Y0;F1R536;A0A2R8QT21;A0A0H2UKS5;A0A2R8PW28;F1R0P8;A0A0R4ISH0;H2ZRH4;A0A2R8QN13;F1R995;L7N0X1;A0A2R8QIE1;A0A0R4IPM0;A0A0R4INX7;A0A0R4IAU9;A0A0N4STS8;F1RD34;E7FCS7;A0A0R4IE81;A0A…		si:dkey-16p6.1;si:dkey-265e15.5;si:dkey-172k15.6;si:dkey-61p9.9;si:dkey-191j3.2;si:dkey-257e4.2;si:dkey-204l2.3;si:dkey-207m2.4;si:dkey-196n19.2;si:dkey-59l11.10;si:rp71-1l17.2;si:ch211-226o13.1;si:dkey-19c16.1;si:ch211-205a14.11;si:dkey-261p22.1;si:ch211-22k7.9;si:dkey-56m15.2
Only HT26	F1R561	F1R561	Diacylglycerol kinase	si:dkey-172j4.3
Only HT26	Q5RH67	Q5RH67		si:dkey-180p18.9
Only HT26	B8JK90	B8JK90		si:dkey-191g9.5
Only HT26	Q1LX26;A3KNR2	Q1LX26;A3KNR2		si:dkey-238c7.16
Only HT26	F1Q7N8;A0JMP4;A0A2R8RK22;Q642Z0;Q5U3A4	F1Q7N8	Calcium-transporting ATPase	si:dkey-28b4.8
Only HT26	F8W5C9;F8W320;G1K2X9;A0A0R4IZ32;Q5TYP8	F8W5C9;F8W320;G1K2X9;A0A0R4IZ32;Q5TYP8	Protein stum homolog	si:dkeyp-59a8.4
Only HT26	E9QJ49;A0A2R8RYH8;F1QAJ7;Q6PC47;F1QJN1	E9QJ49;A0A2R8RYH8;F1QAJ7		slc25a3b
Only HT26	A0A2R8QGQ5;A0A2R8Q853;F1R0Q1	A0A2R8QGQ5;A0A2R8Q853;F1R0Q1		slc2a1b
Only HT26	A0A2R8QD45;F1QHT2;A0A2R8PYB9	A0A2R8QD45;F1QHT2;A0A2R8PYB9	Anion exchange protein	slc4a4a
Only HT26	A0A140LG64	A0A140LG64		slc6a11b
Only HT26	A0A2R8Q8E9;Q5W8I5;A0A2R8QPW7	A0A2R8Q8E9;Q5W8I5;A0A2R8QPW7	Transporter	slc6a5
Only HT26	E7EXU6	E7EXU6		slc7a8b
Only HT26	B2CZC4;Q1LVA9	B2CZC4;Q1LVA9		slc8a2b
Only HT26	A0A2R8QKD1;A0A2R8Q2X2;F1Q9I6	A0A2R8QKD1;A0A2R8Q2X2		slmapb
Only HT26	A2BIM6	A2BIM6		smap1
Only HT26	E7FFZ4;A0A2R8RV42	E7FFZ4;A0A2R8RV42		smarcc2
Only HT26	A0A0R4ITA5;Q1LVV8	A0A0R4ITA5;Q1LVV8	Structural maintenance of chromosomes protein	smc3
Only HT26	Q5RGK8;Q7ZT42	Q5RGK8;Q7ZT42	Staphylococcal nuclease domain-containing protein 1	snd1
Only HT26	B8JKY9;Q8JHH1	B8JKY9;Q8JHH1		snrpd1
Only HT26	Q7ZVB5;B0V1I0	Q7ZVB5;B0V1I0		snrpd3l;snrpd3
Only HT26	Q4VA89;F8W5C6	Q4VA89;F8W5C6		snx6
Only HT26	A0A2R8QFR9;F1Q572;X1WHG9;E7FED6;A0A2R8PWE5	A0A2R8QFR9;F1Q572;X1WHG9		soga3b;soga3a
Only HT26	E9QEL0;A0A286Y9Q5	E9QEL0;A0A286Y9Q5		spag9a
Only HT26	X1WG23	X1WG23		sptbn5
Only HT26	F1QYT2	F1QYT2		sqrdl
Only HT26	A5WWG5;A5WWG4;A0A0R4ISP5;Q4V8Q5	A5WWG5;A5WWG4		srsf3b
Only HT26	E9QHX8;F1QXF8	E9QHX8;F1QXF8		ssr4
Only HT26	F1QM13	F1QM13		stxbp1a
Only HT26	E7F0C0;Q5RGD1	E7F0C0;Q5RGD1		stxbp5b;stxbp5a
Only HT26	Q6DGP6	Q6DGP6		sub1b
Only HT26	F1QRX2;Q6NV25;Q6DI05;Q6DHL4	F1QRX2;Q6NV25;Q6DI05;Q6DHL4	Small ubiquitin-related modifier;Small ubiquitin-related modifier 3-like;Small ubiquitin-related modifier 3;Small ubiquitin-related modifier 2	sumo3b;sumo3l;sumo3;sumo2
Only HT26	B3DJ38	B3DJ38		syt12
Only HT26	A3KQ92;A0A2R8Q0W7;Q1LX36	A3KQ92;A0A2R8Q0W7;Q1LX36		syt1b
Only HT26	A0A1L1QZF2	A0A1L1QZF2		taldo1
Only HT26	Q6NYX2;Q803N5;A0A2R8PYV5;X1WD19;A0A2R8QEL5	Q6NYX2;Q803N5;A0A2R8PYV5;X1WD19;A0A2R8QEL5		tardbpl
Only HT26	E9QCI1;Q66IB1;A0A2R8QG16;A0A2R8Q932	E9QCI1;Q66IB1;A0A2R8QG16;A0A2R8Q932		tceb1a
Only HT26	Q803P2;Q9W792	Q803P2;Q9W792		tcp1
Only HT26	Q7ZVM6;Q6TGT2	Q7ZVM6;Q6TGT2		tia1l
Only HT26	E7F8S4	E7F8S4		tkta
Only HT26	F1QQI6	F1QQI6		tomm70a
Only HT26	A0A1D5NSA5;P13104;Q7ZVK9;Q6NYQ0;E7FBZ3;A0A2R8RYF6;A0A1D5NSG1;A0A1D5NSG3;A0A1D5NSE7;A0A1D5NS40;A0A1D5NSX9	A0A1D5NSA5;P13104;Q7ZVK9;Q6NYQ0;E7FBZ3;A0A2R8RYF6;A0A1D5NSG1	Tropomyosin alpha-1 chain	tpma;tpm1
Only HT26	Q4V9N1	Q4V9N1		tsn
Only HT26	Q503H8	Q503H8	Tetraspanin	tspan2a
Only HT26	B0VEQ2	B0VEQ2	Tetraspanin	tspan7b
Only HT26	E7F5H4;A0A2R8PZD0	E7F5H4	Protein tweety homolog	ttyh3a
Only HT26	Q6TGS5;A0A2R8RVU0	Q6TGS5;A0A2R8RVU0		tuba4l
Only HT26	Q6PC95	Q6PC95		tuba8l2
Only HT26	Q6DKF4	Q6DKF4		twf1b
Only HT26	F1QWM3;Q5PR60;A0A2R8QGJ9	F1QWM3;Q5PR60;A0A2R8QGJ9		ube2ka;ube2kb
Only HT26	A2BIR5;Q6IQK2;A2BIR3;A0A2R8QI56;A2BIR4	A2BIR5;Q6IQK2;A2BIR3;A0A2R8QI56;A2BIR4		ube2l3b;ube2l3a
Only HT26	F1R1E9	F1R1E9		ube2v1
Only HT26	F1R4B5	F1R4B5		ube3a
Only HT26	F1R984;X1WEL5;A0A2R8QHT3	F1R984;X1WEL5;A0A2R8QHT3		ubr4
Only HT26	Q6NWL6;A0A2R8QDN8	Q6NWL6;A0A2R8QDN8	Ubiquitin carboxyl-terminal hydrolase	uchl5
Only HT26	A0A2R8QLN9;E7F2J5;Q7ZW40;A0A0R4IC30	A0A2R8QLN9;E7F2J5;Q7ZW40		uso1
Only HT26	I3ISS5;F1QUS9	I3ISS5;F1QUS9	Ubiquitin carboxyl-terminal hydrolase	usp7
Only HT26	B0R198	B0R198		vdac3
Only HT26	A0A1D5NS72	A0A1D5NS72		vgf
Only HT26	F1QT60;F1R8W4;F1R8W3	F1QT60		viml
Only HT26	Q6ZM34;A0A1L1QZM6	Q6ZM34		vps35
Only HT26	F1QJX3	F1QJX3		wbp2
Only HT26	F1QEB7	F1QEB7		wdr11
Only HT26	E7F4B9;A0A2R8QD67	E7F4B9;A0A2R8QD67		wdr47a
Only HT26	A0A2R8QMT2;A0A2R8QHJ3;A0A2R8QBE3	A0A2R8QMT2;A0A2R8QHJ3;A0A2R8QBE3		wdr7
Only HT26	A0A2R8Q5A6	A0A2R8Q5A6		wu:fb95e10
Only HT26	E7FD04	E7FD04		wu:fj34h05
Only HT26	A0A0R4I9C1;Q6TGS6;Q1LWM0;Q1LWM1;Q1LWM2;Q1LWM3	A0A0R4I9C1;Q6TGS6;Q1LWM0;Q1LWM1;Q1LWM2;Q1LWM3	Tyrosine--tRNA ligase, cytoplasmic;Tyrosine--tRNA ligase	yars
Only HT26	Q6PC29	Q6PC29	14-3-3 protein gamma-1	ywhag1
Only HT26	A0A0R4IFM1	A0A0R4IFM1		zgc:114120
Only HT26	X1WHB9	X1WHB9		zgc:114181
Only HT26	A0A2R8QPP7;A0A2R8PZF8;Q1RLQ4	A0A2R8QPP7;A0A2R8PZF8;Q1RLQ4		zgc:136929
Only HT26	A0A0R4IRX5	A0A0R4IRX5		zgc:152904
Only HT26	A0A2R8QGT1;A0A0R4IXM2;E9QF73;A0A2R8Q1L3;E9QIL0;Q6P0G6;Q9I8U7;Q7ZUB0;F1Q6V0;B0R0F7;A0A2R8QCN4;A0A0R4ITP1	A0A2R8QGT1;A0A0R4IXM2;E9QF73		zgc:153867
Only HT26	F1Q9K6	F1Q9K6	Sulfurtransferase	zgc:162544
Only HT26	A7E2K1;A0A2R8RQ88;A0A2R8QH41	A7E2K1;A0A2R8RQ88;A0A2R8QH41		zgc:171719
Only HT26	A7MBY4	A7MBY4	Histone H2B	zgc:171759
Only HT26	Q7SY26	Q7SY26		zgc:63587
Only HT26	F1QP99	F1QP99	Protein disulfide-isomerase	zgc:77086
Only HT26	A8E5I2;Q6NYL7	A8E5I2;Q6NYL7		zgc:77517
Only HT26	A0A2R8PYR5;F1QDB3;F1R5X7	A0A2R8PYR5;F1QDB3;F1R5X7		zgc:92630;dhrs11b
Only HT26	E9QGE4	E9QGE4		znf541
