# Supplementary material for: Brain Proteome and Behavioural Analysis in Wild Type, BDNF+/− and BDNF−/− Adult Zebrafish (Danio rerio) Exposed to Two Different Temperatures
Source: Int J Mol Sci. 2022 May 17;23(10):5606. doi: 10.3390/ijms23105606 (PMC9146406; doi:10.3390/ijms23105606)
Supplement: Supplementary file 1 [file ijms-23-05606-s001.zip › ijms-1658523-supplementary/Table S7_HT34vsWT34.xlsx]

## Sheet: Foglio1
Table S7. List of the proteins differentially expressed in HT34vsWT34. Proteins were considered differentially expressed in the comparison if they showed significant t-test difference (Welch's test P ≤0.05) or are expressed exclusively in one condition.
HT34vsWT34
Welch's T-test Difference HT34_WT34	Protein IDs	Majority protein IDs	Protein names	Gene names
0.108337	F8W4M7;A0A2R8RID5	F8W4M7;A0A2R8RID5		aco2
0.210181	Q5XJ10	Q5XJ10	Glyceraldehyde-3-phosphate dehydrogenase	gapdh
0.324066	F1Q6T0;F1QTK1	F1Q6T0;F1QTK1		bsnb
0.348031	A0A2R8QFR9;F1Q572;X1WHG9;E7FED6;A0A2R8PWE5	A0A2R8QFR9;F1Q572;X1WHG9		soga3b;soga3a
0.369306	A0A0A0MPL5	A0A0A0MPL5	Fascin	si:ch211-160d14.1
0.377588	A0A0R4IGN3;A0A0R4IBZ3	A0A0R4IGN3		pdia3
0.4466	Q1LVL2;A0A2R8RMW6;A0A286YAH8;Q1LVL3;Q4V983;F1QBG7	Q1LVL2;A0A2R8RMW6;A0A286YAH8;Q1LVL3	Alanine--tRNA ligase, cytoplasmic	aars
0.45115	O42363	O42363	Apolipoprotein A-I;Proapolipoprotein A-I	apoa1
0.482053	Q5RH89;Q0E671	Q5RH89;Q0E671		cmasa
0.500503	A0A140LGB8;A0A2R8QKE2;A0A2R8Q5X2;A0A2R8QQ34	A0A140LGB8		si:ch211-272n13.7
0.510869	F1QC70;A0A2R8QMC2;Q4KMC8	F1QC70;A0A2R8QMC2;Q4KMC8	Fructose-bisphosphate aldolase;Fructose-bisphosphate aldolase C-A	aldoca
0.516513	Q6PFT7	Q6PFT7		cotl1
0.527032	Q8AWD0	Q8AWD0		vdac2
0.544337	Q7ZU48	Q7ZU48		hnrnpa0l
0.569334	Q7ZVB5;B0V1I0	Q7ZVB5;B0V1I0		snrpd3l;snrpd3
0.584018	A0A140LGG1;A0A2R8Q3J7	A0A140LGG1;A0A2R8Q3J7		plxna1a
0.584828	Q6DRE6;A0A2R8RYC9;A0A2R8QFL0;A0A2R8Q7N4	Q6DRE6;A0A2R8RYC9;A0A2R8QFL0;A0A2R8Q7N4		rpl12
0.694789	A0A1D5NSX7;A0A2R8QFI2;A1XQX7	A0A1D5NSX7;A0A2R8QFI2;A1XQX7		nrxn2b
0.74607	F1QPI4;E7FD67	F1QPI4;E7FD67		llgl1
0.761771	A2AWA1;Q803W0;F6NVB9;A2AWA0	A2AWA1;Q803W0;F6NVB9		ddx39aa;ddx39ab
0.7668	Q6PC44	Q6PC44		calb2a
0.780414	F1R5A9	F1R5A9		nadl1.1
0.780457	Q6P969	Q6P969	Elongation factor 1-alpha	eef1a1a
0.783413	F1QFN1;E7F1B0	F1QFN1		erc1b
0.796592	F1QUY7	F1QUY7	Transporter	slc6a1a
0.838952	B8A5D3	B8A5D3		nars
0.841061	Q6P2A9;A0A2R8RQC2	Q6P2A9;A0A2R8RQC2		fubp1
0.86111	F1QF00	F1QF00		pgm1
0.902091	B8JLQ3;F1R6L6;E9QB18	B8JLQ3;F1R6L6;E9QB18		ncl
0.917212	Q7SXN2;F1QC42	Q7SXN2		hnrpdl
0.931577	Q6PBY3	Q6PBY3	Endothelial differentiation-related factor 1 homolog	edf1
0.935687	F1R6I1	F1R6I1		LOC402880
0.935714	B8A565	B8A565		c9
0.959925	A2BIR5;Q6IQK2;A2BIR3;A0A2R8QI56;A2BIR4	A2BIR5;Q6IQK2;A2BIR3;A0A2R8QI56;A2BIR4		ube2l3b;ube2l3a
0.993472	B2CZC2;F6PBX0;Q32SG7	B2CZC2;F6PBX0;Q32SG7		slc8a1b
1.00126	A0A286Y8D0;C3VPM9	A0A286Y8D0;C3VPM9		kcnk10b
1.02283	Q1LVF0	Q1LVF0	Laminin subunit gamma-1	lamc1
1.02909	A0A0R4IGK9;A0A0R4II89;Q9PT92	A0A0R4IGK9;A0A0R4II89;Q9PT92	Catalase	cat
1.07806	E9QEE8;Q6PBK0	E9QEE8;Q6PBK0		gb:co360592;ndufb4
1.08078	Q7ZUI4	Q7ZUI4	Thioredoxin	zgc:56493
1.10203	F1QTB5;F1QQM6	F1QTB5	Dolichyl-diphosphooligosaccharide--protein glycosyltransferase subunit 1	rpn1
1.1265	Q6NX98	Q6NX98		st13
1.19148	B0UYS0	B0UYS0		krt15
1.23199	Q6DHB6;Q1LXJ8;Q1LXJ1;Q9PWD8;Q1LXJ7;A0A0N4SUF2;F1Q7G3	Q6DHB6		krt17
1.24245	Q1LUZ9;Q6GMJ1;A0A2R8QSI8;F8W4H0;F8W2G9	Q1LUZ9;Q6GMJ1;A0A2R8QSI8	Carboxylic ester hydrolase	ces3;ces2
1.26841	A0A0R4IGX3;F6NTY9	A0A0R4IGX3;F6NTY9		itln3
1.33353	A0A2R8QSI1;F6PBL6	A0A2R8QSI1;F6PBL6		cops7a
1.39031	A0A0G2KLK6	A0A0G2KLK6		rfx7b
1.44733	Q6TGS5;A0A2R8RVU0	Q6TGS5;A0A2R8RVU0		tuba4l
1.67223	F1R5A5;F1QV31;E9QBD7	F1R5A5;F1QV31;E9QBD7		krt5
2.00776	Q6P0V8;A0A0R4IKN3	Q6P0V8;A0A0R4IKN3	Annexin	anxa5b
2.0185	Q1LVG7	Q1LVG7		atp5d
2.12216	F8W4C1;F8W3R0	F8W4C1;F8W3R0		mbpb
2.72593	Q6XG62	Q6XG62	Protein S100	icn
3.06076	E7FH04;R4GEZ1;A0A0R4IDD4	E7FH04;R4GEZ1;A0A0R4IDD4	Microtubule-associated protein	mapta
3.32781	A0A2R8PXE0;A8E5C1;F8W5C3;A9JSZ7;A8KBW0;A0A2R8QCZ5;A0A2R8PVM3;F8W298;E7FF11;F8W3S9;A0A2R8PZC2	A0A2R8PXE0;A8E5C1;F8W5C3;A9JSZ7;A8KBW0;A0A2R8QCZ5;A0A2R8PVM3;F8W298		serpina7;zgc:174259;zgc:174260
Only HT34	A0A0R4IFL5	A0A0R4IFL5		N/A
Only HT34	A0A2R8Q6P3;A0A2R8QSS6	A0A2R8Q6P3;A0A2R8QSS6		N/A
Only HT34	A0A2R8RJQ6	A0A2R8RJQ6		N/A
Only HT34	Q5RHP5	Q5RHP5		acbd3
Only HT34	F1QV17	F1QV17		ank1b
Only HT34	E7F4D7	E7F4D7		ankzf1
Only HT34	X1WHT2;X1WC51	X1WHT2;X1WC51		ap2a1
Only HT34	Q7ZUW4;Q6P5M5;A0A2R8QKI2	Q7ZUW4;Q6P5M5;A0A2R8QKI2		arf5;DKEY-238C7.11
Only HT34	Q7SZQ6	Q7SZQ6		arhgdig
Only HT34	Q6ZM62	Q6ZM62	Actin-related protein 2/3 complex subunit 3	arpc3
Only HT34	E7FEZ9	E7FEZ9		atox1
Only HT34	Q8QHI1;X1WHS2	Q8QHI1;X1WHS2		atp1b3a
Only HT34	F1Q9J0	F1Q9J0		bag3
Only HT34	A0A140LGP1	A0A140LGP1		bsnb
Only HT34	A0A0R4ITU6;Q6PC91	A0A0R4ITU6;Q6PC91	Transcription factor BTF3 homolog 4	btf3l4
Only HT34	A0A2R8QSU3	A0A2R8QSU3		calb2a
Only HT34	Q1L9H0;Q1L9G9;Q1L9G8;Q1L9G6	Q1L9H0;Q1L9G9;Q1L9G8;Q1L9G6	Tetraspanin	cd9b
Only HT34	Q5RIJ7;Q5RIJ8	Q5RIJ7;Q5RIJ8		chga
Only HT34	A2BHA3	A2BHA3		ckma
Only HT34	A2CEA5;A2CEA4;F6NMS7;A8E5J9	A2CEA5;A2CEA4;F6NMS7;A8E5J9		ckmt2b
Only HT34	E7FCQ0	E7FCQ0		cnbpb
Only HT34	Q6P2U9;F1Q731	Q6P2U9;F1Q731	COP9 signalosome complex subunit 3	cops3
Only HT34	B0R0D7;E9QEX2	B0R0D7	Coronin	coro1ca
Only HT34	A0A2R8Q0R6;Q1LX40;Q1LX41	A0A2R8Q0R6;Q1LX40		cpne2
Only HT34	Q7T3C6	Q7T3C6	Cleavage and polyadenylation specificity factor subunit 5	cpsf5
Only HT34	E9QGU0;A7LNS7	E9QGU0;A7LNS7		crhb
Only HT34	E7FD91	E7FD91		ddx6
Only HT34	A0A0R4IHQ1;A0A0R4IU59;A0A0R4IPR1;A0A286YAG4;E7F6H7	A0A0R4IHQ1;A0A0R4IU59;A0A0R4IPR1;A0A286YAG4;E7F6H7		dync1i2a
Only HT34	A0A0R4IXD8	A0A0R4IXD8		dync1i2b
Only HT34	F1Q8H6;A0A2R8QGS9	F1Q8H6;A0A2R8QGS9		ech1
Only HT34	Q1LYG5;A0A0R4IIY8;F1RBB9;Q1LYG6;Q501T8	Q1LYG5;A0A0R4IIY8		eef2a.1
Only HT34	A0A2R8Q843;A0A2R8Q3F0;F1R183;F1Q8G3	A0A2R8Q843;A0A2R8Q3F0;F1R183;F1Q8G3		eif4bb
Only HT34	A0A0R4ICV9;F1QYM4;A0A0R4IG09;F1R2E7	A0A0R4ICV9;F1QYM4;A0A0R4IG09		eif4h
Only HT34	E9QIK0;E9QE49;A0A2R8QMJ5;E9QFP7;A0A2R8QDV0;A0A2R8RM81	E9QIK0;E9QE49;A0A2R8QMJ5;E9QFP7;A0A2R8QDV0;A0A2R8RM81		emd
Only HT34	A0A0R4IB53;U3JAN8;E9QFB8;Q7SZN7	A0A0R4IB53;U3JAN8;E9QFB8;Q7SZN7		enah;evla
Only HT34	A0A0R4IA79;A0A286Y8Y0	A0A0R4IA79;A0A286Y8Y0		epb41a
Only HT34	A0A0R4IFV4	A0A0R4IFV4		erc2
Only HT34	Q1JPX3	Q1JPX3	Phenylalanine--tRNA ligase alpha subunit	farsa
Only HT34	Q6NYE1	Q6NYE1		fgb
Only HT34	Q6DG93	Q6DG93		gap43
Only HT34	A2BG45	A2BG45		git2a
Only HT34	F1QJX7	F1QJX7		gnas
Only HT34	E7FGF1	E7FGF1		gpr158b
Only HT34	A0A0R4IVS6	A0A0R4IVS6		grip1
Only HT34	I3IST4;I3ITR0;I3ISF3;F1QNY0;E9QCA6;E9QI45	I3IST4;I3ITR0;I3ISF3;F1QNY0;E9QCA6;E9QI45		grna
Only HT34	Q68EH0;A0A2R8RZF5	Q68EH0;A0A2R8RZF5		gspt1
Only HT34	Q6IQG1	Q6IQG1		guk1a
Only HT34	B8JL30;B8JL29;B8JL31	B8JL30;B8JL29;B8JL31		hmgb2a
Only HT34	F1QSY7	F1QSY7		iars
Only HT34	Q503S9	Q503S9		impa2
Only HT34	A8E7C5	A8E7C5	Phosphatidylinositide phosphatase SAC2	inpp5f
Only HT34	A0A0R4IUT7	A0A0R4IUT7		iqsec3a
Only HT34	A0JME6;E9QEF1	A0JME6;E9QEF1	Isochorismatase domain-containing protein 2, mitochondrial	isoc2
Only HT34	A2BIC6	A2BIC6		lap3
Only HT34	A0A0R4IGQ0;A0A0R4IDC7;Q1LY46	A0A0R4IGQ0;A0A0R4IDC7;Q1LY46	LETM1 and EF-hand domain-containing protein 1, mitochondrial	letm1
Only HT34	A0A2R8Q261;A0A0R4J6V8;F1RER8;A5WUR1	A0A2R8Q261;A0A0R4J6V8;F1RER8;A5WUR1		LOC101885310;wasf1
Only HT34	E7F7K9	E7F7K9		LOC562078
Only HT34	A0A0R4IDR7;E9QGL9	A0A0R4IDR7;E9QGL9		mapk8ip3
Only HT34	Q9DDG2	Q9DDG2		mdkb
Only HT34	Q6P6E6	Q6P6E6	Myeloma-overexpressed gene 2 protein homolog	myeov2
Only HT34	Q6PBJ6	Q6PBJ6		ndufb6
Only HT34	A0A2R8PZA4;F1RD77	A0A2R8PZA4;F1RD77		npm1b
Only HT34	A0A2R8RMW2;Q1RLY9;F1QXE5;A0A0R4IFP8;Q8QFX6	A0A2R8RMW2;Q1RLY9;F1QXE5;A0A0R4IFP8;Q8QFX6	Neuropilin-1a	nrp1a
Only HT34	F1QW82;A0A2R8RUA0	F1QW82;A0A2R8RUA0		nucb2a
Only HT34	Q2PRI5	Q2PRI5		or115-13
Only HT34	A0A2R8RW02;F6P529	A0A2R8RW02;F6P529		pag1
Only HT34	C4P342	C4P342		pcdh17
Only HT34	E9QIE6;B6VCA1	E9QIE6;B6VCA1		pcsk1
Only HT34	E9QCG5;F6NV75	E9QCG5;F6NV75		pkn1a
Only HT34	A0A2R8QK10	A0A2R8QK10		plekha7b
Only HT34	E7FGY1	E7FGY1		plxnb2b
Only HT34	Q7ZV37	Q7ZV37	Protein phosphatase methylesterase 1	ppme1
Only HT34	Q7ZVR3	Q7ZVR3	Serine/threonine-protein phosphatase	ppp1cab
Only HT34	A0A2R8QR28;A0A2R8QL20;E7F3J0;A0A2R8QR73	A0A2R8QR28;A0A2R8QL20;E7F3J0;A0A2R8QR73		ppp1r9ba
Only HT34	F1R6K9;H7BWW9;A0A0R4IHU7;A0A0R4IE66;A0A0R4IAM7;A0A0R4IXE4;Q9W735	F1R6K9;H7BWW9;A0A0R4IHU7;A0A0R4IE66;A0A0R4IAM7;A0A0R4IXE4;Q9W735	Prominin-1-A	prom1a
Only HT34	Q7ZV77	Q7ZV77	Proteasome subunit alpha type	psma4
Only HT34	B0R1D0	B0R1D0		psmc4
Only HT34	F1QUD0;Q6NV32;A0A2R8Q8G6	F1QUD0;Q6NV32;A0A2R8Q8G6	Prothymosin alpha-A	ptmaa
Only HT34	Q804V9;E9QET1	Q804V9		pvalb5
Only HT34	A0A0R4IV43;A0A2R8RXA1;Q642J5	A0A0R4IV43;A0A2R8RXA1;Q642J5	RNA binding protein fox-1 homolog 1	rbfox1
Only HT34	Q6PBX9	Q6PBX9	Receptor expression-enhancing protein	reep5
Only HT34	A0A0R4IF42;Q7ZVT5	A0A0R4IF42;Q7ZVT5	Protein rogdi homolog	rogdi
Only HT34	F1QC45	F1QC45		rp2
Only HT34	Q7ZV96	Q7ZV96		rpl10
Only HT34	Q6P0V6;B0S6P5	Q6P0V6;B0S6P5	60S ribosomal protein L8	rpl8
Only HT34	A7E2K4	A7E2K4		rplp2l
Only HT34	P62084	P62084	40S ribosomal protein S7	rps7
Only HT34	A3KQQ9;A0A2R8QF03	A3KQQ9;A0A2R8QF03	Secretogranin-3	scg3
Only HT34	A7MCK9;Q7SXP0	A7MCK9;Q7SXP0	Vesicle-trafficking protein SEC22b-B	sec22bb
Only HT34	Q5RIK6	Q5RIK6		sel1l
Only HT34	F1QJK2;Q642H3	F1QJK2;Q642H3	Septin-8-A	sept8a
Only HT34	A0A140LG18;A0A0R4IZ95;A0A2R8QAF3;Q1MT71	A0A140LG18;A0A0R4IZ95;A0A2R8QAF3;Q1MT71		sh3gl1a
Only HT34	A0A0R4IKY4	A0A0R4IKY4		si:ch73-305o9.3
Only HT34	A0A140LFT8	A0A140LFT8		si:dkey-9l20.3
Only HT34	Q5RG37	Q5RG37		si:dkeyp-72h1.1
Only HT34	H0WES8	H0WES8		si:dkeyp-80c12.10
Only HT34	E7F1Z8;A0A2R8Q0U7	E7F1Z8;A0A2R8Q0U7		slc44a2
Only HT34	A0A0R4IFX9;A0A286Y8B4;A0A2R8RMV2;A0A2R8Q9J0;E7FGE7;A0A286YA89;E7F583	A0A0R4IFX9;A0A286Y8B4;A0A2R8RMV2;A0A2R8Q9J0		slc4a10a
Only HT34	B0V3H3;Q6P2T1	B0V3H3;Q6P2T1		snrpa
Only HT34	F6P9M5;F1R300	F6P9M5;F1R300		snrpa1
Only HT34	F1Q4Y5;Q1LUY1	F1Q4Y5		srgap1
Only HT34	Q6DHJ0;Q5SPH2;Q5SPH1;Q4V988	Q6DHJ0;Q5SPH2;Q5SPH1;Q4V988		srsf5b
Only HT34	B8A5I7	B8A5I7		ssbp1
Only HT34	A0A2R8Q2L1;A0A2R8PZK7;A0A2R8PZL3;A0A2R8Q0L1;A0A2R8RVT7;A0A2R8QFD7;Q5SQE2;B0S761	A0A2R8Q2L1;A0A2R8PZK7;A0A2R8PZL3;A0A2R8Q0L1;A0A2R8RVT7;A0A2R8QFD7;Q5SQE2;B0S761	Syntaxin-binding protein 5-like	stxbp5l
Only HT34	F1REN9;A0A2R8Q1P6;F1REP0	F1REN9;A0A2R8Q1P6;F1REP0		tbc1d22a
Only HT34	Q7T3C1;A0A2R8Q7Y8	Q7T3C1;A0A2R8Q7Y8		tcea1
Only HT34	Q6P0G5	Q6P0G5		tfg
Only HT34	F1QUA3;A0A0R4IIA7;A0A0R4IKN2	F1QUA3;A0A0R4IIA7		tln2a
Only HT34	Q6IQC7	Q6IQC7	Thioredoxin-related transmembrane protein 2-B	tmx2b
Only HT34	A0A1D5NSA5;P13104;Q7ZVK9;Q6NYQ0;E7FBZ3;A0A2R8RYF6;A0A1D5NSG1;A0A1D5NSG3;A0A1D5NSE7;A0A1D5NS40;A0A1D5NSX9	A0A1D5NSA5;P13104;Q7ZVK9;Q6NYQ0;E7FBZ3;A0A2R8RYF6;A0A1D5NSG1	Tropomyosin alpha-1 chain	tpma;tpm1
Only HT34	Q503H8	Q503H8	Tetraspanin	tspan2a
Only HT34	Q7T3F3	Q7T3F3		ube2nb
Only HT34	F1Q8U2;E9QFX2	F1Q8U2;E9QFX2		ubqln4
Only HT34	F1QK92	F1QK92		uqcc1
Only HT34	F1Q6K1;F6NGH0	F1Q6K1;F6NGH0	Ubiquitin carboxyl-terminal hydrolase	usp24
Only HT34	A0A2R8QAM7;A0A2R8QRN0;F6P6T6;E7FAG0	A0A2R8QAM7;A0A2R8QRN0;F6P6T6;E7FAG0		vps53
Only HT34	F1QJX3	F1QJX3		wbp2
Only HT34	A7E2K1;A0A2R8RQ88;A0A2R8QH41	A7E2K1;A0A2R8RQ88;A0A2R8QH41		zgc:171719
Only HT34	B3DIW6	B3DIW6		zgc:194578
Only HT34	Q4V942;Q502S1;F1QFP9;Q6P124;A1L1U3	Q4V942;Q502S1;F1QFP9;Q6P124;A1L1U3		zgc:56304;g3bp1;g3bp2
Only HT34	Q7SZP2	Q7SZP2	UPF0690 protein C1orf52 homolog	zgc:65873
Only HT34	F1QP99	F1QP99	Protein disulfide-isomerase	zgc:77086
