# Supplementary material for: Brain Proteome and Behavioural Analysis in Wild Type, BDNF+/− and BDNF−/− Adult Zebrafish (Danio rerio) Exposed to Two Different Temperatures
Source: Int J Mol Sci. 2022 May 17;23(10):5606. doi: 10.3390/ijms23105606 (PMC9146406; doi:10.3390/ijms23105606)
Supplement: Supplementary file 1 [file ijms-23-05606-s001.zip › ijms-1658523-supplementary/Table S8_KO34vsWT34.xlsx]

## Sheet: Foglio1
Table S8. List of the proteins differentially expressed in KO34vsWT34. Proteins were considered differentially expressed in the comparison if they showed significant t-test difference (Welch's test P ≤0.05) or are expressed exclusively in one condition.
KO34vsWT34
Welch's T-test Difference KO34_WT34	Protein IDs	Majority protein IDs	Protein names	Gene names
0.303156	Q6P3J2	Q6P3J2		arhgdia
0.324753	Q803T6;R4GEX2	Q803T6;R4GEX2		sh3gl2
0.431289	Q803B0	Q803B0		hspd1
0.439666	E7F9R1	E7F9R1		atp1b4
0.449643	F1QB54;Q6P3L1;B8JLJ5;F1QUU2;Q7T3G5;I3ITD9;B8K0D5;Q6TGY6;A0A2R8Q5W2;B8K0D6	F1QB54;Q6P3L1	Polyadenylate-binding protein	pabpc1a;pabpc1b
0.471246	Q6PC44	Q6PC44		calb2a
0.64112	E9QB54;Q6GQL6	E9QB54;Q6GQL6		dctn3
0.64611	Q6YI49	Q6YI49	Ubiquitin carboxyl-terminal hydrolase	uchl1
0.664247	Q6DEM2	Q6DEM2		crk
0.673512	B3DFN3	B3DFN3		lmnb2
0.708788	A0A4W4	A0A4W4		negr1
0.741727	F1QTL9;F8W265;REV__A0A2R8QGU1;REV__B8JMA3	F1QTL9;F8W265		hnrnpa0b
0.813499	Q6P5L3	Q6P5L3	60S ribosomal protein L19	rpl19
0.821043	Q8JH70;E9QBQ4	Q8JH70	Fructose-bisphosphate aldolase C-B	aldocb
0.823278	Q5TYR6;Q5TYR5;R4GE66	Q5TYR6;Q5TYR5		zgc:101840
0.827622	F1R2V6;Q498P5;F1QJK5;F1QP40;F1QZJ3	F1R2V6;Q498P5;F1QJK5;F1QP40	Microtubule-associated protein	map2
0.841322	Q5XJA8;B0UXK7	Q5XJA8;B0UXK7		map2
0.856414	A0A2R9YJM4;E7FD14;E9QIQ6	A0A2R9YJM4;E7FD14		pacsin1a
0.866676	F1R9E0;A0A2R8Q531;A0A2R8RJT8;A5PLD2;B0S6G0;A0A2R8QJ56;F1R327;F1QHE3	F1R9E0;A0A2R8Q531;A0A2R8RJT8;A5PLD2;B0S6G0;A0A2R8QJ56		slc38a3a
0.86853	F1QA97;Q7T3H1;E9QF92	F1QA97;Q7T3H1;E9QF92	Dynactin subunit 2	dctn2
0.873674	Q6PBJ3	Q6PBJ3		vamp1
0.883842	E7EZW7;Q504C0	E7EZW7;Q504C0	Ubiquitin carboxyl-terminal hydrolase	uchl3
0.923764	Q45QT2	Q45QT2		tmsb4x
0.938554	Q7SZZ5;Q6IQK3;A0A0R4IJN3	Q7SZZ5;Q6IQK3;A0A0R4IJN3		vamp2;vamp3
0.953997	F1QUY7	F1QUY7	Transporter	slc6a1a
0.965612	A8WIP5	A8WIP5		hcfc1b
0.971277	Q4G5V7;A0A2R8Q1U2;F1Q8T8;Q6PBQ4	Q4G5V7	Reticulon	rtn1a
0.990192	F1QIV2;E9QJ12;F1QMM3;F1Q720	F1QIV2;E9QJ12		ncam1b
0.999032	A0A0R4IZC2;A0A2R8RK12;A0A2R8RTS0;A0A2R8Q859;A0A0R4IG79;R4GDY1;Q6AXI5;A0A286YAZ9;E7FC94;A8WGP5;E7F295;B7ZDD1;F1QKW9;A0A286YBQ2;A0A286Y9Z9;A0A2R8QK11;A0A2R8QHW2	A0A0R4IZC2;A0A2R8RK12;A0A2R8RTS0;A0A2R8Q859;A0A0R4IG79		snap91a
1.02879	Q6NYA0	Q6NYA0	Serine/arginine-rich splicing factor 1B	srsf1b
1.04016	A0A0R4IKR3;F1R790;A0A2R8QLX3;A0A0R4IAQ9	A0A0R4IKR3;F1R790;A0A2R8QLX3		atp2b4
1.07355	Q9PTK4;A0A2R8QLQ0;A0A2R8Q8X4;A0A2R8QTX4;A0A0R4IWC9;A0A0R4IUM0;A0A0R4IU28;A0A0R4INX8;A0A0R4IJL9	Q9PTK4;A0A2R8QLQ0;A0A2R8Q8X4;A0A2R8QTX4;A0A0R4IWC9	ELAV-like protein	hug
1.09038	F1R9X3;A0A2R8QR71;Q90479	F1R9X3;A0A2R8QR71		nadl1.2
1.09075	F8W3K1;F1RA22;X1WES8;Q7SXU0	F8W3K1;F1RA22;X1WES8;Q7SXU0	Eukaryotic translation initiation factor 3 subunit J;Eukaryotic translation initiation factor 3 subunit J-A	eif3ja
1.11652	Q7T133;A0A2R8RJ62	Q7T133;A0A2R8RJ62		pcp4l1
1.12141	Q5U3I3	Q5U3I3		scamp3
1.14203	Q6P0G2	Q6P0G2		zgc:77262
1.17404	A0A0B4J1A5;A0A0R4IRM2	A0A0B4J1A5;A0A0R4IRM2		ewsr1a
1.1778	F1QXP8;H0WEH3;E9QIA6	F1QXP8;H0WEH3		khsrp
1.17962	E7F744	E7F744		nptxra
1.18238	A0A2R8QI50;F1QL05	A0A2R8QI50;F1QL05	Protein-L-isoaspartate O-methyltransferase	pcmtl
1.19133	Q6P6E5	Q6P6E5		ndufb7
1.24462	F1R306;A0A286Y804	F1R306;A0A286Y804		ctnnd2a
1.24673	Q7ZUQ9;F1R6L4;F1R6L3	Q7ZUQ9;F1R6L4;F1R6L3		cirbpb
1.263	R4GE02	R4GE02		si:ch211-113a14.11
1.27337	F1QLH1	F1QLH1	Peptidyl-prolyl cis-trans isomerase	ppifb
1.27476	A2AV32	A2AV32		shank2
1.28377	A0A0R4ITC8;A0A0R4IR24	A0A0R4ITC8		spartb
1.28527	Q6P937;E9QDE6	Q6P937;E9QDE6		clta
1.29137	Q5BJ17	Q5BJ17	Elongation factor Tu	tufm
1.29291	Q6P3H9	Q6P3H9		slc3a2b
1.29318	A0JMK6;F8W4K5	A0JMK6		scg2b
1.29518	B8A4U1;B8A4U0	B8A4U1;B8A4U0		cd99
1.30125	Q6PC36;I3IT64	Q6PC36;I3IT64		necap1
1.30937	Q503D8	Q503D8		txndc12
1.3193	A0A2R8RPV5;E7FFM0	A0A2R8RPV5;E7FFM0		si:ch211-207l3.1
1.33514	A0A2R8PZU6;Q4G5W2	A0A2R8PZU6;Q4G5W2	Reticulon	rtn4a
1.3393	Q7ZTS8;F1QM02;E9QCY7	Q7ZTS8;F1QM02	ELAV-like protein	elavl1
1.34843	F1QTW8;Q800H6	F1QTW8;Q800H6		matr3l1.1
1.36117	Q6TGT9;A0A2R8Q2Y4;F8W2Y8	Q6TGT9;A0A2R8Q2Y4;F8W2Y8		srsf5a
1.36713	A0A0R4IXJ1;F1R133	A0A0R4IXJ1;F1R133	ELAV-like protein	elavl4
1.37621	A0A0R4IZ33;Q7ZV43;A0A0R4IVK4	A0A0R4IZ33;Q7ZV43;A0A0R4IVK4	Toll-interacting protein	tollip
1.39086	F1QCH5	F1QCH5		pcsk1nl
1.40187	E7F624;A0A2R8Q3V4	E7F624;A0A2R8Q3V4		map6a
1.4058	Q502E4	Q502E4		ndufs4
1.41816	F8W2K0;A0A2R8Q102;B7ZVS4;A0A0R4IEU4	F8W2K0;A0A2R8Q102;B7ZVS4;A0A0R4IEU4		erc1a
1.42556	Q1LX26;A3KNR2	Q1LX26;A3KNR2		si:dkey-238c7.16
1.42568	A0A0R4IH73;A0A0R4IC19	A0A0R4IH73;A0A0R4IC19		pak1
1.43429	X1WC82;Q6PBK3	X1WC82;Q6PBK3	40S ribosomal protein S28	rps28
1.44907	E7F192	E7F192		dbn1
1.45507	A4QNZ7;F1Q8E4	A4QNZ7;F1Q8E4	Putative monooxygenase p33MONOX	p33monox;zgc:123105
1.45607	F6P4Z6;A0A0R4IUE2	F6P4Z6		ndufv3
1.47335	A0A0R4ITV0;A0A2R8Q9S7	A0A0R4ITV0;A0A2R8Q9S7		si:dkey-46i9.1
1.47485	F1R097;I3ITP1	F1R097;I3ITP1		si:dkey-34b22.2
1.47615	A0A2R8QHK1;F1Q8A5;A0A2R8QRA0	A0A2R8QHK1;F1Q8A5;A0A2R8QRA0		hnrnpd
1.4853	E7F6S5	E7F6S5		tusc5a
1.49121	Q6PC28;A0A0J9YJ73	Q6PC28;A0A0J9YJ73		scg5
1.49213	E9QEE8;Q6PBK0	E9QEE8;Q6PBK0		gb:co360592;ndufb4
1.49378	Q7ZU48	Q7ZU48		hnrnpa0l
1.49828	F1QC52;A0A2R8QC86;A0A2R8QIB9;A0A2R8Q9B4;F6NYB5;A0A2R8QV60	F1QC52;A0A2R8QC86;A0A2R8QIB9;A0A2R8Q9B4;F6NYB5;A0A2R8QV60		pcloa
1.50167	A0A0R4IEW8;F1QGR7;A9C3U8	A0A0R4IEW8;F1QGR7	ELAV-like protein	elavl4
1.53278	Q6PBX8	Q6PBX8		ndufv2
1.53458	Q7SXM1	Q7SXM1		cox6b2
1.54576	A2BEV4	A2BEV4		tagln3a
1.55504	Q6DHG4	Q6DHG4		cplx2l
1.55682	Q66I37	Q66I37		nucks1a
1.55913	A1A5X4;A0A0R4IT10	A1A5X4;A0A0R4IT10		add1
1.55997	Q1LV81;E7FFA2	Q1LV81		safb
1.56445	Q7ZUG5	Q7ZUG5	40S ribosomal protein S21	rps21
1.57697	A0A2R8QBS2;F2Z4T4;A0A0R4IC31;A0A2R8Q9F2	A0A2R8QBS2;F2Z4T4;A0A0R4IC31;A0A2R8Q9F2		akap12b
1.58171	B8JLQ3;F1R6L6;E9QB18	B8JLQ3;F1R6L6;E9QB18		ncl
1.58329	A0A0R4IKF0	A0A0R4IKF0		apoa1b
1.60614	E9QHD6;Q7ZV13;U3JB26;U3JAM8;U3JAU8;U3JAJ1;U3JA80	E9QHD6;Q7ZV13;U3JB26;U3JAM8		srsf2a
1.61678	A0A2R8RSR9;A0A2R8Q170;A0A140LH42;A0A2R8Q021	A0A2R8RSR9;A0A2R8Q170;A0A140LH42;A0A2R8Q021		rph3ab
1.64325	E7FE74;A0A2R8QEH8	E7FE74;A0A2R8QEH8		camkva
1.65499	Q6PBU0;A0A0R4IFR2	Q6PBU0;A0A0R4IFR2	Protein FAM136A	fam136a
1.67774	Q7T370	Q7T370	Protein CDV3 homolog	cdv3
1.68192	F1QT82;Q502Q7	F1QT82;Q502Q7		prph
1.68601	Q6NZS2	Q6NZS2		zgc:65895
1.70467	A0A286Y9N9;H0WEA3	A0A286Y9N9		snap91b
1.7139	Q5TZA4	Q5TZA4		si:dkeyp-55f12.3
1.73318	Q7ZUZ4	Q7ZUZ4		pdcd5
1.74947	A0A0R4IC33;F1QGN3;F1R0S9	A0A0R4IC33;F1QGN3;F1R0S9	ELAV-like protein	elavl3
1.75266	F1Q6T0;F1QTK1	F1Q6T0;F1QTK1		bsnb
1.77338	A2BF67;F8W4V7;Q1L8X2	A2BF67		ensab
1.77407	A0A2R8RX88;A0A2R8QJ67;F1R0M4;A0A0R4IDV1;F1Q8G6	A0A2R8RX88;A0A2R8QJ67;F1R0M4		fus
1.77817	F1Q932;F1R3Q0	F1Q932		cttn
1.80879	A2ARG7;A0A2R8RU75	A2ARG7;A0A2R8RU75		atp5ib
1.8239	B8JM34;Q6NYF7	B8JM34;Q6NYF7	ATP synthase-coupling factor 6, mitochondrial	atp5j
1.8367	Q642J0	Q642J0		hint1
1.85301	F1QFJ8;A0A0R4IZE3;Q6P0V0	F1QFJ8		hnrnph1l
1.85557	F1Q8D2	F1Q8D2		nsfl1c
1.87053	Q6DH00	Q6DH00	Guanine nucleotide-binding protein subunit gamma	gng13b
1.88578	Q5XJ02;Q98TU3	Q5XJ02;Q98TU3		adcyap1b
1.92627	X1WDA7;X1WE77;X1WC42	X1WDA7;X1WE77;X1WC42	Microtubule-associated protein	maptb
1.92951	Q802Z5;A2BGU3	Q802Z5;A2BGU3		nono
1.93813	Q6TNQ4;Q803J1;A0A0R4IIM0;F1RDJ8;Q6NYP1;A2RV07	Q6TNQ4;Q803J1;A0A0R4IIM0;F1RDJ8;Q6NYP1;A2RV07		snx12
1.94783	E7FAQ8	E7FAQ8		hnrnpa1a
1.94795	Q6PC22;A0A2R8RPC7	Q6PC22;A0A2R8RPC7		ndufa8
1.9495	Q6NXC1	Q6NXC1		rbm4.3
1.95711	Q6DRE6;A0A2R8RYC9;A0A2R8QFL0;A0A2R8Q7N4	Q6DRE6;A0A2R8RYC9;A0A2R8QFL0;A0A2R8Q7N4		rpl12
1.95782	Q5D016	Q5D016	Prefoldin subunit 1	pfdn1
1.97429	F1QJZ6;A0A2R8RLM0;A0A2R8QQP3;E9QGR6	F1QJZ6;A0A2R8RLM0		tmod2
1.97585	B3DGI9	B3DGI9		timm8b
2.0126	A0A0R4IQ37;F1QA42	A0A0R4IQ37;F1QA42		atxn2l
2.01534	F1QVC6	F1QVC6		srsf9
2.01593	Q7T1J9;F8W2R0	Q7T1J9		rps10
2.0403	E7FBI2;A0A2R8PYR9;A0A0R4J7C3;G1K2T5;F1Q7M8;F1QB74;F1QPM0	E7FBI2;A0A2R8PYR9;A0A0R4J7C3	Microtubule-associated protein	si:dkey-77a20.5
2.06686	F1Q771;A0A2R8RSL1;A2RV29	F1Q771;A0A2R8RSL1;A2RV29	Zinc finger protein 346	znf346
2.07098	O73872	O73872	Superoxide dismutase [Cu-Zn]	sod1
2.08126	A0A2R8QTG5;A0A2R8QF37;A0A2R8Q653;A3KPW9	A0A2R8QTG5;A0A2R8QF37;A0A2R8Q653;A3KPW9	Large proline-rich protein BAG6	Bag6
2.10343	B3DFP9	B3DFP9		apoa2
2.1186	E7FBR8	E7FBR8		cplx2
2.14492	A0A2R8QF52	A0A2R8QF52		cox5b1
2.20499	O57474;U3JAS3	O57474	Gap junction alpha-1 protein	gja1
2.2129	A0A2R8QJ20;A0A2R8QB62;A0A2R8Q869	A0A2R8QJ20;A0A2R8QB62;A0A2R8Q869		N/A
2.23263	E7F8K3;X1WEP8	E7F8K3;X1WEP8		si:ch211-286c4.6
2.28709	I3ITP3;F8W3M5;F8W3B3;E7F0U0;I3ISS8;F8W2M5;F8W3A0	I3ITP3;F8W3M5;F8W3B3;E7F0U0;I3ISS8;F8W2M5;F8W3A0		mbpa
2.28812	Q98874	Q98874	Enhancer of rudimentary homolog	erh
2.29699	F1RCB2;X1WFB0;X1WHB2;F1RBJ8;F1QBS1;A0A2R8PZB2	F1RCB2;X1WFB0		pl10
2.29927	A0A0R4IUQ9;Q6NXA4;A0A0R4IRK1;A0A0R4IPU4;A0A0R4IBR5;A0A0R4IBM8;A0A0R4IHG8	A0A0R4IUQ9;Q6NXA4	Interleukin enhancer-binding factor 3 homolog	ilf3
2.34332	A0A2R8RVZ7;A0A2R8Q334	A0A2R8RVZ7;A0A2R8Q334		gng4
2.35157	Q15KE4;A0A0R4ILA3	Q15KE4;A0A0R4ILA3	Guanine nucleotide-binding protein subunit gamma	gng2
2.36649	Q2VT45	Q2VT45		rln3a
2.43598	F1QC03	F1QC03		zyx
2.47761	E7FE19;A0A2R8Q784;A0A0R4IPC8;A0A0R4IU23;A0A0R4IMW7;A0A0R4IRJ5;A0A0R4ITR6;A0A0R4IAJ6	E7FE19;A0A2R8Q784		cnp
2.50782	Q8UUT3;Q8UUT5;Q8UUT2;E9QHE8	Q8UUT3		plp1b
2.5087	F8W3V8;F8W3W8;Q5I2C7	F8W3V8;F8W3W8;Q5I2C7		mbpa
2.52389	D2K290	D2K290		cplx3b
2.59516	A0A0R4IS84	A0A0R4IS84		cplx2
2.60295	Q7SXQ1;Q7ZVY0;E9QJJ0;A0A2R8QPL1	Q7SXQ1;Q7ZVY0;E9QJJ0;A0A2R8QPL1		tial1;tia1
2.634	K7DY51;A2BHA6;A2BHA7;A2BHA8;A2BHA9;A2BHB0;A2BHB2;Q6P0K2;A0A0R4ID65;K7DYA2	K7DY51;A2BHA6;A2BHA7;A2BHA8;A2BHA9;A2BHB0;A2BHB2;Q6P0K2;A0A0R4ID65;K7DYA2		srsf7a
2.67219	Q6PBY8	Q6PBY8		skp1
2.67825	X1WH50	X1WH50		si:ch211-137a8.4
2.69724	Q1LWG2;I3ISK7	Q1LWG2		ndufs6
2.70818	B8JMZ3;F1QQT6	B8JMZ3;F1QQT6		dpy30
2.74608	Q568Q7;Q1RLQ1;A0A0R4II97	Q568Q7	Stathmin	stmn1b
2.82331	B5DE31	B5DE31		ybx1
2.82409	Q6DRC4	Q6DRC4	Eukaryotic translation initiation factor 3 subunit G	eif3g
2.83664	Q6P2A9;A0A2R8RQC2	Q6P2A9;A0A2R8RQC2		fubp1
2.86195	Q6PBJ9	Q6PBJ9		rplp2
2.94062	A0A0R4IQ52	A0A0R4IQ52		si:ch211-132g1.3
2.96357	F1QFV2;F1QS20;F1R2T6	F1QFV2;F1QS20		hnrnpa1b
3.01109	Q7ZWA3;A0A171EBK3	Q7ZWA3;A0A171EBK3	RNA-binding motif protein, X chromosome	rbmx
3.04719	A0A0R4I9G5;Q5RGU1	A0A0R4I9G5;Q5RGU1	Atypical kinase ADCK3, mitochondrial	adck3
3.05723	Q6PD99	Q6PD99		marcksl1a
3.15106	E7FD23;X1WFU9	E7FD23;X1WFU9		si:dkey-276j7.1
3.20749	A5PLC8	A5PLC8	Prothymosin alpha-B	ptmab
3.21466	F1R314	F1R314		zgc:110425
3.22823	A0A097;A0A0R4IPR9	A0A097;A0A0R4IPR9		si:dkey-152p16.6
3.24746	Q6TH01	Q6TH01	Protein C10	grcc10
3.30304	Q1RM09	Q1RM09	Brain acid soluble protein 1 homolog	basp1
3.39578	A8WIP2;Q7T2T7	A8WIP2;Q7T2T7		mecp2
3.46884	A0A2R8RW72;F1QJT6;Q7ZW47;A0A2R8QLS8	A0A2R8RW72;F1QJT6;Q7ZW47;A0A2R8QLS8	Double-stranded RNA-binding protein Staufen homolog 2	stau2
3.4818	Q568K2	Q568K2	Protein phosphatase 1 regulatory subunit 11	ppp1r11
3.49961	F1QIC0;Q58EC2	F1QIC0	Cystathionine beta-synthase	cbsb
3.50223	Q6PBR5	Q6PBR5		atp6v1g1
3.62738	A7YY99	A7YY99		atp5ia
3.67077	F1R1J3;F1RCH5	F1R1J3;F1RCH5		zgc:86599
3.69972	E7FH04;R4GEZ1;A0A0R4IDD4	E7FH04;R4GEZ1;A0A0R4IDD4	Microtubule-associated protein	mapta
3.79634	E7FAZ5;A0A140LGU1;A0A0R4IWH8	E7FAZ5;A0A140LGU1;A0A0R4IWH8		hp1bp3
3.84901	X1WGK9;E9QFU6;E7F8J2;X1WCD4	X1WGK9;E9QFU6;E7F8J2;X1WCD4		zgc:153405;si:dkey-108k21.10;si:dkey-108k21.21
3.89594	F6NXD5	F6NXD5		marcksb
4.05434	F6P364;B0V1I7;B0V1I6;B0V1I8	F6P364;B0V1I7;B0V1I6;B0V1I8		hnrnpa3
4.07406	Q6NWH2	Q6NWH2		marcksl1b
4.38433	E7FC78;Q9W762	E7FC78;Q9W762	Mitochondrial import inner membrane translocase subunit Tim9	timm9
4.74958	E7F290;A0A0R4IRN5;A0A0R4IJB0	E7F290;A0A0R4IRN5;A0A0R4IJB0		si:ch211-222l21.1
4.80506	E7F225;A4QN90	E7F225;A4QN90		zgc:163061
5.48872	F1QHI0;F6NI44	F1QHI0;F6NI44		rltpr
6.06524	Q1LVG7	Q1LVG7		atp5d
6.56066	F8W4C1;F8W3R0	F8W4C1;F8W3R0		mbpb
OnlyKO34	A0A2R8Q6P3;A0A2R8QSS6	A0A2R8Q6P3;A0A2R8QSS6		N/A
OnlyKO34	A0A2R8RJQ6	A0A2R8RJQ6		N/A
OnlyKO34	E7F0M6	E7F0M6		arhgap29a
OnlyKO34	F1RDK4	F1RDK4		arhgap32a
OnlyKO34	Q6PFV1	Q6PFV1		arpp19a
OnlyKO34	A0A2R8QJG7;A0A286Y9U6;A0A2R8Q8E4;A0A2R8QEZ8;A0A2R8PW01;X1WCP3;A0A2R8QNN7;F1RDE6	A0A2R8QJG7;A0A286Y9U6;A0A2R8Q8E4;A0A2R8QEZ8;A0A2R8PW01;X1WCP3;A0A2R8QNN7;F1RDE6	Phospholipid-transporting ATPase	atp8a2
OnlyKO34	Q1LYB6	Q1LYB6	ATPase inhibitor B, mitochondrial	atpif1b
OnlyKO34	F1Q9J0	F1Q9J0		bag3
OnlyKO34	Q08C78	Q08C78	Transcription factor BTF3	btf3
OnlyKO34	A0A1D5NSW2;A0A1D5NSN6	A0A1D5NSW2;A0A1D5NSN6		cabz01076234.2
OnlyKO34	A0A2R8QSU3	A0A2R8QSU3		calb2a
OnlyKO34	F1QUS0	F1QUS0		calb2b
OnlyKO34	E9QEB3	E9QEB3		ccka
OnlyKO34	A0A0R4IHW0	A0A0R4IHW0		cckb
OnlyKO34	Q1L9H0;Q1L9G9;Q1L9G8;Q1L9G6	Q1L9H0;Q1L9G9;Q1L9G8;Q1L9G6	Tetraspanin	cd9b
OnlyKO34	Q5RIJ7;Q5RIJ8	Q5RIJ7;Q5RIJ8		chga
OnlyKO34	A0A2R8Q9U9;E7F143	A0A2R8Q9U9;E7F143		chmp5a
OnlyKO34	A0A286Y9F1	A0A286Y9F1		cltb
OnlyKO34	E7FBE5	E7FBE5		cltcl1
OnlyKO34	E7FE02;E9QEU3	E7FE02;E9QEU3	Clustered mitochondria protein homolog	cluhb
OnlyKO34	Q6P2U9;F1Q731	Q6P2U9;F1Q731	COP9 signalosome complex subunit 3	cops3
OnlyKO34	B7ZVA6	B7ZVA6		cox19
OnlyKO34	D2K289	D2K289		cplx3a
OnlyKO34	E9QGU0;A7LNS7	E9QGU0;A7LNS7		crhb
OnlyKO34	F1Q7M7;F1QYY6	F1Q7M7;F1QYY6		crtc1b
OnlyKO34	X1WDW2	X1WDW2		dchs1a
OnlyKO34	F1QGC8	F1QGC8	D-tyrosyl-tRNA(Tyr) deacylase	dtd1
OnlyKO34	F1Q8H6;A0A2R8QGS9	F1Q8H6;A0A2R8QGS9		ech1
OnlyKO34	F1QS51;A5WUU2	F1QS51		eea1
OnlyKO34	A0A2R8Q843;A0A2R8Q3F0;F1R183;F1Q8G3	A0A2R8Q843;A0A2R8Q3F0;F1R183;F1Q8G3		eif4bb
OnlyKO34	A0A0R4ICV9;F1QYM4;A0A0R4IG09;F1R2E7	A0A0R4ICV9;F1QYM4;A0A0R4IG09		eif4h
OnlyKO34	E9QIK0;E9QE49;A0A2R8QMJ5;E9QFP7;A0A2R8QDV0;A0A2R8RM81	E9QIK0;E9QE49;A0A2R8QMJ5;E9QFP7;A0A2R8QDV0;A0A2R8RM81		emd
OnlyKO34	A0A0R4IB53;U3JAN8;E9QFB8;Q7SZN7	A0A0R4IB53;U3JAN8;E9QFB8;Q7SZN7		enah;evla
OnlyKO34	Q6PC01;F1RA98;A0A2R8QQM5	Q6PC01;F1RA98;A0A2R8QQM5		faua;faub
OnlyKO34	Q6NYE1	Q6NYE1		fgb
OnlyKO34	E7F1Q8	E7F1Q8		FP102272.1
OnlyKO34	Q6DG93	Q6DG93		gap43
OnlyKO34	F6NIQ9	F6NIQ9		gatad2b
OnlyKO34	F1QK55;A2BIK6	F1QK55;A2BIK6		gltscr1
OnlyKO34	B0V2X4	B0V2X4		gria2a
OnlyKO34	I3IST4;I3ITR0;I3ISF3;F1QNY0;E9QCA6;E9QI45	I3IST4;I3ITR0;I3ISF3;F1QNY0;E9QCA6;E9QI45		grna
OnlyKO34	Q6NYV3	Q6NYV3		h1f0
OnlyKO34	A3KPW8	A3KPW8		hpcal4
OnlyKO34	A0A0R4IWJ1;A8E7E7	A0A0R4IWJ1;A8E7E7		itsn1
OnlyKO34	F1QDH4;Q6PHD4	F1QDH4;Q6PHD4		larp6
OnlyKO34	A0A0R4IJJ4	A0A0R4IJJ4		limch1b
OnlyKO34	Q66IB0;A0A2R8QIA2;F1RDK3	Q66IB0;A0A2R8QIA2;F1RDK3		lin7c;lin7b
OnlyKO34	B3DKC5;A0A2R8QPG3	B3DKC5;A0A2R8QPG3		lmna
OnlyKO34	A0A0R4IRN7;A0A0R4IGB5;E7F5B6	A0A0R4IRN7;A0A0R4IGB5;E7F5B6		LOC100002196
OnlyKO34	A0A2R8QBK2;A0A2R8QLJ4;A0A2R8QKM2;F1Q8W9;A0A2R8QCG1;A0A2R8QG93	A0A2R8QBK2;A0A2R8QLJ4;A0A2R8QKM2;F1Q8W9;A0A2R8QCG1;A0A2R8QG93		LOC569976
OnlyKO34	Q5SPG2;Q803J7;Q6NY29;P52161	Q5SPG2;Q803J7;Q6NY29;P52161	Protein max	max
OnlyKO34	Q9DDG2	Q9DDG2		mdkb
OnlyKO34	A0A0R4ILV7;A0A0R4IE40	A0A0R4ILV7;A0A0R4IE40		mprip
OnlyKO34	A0A2R8Q4M1	A0A2R8Q4M1		mrpl49
OnlyKO34	A0A286YAD0;F1QKS0;A0A0R4IPW9;A0A0R4IX49;A0A0R4IB90;E7FCI5	A0A286YAD0;F1QKS0;A0A0R4IPW9		myo5b
OnlyKO34	A5JEM4;Q803Q2;Q7SXI6	A5JEM4;Q803Q2;Q7SXI6	Nuclear distribution protein nudE-like 1-B;Nuclear distribution protein nudE-like 1-A	ndel1a;ndel1b
OnlyKO34	Q6DGM9	Q6DGM9		ndufa7
OnlyKO34	E7FDX3	E7FDX3		ndufaf4
OnlyKO34	Q6PBJ6	Q6PBJ6		ndufb6
OnlyKO34	B0V3W0	B0V3W0		npb
OnlyKO34	Q9DGJ3	Q9DGJ3	Epididymal secretory protein E1	npc2
OnlyKO34	A0A2R8PZA4;F1RD77	A0A2R8PZA4;F1RD77		npm1b
OnlyKO34	Q6NW91	Q6NW91		nptx1l
OnlyKO34	Q9I8P3;E7F0L6;Q9I8P2	Q9I8P3;E7F0L6;Q9I8P2	Pro-neuropeptide Y;Neuropeptide Y;C-flanking peptide of NPY;Peptide YY-A	npy;pyyb;pyya
OnlyKO34	B0S7J7	B0S7J7		nrip2
OnlyKO34	A0A2R8RW02;F6P529	A0A2R8RW02;F6P529		pag1
OnlyKO34	E9QBW4;F1R4H8	E9QBW4;F1R4H8		pdyn
OnlyKO34	A8E7S2	A8E7S2		penka
OnlyKO34	Q1JPY6	Q1JPY6		pfdn2
OnlyKO34	B7TWR3	B7TWR3		pmchl
OnlyKO34	Q567W8	Q567W8		ppp1r14aa
OnlyKO34	Q5RGI5;A0A2R8PZN4	Q5RGI5;A0A2R8PZN4		ppp6r2a
OnlyKO34	F1R6K9;H7BWW9;A0A0R4IHU7;A0A0R4IE66;A0A0R4IAM7;A0A0R4IXE4;Q9W735	F1R6K9;H7BWW9;A0A0R4IHU7;A0A0R4IE66;A0A0R4IAM7;A0A0R4IXE4;Q9W735	Prominin-1-A	prom1a
OnlyKO34	Q1JPY8	Q1JPY8	Paraspeckle component 1	pspc1
OnlyKO34	F1QYQ8;A1L1R5	F1QYQ8;A1L1R5	Protein tyrosine phosphatase domain-containing protein 1	ptpdc1a;ptpdc1
OnlyKO34	A9JTF3;A0A2R8PWN6;Q6P104	A9JTF3;A0A2R8PWN6;Q6P104	Protein quaking-B	qki2;qkib
OnlyKO34	Q5U3A3;A0A2R8QP95;Q6DC92	Q5U3A3;A0A2R8QP95;Q6DC92		ralab;ralba
OnlyKO34	A0A0R4IV43;A0A2R8RXA1;Q642J5	A0A0R4IV43;A0A2R8RXA1;Q642J5	RNA binding protein fox-1 homolog 1	rbfox1
OnlyKO34	Q24JV3	Q24JV3		rpl31
OnlyKO34	Q24JV1	Q24JV1		rpl32
OnlyKO34	Q6P0V6;B0S6P5	Q6P0V6;B0S6P5	60S ribosomal protein L8	rpl8
OnlyKO34	A7E2K4	A7E2K4		rplp2l
OnlyKO34	E7FF70	E7FF70		rps6kl1
OnlyKO34	A3KQQ9;A0A2R8QF03	A3KQQ9;A0A2R8QF03	Secretogranin-3	scg3
OnlyKO34	A0A0H2UKD1;Q5XJK1	A0A0H2UKD1;Q5XJK1	Short coiled-coil protein B	scocb
OnlyKO34	A2BIR7	A2BIR7		sdf2l1
OnlyKO34	Q7ZUC9	Q7ZUC9		sh3bgrl3
OnlyKO34	R4GEY3;E7FAK0;F1R9N6;E7F5A4	R4GEY3;E7FAK0;F1R9N6;E7F5A4		si:ch211-113a14.24;si:ch211-113a14.12;si:dkey-261m9.12
OnlyKO34	A0A2R8QGV6;I3ISE5;E7FBE3;A0A2R8PZP3	A0A2R8QGV6;I3ISE5;E7FBE3;A0A2R8PZP3		si:ch211-165a18.1
OnlyKO34	R4GE45	R4GE45	Guanine nucleotide-binding protein subunit gamma	si:ch211-286b5.5
OnlyKO34	A0A140LH63;A0A140LFZ1;A0A140LH34;A0A140LH11;A0A140LH24	A0A140LH63;A0A140LFZ1;A0A140LH34;A0A140LH11;A0A140LH24		si:ch73-368j24.12
OnlyKO34	Q1L8C0	Q1L8C0		si:dkey-220f10.4
OnlyKO34	R4GEM4;A0A2U3TVI0;E7F888	R4GEM4;A0A2U3TVI0;E7F888	AT-rich interactive domain-containing protein 5B	si:dkey-247f17.3;arid5b
OnlyKO34	F8W5C9;F8W320;G1K2X9;A0A0R4IZ32;Q5TYP8	F8W5C9;F8W320;G1K2X9;A0A0R4IZ32;Q5TYP8	Protein stum homolog	si:dkeyp-59a8.4
OnlyKO34	Q5RG37	Q5RG37		si:dkeyp-72h1.1
OnlyKO34	F1Q5P8;Q803S1	F1Q5P8;Q803S1		smarce1
OnlyKO34	E9QCA0;F1Q5X0	E9QCA0;F1Q5X0		snap29
OnlyKO34	B0V3H3;Q6P2T1	B0V3H3;Q6P2T1		snrpa
OnlyKO34	Q6NZT9	Q6NZT9		srsf2b
OnlyKO34	Q802Y1;A0A0R4IHP9	Q802Y1		srsf4
OnlyKO34	Q6DHJ0;Q5SPH2;Q5SPH1;Q4V988	Q6DHJ0;Q5SPH2;Q5SPH1;Q4V988		srsf5b
OnlyKO34	Q7ZTI0	Q7ZTI0		ssb
OnlyKO34	A0A2R8Q2L1;A0A2R8PZK7;A0A2R8PZL3;A0A2R8Q0L1;A0A2R8RVT7;A0A2R8QFD7;Q5SQE2;B0S761	A0A2R8Q2L1;A0A2R8PZK7;A0A2R8PZL3;A0A2R8Q0L1;A0A2R8RVT7;A0A2R8QFD7;Q5SQE2;B0S761	Syntaxin-binding protein 5-like	stxbp5l
OnlyKO34	F1QRX2;Q6NV25;Q6DI05;Q6DHL4	F1QRX2;Q6NV25;Q6DI05;Q6DHL4	Small ubiquitin-related modifier;Small ubiquitin-related modifier 3-like;Small ubiquitin-related modifier 3;Small ubiquitin-related modifier 2	sumo3b;sumo3l;sumo3;sumo2
OnlyKO34	X1WHC5	X1WHC5		swap70a
OnlyKO34	A0A140LH61;F1RCC9	A0A140LH61;F1RCC9		synpo2la
OnlyKO34	Q7ZV25	Q7ZV25		tbca
OnlyKO34	Q6P0G5	Q6P0G5		tfg
OnlyKO34	Q6DI06	Q6DI06	Mitochondrial import inner membrane translocase subunit Tim10	timm10
OnlyKO34	F1QUA3;A0A0R4IIA7;A0A0R4IKN2	F1QUA3;A0A0R4IIA7		tln2a
OnlyKO34	A0A2R8RPU1;B8JIL3	A0A2R8RPU1;B8JIL3		tlr3
OnlyKO34	E7EXE8	E7EXE8		tnxb
OnlyKO34	F1RBE6	F1RBE6		tp53bp1
OnlyKO34	B0VEQ2	B0VEQ2	Tetraspanin	tspan7b
OnlyKO34	F1R7N8;F1QZQ0	F1R7N8;F1QZQ0		ttna
OnlyKO34	Q1L8T3;F6NM51	Q1L8T3;F6NM51		ubap2l
OnlyKO34	F1Q8U2;E9QFX2	F1Q8U2;E9QFX2		ubqln4
OnlyKO34	E9QI72;Q6NWJ8;F1QDY2;A0A0R4IBN4	E9QI72;Q6NWJ8;F1QDY2;A0A0R4IBN4		ugp2b
OnlyKO34	Q5BJA1	Q5BJA1		zgc:114188
OnlyKO34	A7E2K1;A0A2R8RQ88;A0A2R8QH41	A7E2K1;A0A2R8RQ88;A0A2R8QH41		zgc:171719
OnlyKO34	B3DIW6	B3DIW6		zgc:194578
OnlyKO34	Q7ZUL8	Q7ZUL8		zgc:55558
OnlyKO34	Q4V942;Q502S1;F1QFP9;Q6P124;A1L1U3	Q4V942;Q502S1;F1QFP9;Q6P124;A1L1U3		zgc:56304;g3bp1;g3bp2
-8.02643	E9QBV1;F1R4U8;Q5EAQ7	E9QBV1	Clathrin heavy chain	cltcb
-6.31402	E7EXT3;Q503C7;F8W3T2;A0A1D5NSS4	E7EXT3	Alpha-1,4 glucan phosphorylase	pygmb
-5.76508	Q6PGV1;F1Q4U4	Q6PGV1	V-type proton ATPase subunit d 1	atp6v0d1
-5.74208	X1WBR5	X1WBR5		hspa4l
-5.67424	Q6NVI6	Q6NVI6		cct5
-5.51674	F1QZU7;A0A0G2KZR6	F1QZU7;A0A0G2KZR6		aldh2.2
-5.43444	Q6NWJ5;A9JST4;I3ISC4	Q6NWJ5;A9JST4		tuba8l4
-5.24298	A0A0A0MPL5	A0A0A0MPL5	Fascin	si:ch211-160d14.1
-5.07765	I3IRW7	I3IRW7		abat
-5.04759	Q6YBS2;B8JMD0	Q6YBS2	Adenylyl cyclase-associated protein	cap1
-4.99571	B2GTW6;Q7ZVY5	B2GTW6;Q7ZVY5	Citrate synthase;Citrate synthase, mitochondrial	cs
-4.84137	A5PMV7	A5PMV7		ppp2r1a
-4.79883	O57521	O57521	Heat shock protein HSP 90-beta	hsp90ab1
-4.75271	A0A2R8RLZ9;Q6TNT9	A0A2R8RLZ9;Q6TNT9		gdi2
-4.74639	Q6IQ59	Q6IQ59		uqcrc2b
-4.71053	E7F4R9	E7F4R9	Isocitrate dehydrogenase [NADP]	idh2
-4.68526	A0A0R4ID68;A0A2R8Q476;F1R047;Q66HV8;A0A2R8RZX5	A0A0R4ID68		pfklb
-4.66916	F1R5C0	F1R5C0		syt2a
-4.60846	F1QCD4	F1QCD4	Aspartate aminotransferase	got2b
-4.46978	B0R197	B0R197		vdac3
-4.3557	Q7ZU96;A0A0R4IJT8	Q7ZU96;A0A0R4IJT8		cct8
-4.34043	F1QZL6;CON__Q3ZBD7	F1QZL6	Glucose-6-phosphate isomerase	gpia
-4.32403	B8JJ32;A0A2R8Q818	B8JJ32;A0A2R8Q818	Sideroflexin	sfxn3
-4.26993	A0A0R4IQM9;F1RAZ4;F1RAE9	A0A0R4IQM9		stxbp1a
-4.22774	F1RCA1;E9QEY2;E9QFW7;E7EYF3	F1RCA1		uba1
-4.20905	B8A518;A0A2R8RZK5	B8A518;A0A2R8RZK5		tuba1c
-4.2048	F6NK19;Q6NYJ9;E9QC84;A5PMT0	F6NK19;Q6NYJ9;E9QC84	AP complex subunit beta	ap2b1
-4.18732	F1RCD5;A0A2R8RK76;E7F1L2;A0A0R4IRH4;A0A2R8QJT7;K7DYJ7	F1RCD5;A0A2R8RK76		cadpsb
-4.13268	Q6P972	Q6P972		tuba2
-4.13231	F1RAN8	F1RAN8		rap1gds1
-4.11414	F1RDA6;A0A2R8RNT6	F1RDA6;A0A2R8RNT6		ndufs1
-3.98811	Q6NSN3;F1QUE3;A0A2R8Q5U6;Q1L8E2	Q6NSN3;F1QUE3;A0A2R8Q5U6		uqcrc1
-3.90063	A0A2R8Q4P7;Q8UUT4;A0A2R8RT48	A0A2R8Q4P7;Q8UUT4;A0A2R8RT48		gpm6aa
-3.89948	E9QI46;E9QIL5	E9QI46	Coronin	coro1cb
-3.89468	Q6P977	Q6P977		rab42a
-3.88752	Q6DHT4	Q6DHT4		aldh6a1
-3.88063	Q7T3L3;A0A286YAP4	Q7T3L3;A0A286YAP4		hsp90b1
-3.82414	Q8AWD0	Q8AWD0		vdac2
-3.76926	A2BEN1	A2BEN1		atp6v1aa
-3.73948	Q1LWN2;A0A2R8QEH1;A0A2R8QIV8	Q1LWN2		vtg1
-3.72689	B0S5B9	B0S5B9		sypa
-3.71644	Q7SXP1	Q7SXP1		capzb
-3.71365	A0A0R4IYX8;A0A0R4IBZ8	A0A0R4IYX8		dpysl4
-3.68027	A0A0R4IQ16;F1QSA4	A0A0R4IQ16;F1QSA4		mag
-3.52382	Q08BA1	Q08BA1	ATP synthase subunit alpha	atp5a1
-3.49122	Q7T368;Q1LVS0	Q7T368		pdhb
-3.47862	Q7ZYX4;E9QGU4;E9QD64	Q7ZYX4;E9QGU4;E9QD64		cct6a
-3.45262	F1Q6P4	F1Q6P4	Tetraspanin	cd82a
-3.39785	Q7T334	Q7T334	Malate dehydrogenase	mdh2
-3.39556	F1QWR4;Q7SX99;A0A2R8RJC4	F1QWR4;Q7SX99	Fumarate hydratase, mitochondrial	fh
-3.34886	F1R4C8	F1R4C8		ndufs3
-3.32885	B8JI17;E7FCT1;A0A140LGJ7	B8JI17;E7FCT1;A0A140LGJ7		psap
-3.3175	A2AR68;A0A0R4IED7	A2AR68		gdi1
-3.26993	B7ZV62	B7ZV62		nsfa
-3.23702	Q9PVK4	Q9PVK4	L-lactate dehydrogenase B-A chain	ldhba
-3.22988	Q804W1	Q804W1		pvalb6
-3.21577	Q5RG12	Q5RG12		hsp90aa1.2
-3.15121	Q4V914;A0A0R4IZ93;A0A0R4IAE9;A0A0R4IXR3;Q1RLR9	Q4V914;A0A0R4IZ93;A0A0R4IAE9	Core histone macro-H2A	h2afy2
-3.13666	F1QZ09;F1R515;R4GEU0	F1QZ09		aclya
-3.11765	Q6P5M9;A0A0R4IXL7	Q6P5M9		tubb4b
-3.11358	Q5RH26	Q5RH26	ATP synthase subunit gamma	atp5c1
-3.06851	Q7ZVF3	Q7ZVF3	Succinate dehydrogenase [ubiquinone] flavoprotein subunit, mitochondrial	sdha
-3.05112	E7FCD8	E7FCD8		atp6v1ab
-3.02299	Q8JHI0;A2CEZ0	Q8JHI0		slc25a5
-3.02182	A0A2R8QV67;A0A2R8QN47;F1Q7L0;A0A2R8RWE8	A0A2R8QV67;A0A2R8QN47;F1Q7L0		vtg4
-3.00411	Q7ZV39	Q7ZV39		zgc:56235
-2.97051	Q7ZVB2;B0S7W5;B0S7W3;A0A2R8Q3R8	Q7ZVB2;B0S7W5;B0S7W3	Aldehyde dehydrogenase family 9 member A1-A	aldh9a1a;aldh9a1a.2;aldh9a1a.1
-2.94442	Q6P948;A0A0R4IT09;A0A2R8QAA8;A0A2R8Q5C3;F1QBT9;E7F9W7;E9QBJ0	Q6P948;A0A0R4IT09;A0A2R8QAA8	Pyruvate dehydrogenase E1 component subunit alpha	pdha1a
-2.92853	A0A2R8Q8X0;Q6IQJ2;A0A2R8QCY8	A0A2R8Q8X0;Q6IQJ2		zgc:55461
-2.8886	A1L271	A1L271		gnb5a
-2.88126	A0A0G2L559	A0A0G2L559		N/A
-2.87073	Q5XJS8	Q5XJS8		hsd17b10
-2.79011	Q803G3;A8E583	Q803G3	Serine/threonine-protein phosphatase	ppp2cb
-2.7901	Q6DGT8	Q6DGT8		s100b
-2.77971	E9QFU8;E9QCQ6	E9QFU8;E9QCQ6	Branched-chain-amino-acid aminotransferase	bcat2
-2.76732	Q7T356;F1RBF6;F8W493	Q7T356;F1RBF6;F8W493	14-3-3 protein beta/alpha-B	ywhabb
-2.75417	Q7ZUI4	Q7ZUI4	Thioredoxin	zgc:56493
-2.74647	A0A0R4IG45;F8W429	A0A0R4IG45;F8W429		dnm1a
-2.70703	Q6P3J5	Q6P3J5		eef2b
-2.70494	F1QKY8	F1QKY8		tubb2
-2.69693	F1QET7	F1QET7	Fascin	fscn1a
-2.62988	F1QSI9;F1Q7L6	F1QSI9;F1Q7L6		slc3a2a
-2.60933	B8JLR6	B8JLR6		si:ch211-251b21.1
-2.59943	Q5RGB5	Q5RGB5		rab3ab
-2.58177	A8KC02	A8KC02		cbr1l
-2.56044	A4FUM8	A4FUM8		atp6v1b2
-2.55436	E7FC32	E7FC32		tubb1
-2.5344	Q90WA5	Q90WA5		pdia6
-2.50705	F1R3D3;Q5MJ86;E9QIH5	F1R3D3;Q5MJ86	Glyceraldehyde-3-phosphate dehydrogenase;Glyceraldehyde-3-phosphate dehydrogenase 2	gapdhs;gapdh-2
-2.5041	F8W4M7;A0A2R8RID5	F8W4M7;A0A2R8RID5		aco2
-2.48819	Q6PE34	Q6PE34		zgc:65894
-2.48101	Q9DDU5;Q50LC6	Q9DDU5		gstp1
-2.47927	F1QC70;A0A2R8QMC2;Q4KMC8	F1QC70;A0A2R8QMC2;Q4KMC8	Fructose-bisphosphate aldolase;Fructose-bisphosphate aldolase C-A	aldoca
-2.45006	A8E7G6	A8E7G6		prdx3
-2.42516	Q9I8N9;F8W3N3;F8W4L9	Q9I8N9;F8W3N3;F8W4L9		fabp7a
-2.41842	Q9I8V1;Q6XNL8;Q6IQR3;Q6IQL9;F1QUN8;Q6DHS1;A0A2R8RJJ2	Q9I8V1;Q6XNL8;Q6IQR3;Q6IQL9;F1QUN8;Q6DHS1;A0A2R8RJJ2		actc1b;acta1b;actc1a;acta1a;acta2
-2.40595	E7FE03;X1WG01	E7FE03;X1WG01		napba
-2.35185	A0A2R8QP59;A2BGE0	A0A2R8QP59;A2BGE0		stxbp1b
-2.3433	Q6TNU6	Q6TNU6	Dihydrolipoyl dehydrogenase	dldh
-2.33472	A8WGC6	A8WGC6	ATP synthase subunit beta	atp5b
-2.2892	F1QF00	F1QF00		pgm1
-2.28508	B0S5C5;A0A0G2KML7	B0S5C5		acaa2
-2.27632	A5PL98	A5PL98	Succinate dehydrogenase [ubiquinone] iron-sulfur subunit, mitochondrial	sdhb
-2.27428	Q6P980	Q6P980	Superoxide dismutase	sod2
-2.27074	Q7ZUZ7;Q6NYD8;E9QEB6;Q803D1;Q6DC20	Q7ZUZ7;Q6NYD8;E9QEB6;Q803D1;Q6DC20		arf1l;arf2;arf1;arf4a
-2.25866	Q5SPJ4;Q5SPJ1	Q5SPJ4;Q5SPJ1		serpina1;serpina1l
-2.25813	Q6P967;A0A2R8Q3R6	Q6P967;A0A2R8Q3R6		gnao1b
-2.24957	Q5RKP9;A0A2R8RNG4;B0S554;F8W573;B8JLJ7	Q5RKP9		gna11b
-2.23471	A0A2R8QFE5;E7F5R2	A0A2R8QFE5;E7F5R2		LOC100151589
-2.23381	Q6ZM17	Q6ZM17		OTTDARP00000002008
-2.2328	A0A0R4I9N0	A0A0R4I9N0		purab
-2.20347	E9QDQ2;A2BGW3;A0A2R8RRG1	E9QDQ2;A2BGW3		camk2b1
-2.15376	A0A2R8QFM8;A8DZ95	A0A2R8QFM8;A8DZ95		dpysl2b
-2.15285	Q1LVL2;A0A2R8RMW6;A0A286YAH8;Q1LVL3;Q4V983;F1QBG7	Q1LVL2;A0A2R8RMW6;A0A286YAH8;Q1LVL3	Alanine--tRNA ligase, cytoplasmic	aars
-2.1508	Q7T3G2	Q7T3G2		ywhah
-2.13915	A0A0R4IPH2	A0A0R4IPH2		tubb2b
-2.13222	Q7T1D8	Q7T1D8		phb
-2.10417	F1Q8Y0;A4JYK9	F1Q8Y0;A4JYK9		zgc:110372
-2.07995	B3DIT1;A5A5E1;A0A2R8PX02;F1QE65;Q90YM8	B3DIT1;A5A5E1;A0A2R8PX02		cyfip2
-2.05563	F1Q8W8	F1Q8W8		calr
-2.05333	A0A0R4I9C6	A0A0R4I9C6		ufm1
-2.03977	F1R4K1	F1R4K1		tubb4b
-2.0304	A9C3T0	A9C3T0		prkar2aa
-2.03024	Q6ZM12	Q6ZM12		OTTDARP00000002003
-2.00965	Q90486;O93548;F6NT71;Q7T1B0	Q90486	Hemoglobin subunit beta-1	ba1
-2.00351	Q7SXA3;B0R193;Q3B7P7;A0A0N4STS4;A0A2R8RR55;B0R189;F1QHN6;A0A0N4SUD2	Q7SXA3;B0R193;Q3B7P7;A0A0N4STS4;A0A2R8RR55;B0R189;F1QHN6;A0A0N4SUD2		rps27a;ubb;uba52;si:ch211-202a12.4
-1.99098	A0A2R8Q6T7	A0A2R8Q6T7		dpysl2a
-1.97564	F1QE30;F1QEY7	F1QE30;F1QEY7	V-type proton ATPase subunit a	atp6v0a1b;atp6v0a1a
-1.9653	F8W4C4;Q1MT86	F8W4C4;Q1MT86	Ubiquitin carboxyl-terminal hydrolase	usp5
-1.96079	Q6AZA0	Q6AZA0	Acetyl-CoA acetyltransferase, mitochondrial	acat1
-1.88371	Q7SXN6;Q6DGY8;A0A0R4ISC7;Q6GQM3	Q7SXN6;Q6DGY8;A0A0R4ISC7;Q6GQM3	Proteasome subunit alpha type	psma6a;psma6b;psma6l
-1.87828	F1Q6G8	F1Q6G8		atp1b1b
-1.8582	Q567Y4	Q567Y4		ndufb9
-1.81859	B8JI00	B8JI00		suclg1
-1.79126	Q24JW4;B0UYL5	Q24JW4		flj13639
-1.7841	A0A2R8RZF2;A0A2R8Q5E6;A0A2R8RN51;G1K2E7;A0A2R8QKB4;Q90275	A0A2R8RZF2;A0A2R8Q5E6;A0A2R8RN51;G1K2E7;A0A2R8QKB4;Q90275	Cadherin-2	cdh2
-1.78321	F1QR62;F8W3R8;B1H1J6	F1QR62		crmp1
-1.78108	Q7ZUS9	Q7ZUS9		etfa
-1.77369	Q6AZC1;A0A0G2KCK6	Q6AZC1		psmc5
-1.77363	Q6P969	Q6P969	Elongation factor 1-alpha	eef1a1a
-1.74207	Q803J3	Q803J3		rab2a
-1.71295	Q502C8;F1QCE3	Q502C8;F1QCE3		prdx5
-1.67849	Q92005;A0A2R8QSR4;A0A2R8Q469	Q92005;A0A2R8QSR4;A0A2R8Q469	Elongation factor 1-alpha	eef1a
-1.67738	A0A2R8QEC5;A0A2R8QC07;F1QFQ6	A0A2R8QEC5;A0A2R8QC07;F1QFQ6		dlst
-1.64781	A0A2R8Q2Z0;P17561	A0A2R8Q2Z0;P17561	Ependymin	epd
-1.637	E7FEZ7;A0A2R8QV26;F1QEU8;A0A2R8QD06;E9QD04	E7FEZ7;A0A2R8QV26;F1QEU8;A0A2R8QD06;E9QD04		ndrg3a
-1.63526	E7F1Y1;F1QFZ7	E7F1Y1;F1QFZ7		nfasca
-1.63288	Q8AY63;R4GE87;F6NIF4;R4GEP9;R4GDX0	Q8AY63;R4GE87;F6NIF4		ckbb
-1.60814	Q7SYD0	Q7SYD0		cbr1
-1.57564	Q7ZZ04	Q7ZZ04		echs1
-1.56912	F1QF86;A0A0R4IF09;A0A2R8RS59	F1QF86;A0A0R4IF09	Serine/threonine-protein phosphatase	ppp3ccb
-1.56291	Q6P102	Q6P102		ywhabl
-1.55655	A0A2R8Q0F5;A0A0R4IJ30;Q5U3A7;A0A2R8Q487;A0A0R4ILJ7	A0A2R8Q0F5;A0A0R4IJ30;Q5U3A7;A0A2R8Q487	Dynamin-like 120 kDa protein, mitochondrial;Dynamin-like 120 kDa protein, form S1	opa1
-1.55003	F1QXV8	F1QXV8	Phosphoglycerate kinase	pgk1
-1.54293	Q5RGY8;F6NT66	Q5RGY8		dpysl5b
-1.53986	F1QIF7	F1QIF7		slc44a2
-1.52097	Q7ZVJ0;A5WWI6	Q7ZVJ0;A5WWI6	Profilin	pfn2l
-1.51359	Q6DRD1	Q6DRD1		atp5o
-1.50849	E9QB41;Q5XJ62;A0A2R8QJ29;F1QWU4;A0A2R8QES8;A0A2R8RYI8;E9QC87;A0A2R8QAG2	E9QB41;Q5XJ62;A0A2R8QJ29;F1QWU4;A0A2R8QES8;A0A2R8RYI8		myl6
-1.50345	A0A0R4IMF8;Q6NYR4;A0A2R8Q860;A0A2R8QEN9;Q90473;Q1LY29;A5PMG2;Q1LY27	A0A0R4IMF8;Q6NYR4;A0A2R8Q860;A0A2R8QEN9;Q90473	Heat shock cognate 71 kDa protein	hspa8
-1.47764	Q9DGL2;A0A0R4IUE0;A0A0R4ICY9;A0A0R4IZ15	Q9DGL2;A0A0R4IUE0;A0A0R4ICY9		atp1b2a
-1.47379	O93423;A0A2R8Q993;F1QCQ7;A0A2R8RTR5;A0A2R8QIZ7;A0A2R8QD47;A0A0R4IGK4;E9QIN9;F1R5A4;A5PLE0	O93423;A0A2R8Q993;F1QCQ7;A0A2R8RTR5;A0A2R8QIZ7;A0A2R8QD47;A0A0R4IGK4;E9QIN9;F1R5A4;A5PLE0		stom;stoml3b;stoml3a
-1.47119	A0A0R4IGP6;Q7ZVT2;A0A0R4IAV3;A0A0R4IAN1;A0A0R4IHV1	A0A0R4IGP6;Q7ZVT2	Pyruvate kinase	pkma
-1.44739	F1QV19	F1QV19		ggctb
-1.4458	A0A0R4IPV5	A0A0R4IPV5		p4hb
-1.43608	Q7ZVF9;F1QC15	Q7ZVF9	Actin, cytoplasmic 2;Actin, cytoplasmic 2, N-terminally processed	actbb
-1.42926	Q6GQM9;F6NUZ4	Q6GQM9		eno2
-1.42461	A0A0R4II73;A0A0R4IHT0;A0A0R4IB76	A0A0R4II73;A0A0R4IHT0		slc25a12
-1.42129	A5PLJ7	A5PLJ7		oxsr1a
-1.39323	Q6P5K3;Q9PV90;F8W4I2	Q6P5K3;Q9PV90;F8W4I2	60S acidic ribosomal protein P0	rplp0
-1.32557	Q7ZUN7;E9QB96	Q7ZUN7		ckmt1
-1.32403	B3DI16;A0A2R8RHQ9;A0A0R4IEQ0;F6PAM1	B3DI16;A0A2R8RHQ9;A0A0R4IEQ0;F6PAM1		gna11a
-1.31577	A0A140LG76;Q7SY23	A0A140LG76;Q7SY23	Delta-1-pyrroline-5-carboxylate dehydrogenase, mitochondrial	aldh4a1
-1.31084	E9QD37;Q7ZUR2;Q7ZUK1;Q7SXH5;Q6PC58;Q6PBX6;A4QNX5;A9JRT4	E9QD37;Q7ZUR2;Q7ZUK1;Q7SXH5;Q6PC58;Q6PBX6;A4QNX5;A9JRT4		ube2d1a;ube2d3;ube2d2;ube2d1b;ube2d4
-1.27107	Q6DI22	Q6DI22		hadh
-1.25013	F1QPB5;F1Q856	F1QPB5		sept5a
-1.23253	Q9DGI4	Q9DGI4		atp1b3b
-1.21928	A2CE73;Q6NW56;A0A0R4ISK8	A2CE73;Q6NW56;A0A0R4ISK8		khdrbs1a
-1.21595	A0A2R8PZT6;G1K2X0	A0A2R8PZT6;G1K2X0		ttnb
-1.21496	A0A0G2L1F5;A0A140LGS5;A0A140LG71	A0A0G2L1F5;A0A140LGS5		sptbn1
-1.20982	B8JLJ3	B8JLJ3		ywhaz
-1.19404	Q7ZUP5;A0A0R4IH71	Q7ZUP5;A0A0R4IH71		dnaja2
-1.18971	Q6PBK9;A0A2R8QA71;A0A2R8Q8M1	Q6PBK9;A0A2R8QA71;A0A2R8Q8M1		prdx6
-1.1739	Q5TZ27;Q504A0;F1QCC9	Q5TZ27		syt1a
-1.16556	B3DH85;E9QDC6	B3DH85		ncam1a
-1.13347	Q498W6;Q5RH31	Q498W6;Q5RH31		ndufa12
-1.11972	F8W4C0;F1QXB0	F8W4C0;F1QXB0		sptbn2
-1.10169	F1R0A8	F1R0A8		syn2a
-1.08233	Q801E6;B8JMY8	Q801E6	Malate dehydrogenase	mdh1aa
-1.07878	F1R4G7;A0A2R8RS68;X1WBB9;A0A0R4ILY0	F1R4G7;A0A2R8RS68;X1WBB9;A0A0R4ILY0		nova2
-1.075	F1QK94;A0A2R8QHM9;A0A0R4INS3	F1QK94;A0A2R8QHM9;A0A0R4INS3		amph
-1.07074	B0UXI4	B0UXI4		syn1
-1.05864	A2BGK0	A2BGK0	Phosphatidate cytidylyltransferase	cds2
-1.04777	Q6ZM50;A0A0R4IEP3;A0A2R8Q153	Q6ZM50;A0A0R4IEP3;A0A2R8Q153		capza1b
-1.03637	Q6PBP1;F8W442;A0A2R8QCW0	Q6PBP1;F8W442;A0A2R8QCW0		gnao1a
-1.02748	F1R3A6;Q642J1	F1R3A6;Q642J1	Peptidyl-prolyl cis-trans isomerase	fkbp1ab
-1.0133	Q6P3L3	Q6P3L3		hspa5
-1.00168	A2BGU8;I3ISI2;I3ISV7;E7FGH0	A2BGU8	Neuronal-specific septin-3	sept3
-0.962082	A4IGC1	A4IGC1		nptna
-0.953037	F1R446;F1QDX2	F1R446		spna2
-0.949306	Q6PH57	Q6PH57	Guanine nucleotide-binding protein G(I)/G(S)/G(T) subunit beta-1	gnb1
-0.925671	F1QFC0	F1QFC0		hspa9
-0.920488	F1RC03;F8W5S2	F1RC03		atp2b2
-0.868659	Q52PJ5;E9QDU7	Q52PJ5	Dihydropyrimidinase-related protein 3	dpysl3
-0.861725	Q6P0T0;A0A0R4ISC4;K7DYG6	Q6P0T0		ndufs8a
-0.854582	F1QGL7;Q6DGS3;A0A0R4I9B3	F1QGL7;Q6DGS3;A0A0R4I9B3	Calcium/calmodulin-dependent protein kinase type II delta 2 chain	camk2d2
-0.850135	Q6ZM13	Q6ZM13		si:ch211-5k11.6
-0.846155	A0A0R4INT7;B8JIC5	A0A0R4INT7;B8JIC5		homer1b
-0.837523	B3DIV6	B3DIV6	Acetyltransferase component of pyruvate dehydrogenase complex	dlat
-0.71348	F1Q890;E9QGF2	F1Q890		plg
-0.698043	A0A2R8Q5A6	A0A2R8Q5A6		wu:fb95e10
-0.668836	X1WD98;A0A2R8QPQ7	X1WD98;A0A2R8QPQ7		shprh
-0.663631	Q58EE9	Q58EE9	Glial fibrillary acidic protein	gfap
-0.552129	Q4V8S5;E9QJP8	Q4V8S5;E9QJP8		acbd7
-0.544251	A0A0R4IGG3;A0A2R8QNR8;Q90XG0;E9QBF0	A0A0R4IGG3;A0A2R8QNR8;Q90XG0;E9QBF0	Triosephosphate isomerase B;Triosephosphate isomerase	tpi1b
-0.501453	F1R9V3;R4GEU2	F1R9V3		si:dkey-4p15.3
-0.427268	Q803Q7;Q6P043	Q803Q7;Q6P043	Fructose-bisphosphate aldolase	aldoaa;aldoab
-0.426502	A0A2R8Q6V3;Q6NWF6	A0A2R8Q6V3;Q6NWF6	Keratin, type II cytoskeletal 8	krt8
-0.384141	F1RC82;I3ISQ6	F1RC82;I3ISQ6		pvrl1b
-0.340477	F8W238;A3KH15	F8W238;A3KH15		si:ch211-113g11.6
-0.333363	Q9DGL6	Q9DGL6		atp1a1a.1
OnlyWT34	A0A2R8Q5I9;A0A0G2KK56;A0A2R8QRP7	A0A2R8Q5I9;A0A0G2KK56;A0A2R8QRP7		N/A
OnlyWT34	A0A0R4II13;A0A0R4IC72	A0A0R4II13;A0A0R4IC72		N/A
OnlyWT34	A0A2R8PVJ3	A0A2R8PVJ3		N/A
OnlyWT34	A0A2R8Q6W4	A0A2R8Q6W4		N/A
OnlyWT34	F8W2X9;E7F2Y6	F8W2X9;E7F2Y6		abca1b
OnlyWT34	Q6DRD9	Q6DRD9	Alpha/beta hydrolase domain-containing protein 11	abhd11
OnlyWT34	Q7ZYY0	Q7ZYY0		acad8
OnlyWT34	F1QIL6	F1QIL6		acad9
OnlyWT34	A2CG95;A2CG94	A2CG95		acadm
OnlyWT34	F1Q783;Q6AXI7	F1Q783;Q6AXI7		acads
OnlyWT34	F1QFQ7;A0A0G2L3J0;F8W3E0	F1QFQ7;A0A0G2L3J0		acadsb
OnlyWT34	F1Q8J4	F1Q8J4		acadvl
OnlyWT34	F1R511;F8W252;A0A2R8QHX9;E7F537;F1QDA1	F1R511;F8W252		acanb
OnlyWT34	Q5SPA3;Q5SPA4	Q5SPA3;Q5SPA4		acat2
OnlyWT34	B0S5S9;Q4V8X4	B0S5S9;Q4V8X4	Acyl-CoA-binding domain-containing protein 6	acbd6
OnlyWT34	F1QM42	F1QM42	Aconitate hydratase	aco1
OnlyWT34	F1Q7G7	F1Q7G7		acot7
OnlyWT34	Q7T175;F1R5C2;F1R961;A0A2R8QMR4;Q32PS1;F1R1X8	Q7T175;F1R5C2;F1R961;A0A2R8QMR4;Q32PS1;F1R1X8		acot9.1;acot9.2
OnlyWT34	F1QH99;A0A0R4IBG2	F1QH99;A0A0R4IBG2		acp1
OnlyWT34	E7F351	E7F351		acsl6
OnlyWT34	B8JHU4;F1QER4	B8JHU4		actn1
OnlyWT34	Q4V943;Q7ZUZ2	Q4V943;Q7ZUZ2		actr1
OnlyWT34	I3ITK2;F1R008	I3ITK2;F1R008		actr10
OnlyWT34	F1QEB3	F1QEB3		actr3
OnlyWT34	F1QKV8	F1QKV8		actr3b
OnlyWT34	A3QJU3;A0A2R8QCE7	A3QJU3;A0A2R8QCE7	AarF domain-containing protein kinase 4	adck4
OnlyWT34	A0A2R8QSN4;F1QW07;A0A2R8RL55	A0A2R8QSN4;F1QW07;A0A2R8RL55		add3b
OnlyWT34	F1R7D0	F1R7D0		adgrb3
OnlyWT34	Q6NXA6	Q6NXA6	S-(hydroxymethyl)glutathione dehydrogenase	adh5
OnlyWT34	A0A0R4IV67;A0A0R4IA63	A0A0R4IV67		agla
OnlyWT34	A0A0R4IPG9;A0A0R4IJ40;A0A2R8RHN2;F1R074	A0A0R4IPG9;A0A0R4IJ40;A0A2R8RHN2;F1R074		agrn
OnlyWT34	Q803T5	Q803T5	Adenosylhomocysteinase	ahcy
OnlyWT34	A0A0R4IE20;Q29RB9;Q5RIK4;Q5RIK5	A0A0R4IE20;Q29RB9		ahsa1a
OnlyWT34	A5WWI5	A5WWI5		ahsg2
OnlyWT34	F1RBU6;F1RBU0;A2BGE5;A2BGE4	F1RBU6;F1RBU0;A2BGE5		aifm1
OnlyWT34	A5PMF1	A5PMF1		ak5
OnlyWT34	Q6DHD5;A0A2R8RZR0	Q6DHD5;A0A2R8RZR0		akr7a3
OnlyWT34	Q90Y03	Q90Y03		aldh1a2
OnlyWT34	A2BGR9	A2BGR9		aldh2.1
OnlyWT34	F1Q5B5;E9QCQ8;E9QHW5	F1Q5B5;E9QCQ8	Alkaline phosphatase	alpl
OnlyWT34	B8JIS9	B8JIS9		ampd2
OnlyWT34	A2BIB9;A0A0R4IYL7;A2BIC1	A2BIB9;A0A0R4IYL7		ank2b
OnlyWT34	A0A2R8RUP4;F1QNB1;F1QNB3;A0A2R8RN38	A0A2R8RUP4;F1QNB1		ank3a
OnlyWT34	Q7ZUP0;E9QB42;F1Q4N7	Q7ZUP0;E9QB42	Acidic leucine-rich nuclear phosphoprotein 32 family member A	anp32a
OnlyWT34	Q6NUW5;I3ITE4	Q6NUW5	Acidic leucine-rich nuclear phosphoprotein 32 family member E	anp32e
OnlyWT34	F8W2N0	F8W2N0		anxa11b
OnlyWT34	F1REH8	F1REH8	Annexin	anxa13
OnlyWT34	A8E7L3;A8E7K8;A8E7L0;A8E7L2;A8E7L1;A8E7K9	A8E7L3;A8E7K8;A8E7L0;A8E7L2;A8E7L1	Annexin	anxa13l
OnlyWT34	Q6P603;A0A2R8QQY8	Q6P603;A0A2R8QQY8	Annexin	anxa2a
OnlyWT34	Q5U369	Q5U369	Annexin	anxa3b
OnlyWT34	Q6P0V8;A0A0R4IKN3	Q6P0V8;A0A0R4IKN3	Annexin	anxa5b
OnlyWT34	X1WD71	X1WD71		ap2a1
OnlyWT34	I3IT87;G1K2F5;F1RD00;F1Q9V1;A0A0R4IL09;Q7ZW98;Q6NWK2;F1QLI6	I3IT87;G1K2F5;F1RD00;F1Q9V1;A0A0R4IL09;Q7ZW98;Q6NWK2	AP-2 complex subunit mu-B;AP-2 complex subunit mu-A	ap2m1b;ap2m1a
OnlyWT34	A0A0G2KQL4;A0A0G2L8C2	A0A0G2KQL4;A0A0G2L8C2		ap3b2
OnlyWT34	A0A2R9YJQ0;A0A0R4IWF9;F1QTR9;A0MTA1;H0WED1;H0WEZ7;H0WFG1;H0WFB7	A0A2R9YJQ0;A0A0R4IWF9;F1QTR9;A0MTA1;H0WED1;H0WEZ7	DNA-(apurinic or apyrimidinic site) lyase	apex1
OnlyWT34	Q6DHK1	Q6DHK1	NAD(P)H-hydrate epimerase	apoa1bp
OnlyWT34	F1QHR0	F1QHR0		apoa4b.1
OnlyWT34	A5WUQ7;A0A286YBH9	A5WUQ7;A0A286YBH9		apobb.2
OnlyWT34	O42364;E9QBB8	O42364	Apolipoprotein Eb	apoeb
OnlyWT34	A0A2R8QES3;F1Q7J1	A0A2R8QES3;F1Q7J1		apool
OnlyWT34	F1RB27	F1RB27		appl2
OnlyWT34	E9QHI0;E7FEI6	E9QHI0;E7FEI6		arhgap4b
OnlyWT34	E7FFB4;Q499A1;K7DY37;F1QWQ1	E7FFB4;Q499A1;K7DY37;F1QWQ1		arid4a
OnlyWT34	Q6P2T5	Q6P2T5		arpc2
OnlyWT34	Q6NZZ2;A0A2R8QAS5;E9QJ46;A0A2R8Q7L1	Q6NZZ2;A0A2R8QAS5;E9QJ46;A0A2R8Q7L1		arpc4;arpc4l
OnlyWT34	B0S516	B0S516	Actin-related protein 2/3 complex subunit 5	arpc5lb
OnlyWT34	B3DI91;A0A0R4IM47;F1QBI5	B3DI91;A0A0R4IM47;F1QBI5		asap1a
OnlyWT34	Q6IQE5	Q6IQE5	ATPase asna1	asna1
OnlyWT34	A0A0G2KPR3;A0A140LFM5;A0A140LGV5	A0A0G2KPR3;A0A140LFM5;A0A140LGV5		atg7
OnlyWT34	A2CEW4	A2CEW4		atic
OnlyWT34	Q9DGL3	Q9DGL3		atp1b1a
OnlyWT34	Q90Z34	Q90Z34		atp1b2b
OnlyWT34	A0A0R4IVG9;Q6ZM60;A0A0R4IQS8;A9C3Q5;A9C3Q4	A0A0R4IVG9;Q6ZM60;A0A0R4IQS8;A9C3Q5;A9C3Q4	Calcium-transporting ATPase	atp2a2b;atp2a2a
OnlyWT34	A2BIP1;F1Q4P9;A0A2R8QJH4	A2BIP1;F1Q4P9;A0A2R8QJH4		atp2a3
OnlyWT34	B8JIS1	B8JIS1		atp5f1
OnlyWT34	Q6P6E0	Q6P6E0		atp5l
OnlyWT34	F1R9A7	F1R9A7		atp6ap1a
OnlyWT34	Q7T385	Q7T385	V-type proton ATPase subunit C 1-A	atp6v1c1a
OnlyWT34	A8E5B0;Q08BV9	A8E5B0;Q08BV9		atp8a1
OnlyWT34	Q90485	Q90485	Hemoglobin subunit beta-2	ba2
OnlyWT34	A0A0R4IXT8	A0A0R4IXT8		bcan
OnlyWT34	Q4VBU0	Q4VBU0		bckdha
OnlyWT34	E7FDU0;A0A2R8QUY1	E7FDU0;A0A2R8QUY1		bckdhb
OnlyWT34	Q1LX53;A0A2R8QI00	Q1LX53;A0A2R8QI00		bcl2l13
OnlyWT34	Q6DHC4;E7F463;F1QFC2;F1R886	Q6DHC4;E7F463;F1QFC2;F1R886		bfb;cfb
OnlyWT34	F1QDZ6	F1QDZ6		bin1a
OnlyWT34	B0S5N7	B0S5N7		blvra
OnlyWT34	G1K2N2;Q6IQ86	G1K2N2;Q6IQ86	Probable protein BRICK1	brk1
OnlyWT34	F1R3F7;F1R968	F1R3F7;F1R968		c1qbp
OnlyWT34	B8JKW4	B8JKW4		c3a.1
OnlyWT34	F1QV29;F1QX13	F1QV29;F1QX13		c3a.2;c3a.3
OnlyWT34	B8A565	B8A565		c9
OnlyWT34	F1R454	F1R454		ca2
OnlyWT34	F1QZX2	F1QZX2		ca4a
OnlyWT34	B0V1F9	B0V1F9		ca8
OnlyWT34	E7F0T7;Q6DH55	E7F0T7		CABZ01087197.1
OnlyWT34	F1R7M3;Q1MTF2	F1R7M3;Q1MTF2		cacna2d2b
OnlyWT34	B0S6K3	B0S6K3		cacybp
OnlyWT34	Q6PE26;A0A0R4IL29	Q6PE26		calr3a
OnlyWT34	E7F2G0;I3IT67	E7F2G0		camk2a
OnlyWT34	F1QW17;A0A0R4IQT3;A0A2R8PWY6;A0A2R8QIR1;A0A286YAD2	F1QW17;A0A0R4IQT3;A0A2R8PWY6;A0A2R8QIR1;A0A286YAD2		camk2g2
OnlyWT34	Q568I9	Q568I9		camk4
OnlyWT34	Q7SY49	Q7SY49	CaM kinase-like vesicle-associated protein	camkv
OnlyWT34	F1QKS4	F1QKS4		canx
OnlyWT34	A5PMP1;A0A0R4IG81	A5PMP1;A0A0R4IG81		capn1b
OnlyWT34	X1WFZ2;B3DFQ1;A0A2R8PV64	X1WFZ2;B3DFQ1;A0A2R8PV64		capns1b
OnlyWT34	A0A0H2UKX0;F1QWL2;B3DH78	A0A0H2UKX0;F1QWL2;B3DH78		caska
OnlyWT34	Q6DI16	Q6DI16	Calsequestrin	casq2
OnlyWT34	A0A0R4IGK9;A0A0R4II89;Q9PT92	A0A0R4IGK9;A0A0R4II89;Q9PT92	Catalase	cat
OnlyWT34	E7FCY3	E7FCY3		ccdc136b
OnlyWT34	E9QD51	E9QD51		ccdc136b
OnlyWT34	A0A0G2KUJ0	A0A0G2KUJ0		cct2
OnlyWT34	Q7T2P2	Q7T2P2	T-complex protein 1 subunit gamma	cct3
OnlyWT34	A0A0R4I9W0;A0A2R8QCJ3;F1R6D1	A0A0R4I9W0;A0A2R8QCJ3;F1R6D1		cdh13
OnlyWT34	Q9DE44;F1RDQ7;Q7ZWB1;Q7T3L7;E9QFH2;I3IT74;A8WG02;Q7SXE8;A0A2R8QIS4;E7F9R5;A0A2R8S0E1;A0A2R8PZN2;A0A2R8Q0V9;B0UYG3;Q5RHX9;E7F092;F1R6Y1;Q1RLU9	Q9DE44		cdk5
OnlyWT34	E7FC97	E7FC97		cdr2a
OnlyWT34	A0A0R4IU19	A0A0R4IU19		ces2b
OnlyWT34	Q6PBP6;E9QEC3	Q6PBP6;E9QEC3		chchd10
OnlyWT34	A0A0R4IUL1;Q5RH04	A0A0R4IUL1;Q5RH04		chchd3a
OnlyWT34	A0A2R8QQI9;A0A286YA23;A0A2R8RIR6;A0A0H2UKQ6	A0A2R8QQI9;A0A286YA23;A0A2R8RIR6;A0A0H2UKQ6		chl1b
OnlyWT34	Q7T306	Q7T306		ckmb
OnlyWT34	F1R161;A3KPT4;Q6NYW6;I3IS24;A0A2R8QJ13	F1R161;A3KPT4;Q6NYW6	CLIP-associating protein 2	clasp2
OnlyWT34	Q08BY9	Q08BY9		clgn
OnlyWT34	A0A0R4IRJ8	A0A0R4IRJ8		clic1
OnlyWT34	F1QIN6;A0A2R8RIP5;A0A2R8QG18;A0A2R8Q8R7;F8W339;A0A286YAU5	F1QIN6;A0A2R8RIP5;A0A2R8QG18;A0A2R8Q8R7;F8W339;A0A286YAU5		clip2
OnlyWT34	F1R966;A0A286YAZ4;E9QD79;A0A2R8PXZ0	F1R966;A0A286YAZ4;E9QD79;A0A2R8PXZ0	Clathrin heavy chain	cltca;cltcb
OnlyWT34	Q5RH89;Q0E671	Q5RH89;Q0E671		cmasa
OnlyWT34	A3KQX1	A3KQX1		cndp2
OnlyWT34	Q7T303	Q7T303	Calponin	cnn3a
OnlyWT34	F1QCV0;A0A2R8Q4K7;A0A2R8QA12	F1QCV0;A0A2R8Q4K7;A0A2R8QA12		cntn2
OnlyWT34	B0S7S0;X1WFA3;A0A2R8PV37;X1WFW5;X1WDP2;A0A286Y870;A0A2R8QPN5;L7NKH5	B0S7S0		cntnap2b
OnlyWT34	Q6IQX2	Q6IQX2		col1a2
OnlyWT34	Q66HV4	Q66HV4	Coatomer subunit beta	copb1
OnlyWT34	B0R171;A0A2R8RUW2	B0R171;A0A2R8RUW2		copb2
OnlyWT34	A0A2R8QSI1;F6PBL6	A0A2R8QSI1;F6PBL6		cops7a
OnlyWT34	F1R9X2	F1R9X2	Ubiquinone biosynthesis O-methyltransferase, mitochondrial	coq3
OnlyWT34	A5WW99;Q66L51	A5WW99;Q66L51	2-methoxy-6-polyprenyl-1,4-benzoquinol methylase, mitochondrial	coq5
OnlyWT34	A0A2R8Q6S9;F1RAX8	A0A2R8Q6S9;F1RAX8	Ubiquinone biosynthesis monooxygenase COQ6, mitochondrial	coq6
OnlyWT34	Q6PFT7	Q6PFT7		cotl1
OnlyWT34	Q4VBU7	Q4VBU7		cox5aa
OnlyWT34	Q6P3G1;F1RBQ0;F1Q8N4	Q6P3G1		cp
OnlyWT34	Q6NSM5	Q6NSM5		cpe
OnlyWT34	A0A2R8RHF5;A0A0R4IS92	A0A2R8RHF5;A0A0R4IS92		cpne4a
OnlyWT34	E7F725;A0A0G2KVZ0;A0A2R8Q1N5;A0A0R4IUW1;A0A2R8Q7T7;F1Q9D2;A0A0H2UJT1;E9QJ75;Q7T296;B0R0N3;A0A286Y928;E7F5X2;A0A2R8RWL0	E7F725		cpne7
OnlyWT34	A0A2R8RIN6;Q6NWC6	A0A2R8RIN6;Q6NWC6	Cleavage and polyadenylation specificity factor subunit 6	cpsf6
OnlyWT34	B2GQ15;A0A2R8Q0N5;Q5U3U3;B0S7W8	B2GQ15;A0A2R8Q0N5;Q5U3U3	Carnitine O-palmitoyltransferase 2, mitochondrial	cpt2
OnlyWT34	F1QZB0	F1QZB0		crip2
OnlyWT34	A3KPG5;A3KPH6;A3KPH5	A3KPG5;A3KPH6;A3KPH5		crp3;crp6;crp7
OnlyWT34	B0UYA3;B0UYA2	B0UYA3		cryl1
OnlyWT34	A5PN39;A5PN40	A5PN39;A5PN40		cryz
OnlyWT34	Q7SZC2	Q7SZC2	Exportin-2	cse1l
OnlyWT34	A0A2R8QH30;Q803N7;E9QIP1;Q6IQV0;E9QHH7;E9QCX0	A0A2R8QH30;Q803N7;E9QIP1;Q6IQV0		csnk2a1;zgc:86598
OnlyWT34	Q91398	Q91398	Casein kinase II subunit beta	csnk2b
OnlyWT34	A0A0R4IMK4	A0A0R4IMK4		cspg5b
OnlyWT34	F8W5N8;F8W3V9;Q6NZV4	F8W5N8;F8W3V9;Q6NZV4		csrp1a
OnlyWT34	E7EYW5	E7EYW5		cst14a.2
OnlyWT34	F8W3Q3;F8W377;F8W438;F8W509;F8W571;Q6NZ25;Q7SZN5;Q9DEG6;F8W3U1;F1RA12;F1QMW3;F8W4E9;A0A0R4IFH8;A0A2R8QBA1;A0A2R8Q6F5	F8W3Q3;F8W377;F8W438;F8W509;F8W571;Q6NZ25;Q7SZN5;Q9DEG6;F8W3U1;F1RA12;F1QMW3;F8W4E9;A0A0R4IFH8;A0A2R8QBA1;A0A2R8Q6F5		ctbp2a
OnlyWT34	B7ZC77;X1WG13;F1Q548;A0A286Y8G3;B8A6A9;B8JKG9	B7ZC77;X1WG13	Catenin alpha-2	Ctnna2;ctnna2
OnlyWT34	Q8AWD9;Q1L9E4	Q8AWD9;Q1L9E4		ctsd
OnlyWT34	A0A2R8QRI6;F1QJ75	A0A2R8QRI6;F1QJ75	NADH-cytochrome b5 reductase	cyb5r1
OnlyWT34	Q3B7R0;F1R377	Q3B7R0		cyc1
OnlyWT34	X1WHH8;F1QDR1;A0A2R8QK04;Q6PW01;E7F1N2;A0A2R8QIU8	X1WHH8;F1QDR1;A0A2R8QK04;Q6PW01;E7F1N2;A0A2R8QIU8		cyth3b;cyth1a;si:dkey-283b15.4
OnlyWT34	F1R246	F1R246		dars
OnlyWT34	E9QFI5;Q6P5L2	E9QFI5;Q6P5L2		dbi
OnlyWT34	A0A0R4IWT1;A8WHR0	A0A0R4IWT1;A8WHR0	DDB1- and CUL4-associated factor 17	dcaf17
OnlyWT34	A0A0G2KXQ3	A0A0G2KXQ3		dcc
OnlyWT34	A0A0G2L8W3;A2A125;F1R686;A0A0G2KZL6;A2A124;A2A123;F1QB18;A0A0G2KD98;A2A122;A2A121	A0A0G2L8W3;A2A125;F1R686;A0A0G2KZL6;A2A124;A2A123;F1QB18;A0A0G2KD98;A2A122;A2A121		dclk2;dckl1b
OnlyWT34	F1R0W9;A0A286YA27;A0A2R8RP20	F1R0W9;A0A286YA27;A0A2R8RP20		dctn1a
OnlyWT34	A0A0R4IW36;F6PC33	A0A0R4IW36;F6PC33		dctn1b
OnlyWT34	A0A0R4I9F5;Q6NYS8	A0A0R4I9F5;Q6NYS8	Dolichyl-diphosphooligosaccharide--protein glycosyltransferase 48 kDa subunit	ddost
OnlyWT34	F1R3T3;F1R2L8	F1R3T3;F1R2L8		ddx1
OnlyWT34	A2AWA1;Q803W0;F6NVB9;A2AWA0	A2AWA1;Q803W0;F6NVB9		ddx39aa;ddx39ab
OnlyWT34	F1QB21	F1QB21		decr1
OnlyWT34	A0A0R4IIC4	A0A0R4IIC4		dennd4c
OnlyWT34	F1QSQ6;B8A547	F1QSQ6;B8A547		diras1a;diras1b
OnlyWT34	F1QCS0	F1QCS0		dlg4
OnlyWT34	X1WE64;X1WCK6;E7FCX5	X1WE64;X1WCK6;E7FCX5		dmtn
OnlyWT34	A0A0R4IWM7;F8W4U2;A0A2R8QJC8	A0A0R4IWM7		dmxl2
OnlyWT34	E9QF63;E7FC95	E9QF63;E7FC95		dnm1b
OnlyWT34	A0A140LH30;F1QB59	A0A140LH30		dnm1l
OnlyWT34	Q7SXN5;F1Q917	Q7SXN5	Dynamin-1-like protein	dnm1l
OnlyWT34	Q4V8Z7;T1SXK0;A0A0R4IIR1;A0A2R8PX39;A5WVX3	Q4V8Z7;T1SXK0;A0A0R4IIR1		dnm2a
OnlyWT34	Q5RHR9	Q5RHR9		dnm3a
OnlyWT34	A0A0G2L009	A0A0G2L009		dync1h1
OnlyWT34	Q6PBH4	Q6PBH4		dynll1
OnlyWT34	Q6TGT3	Q6TGT3		dynlt3
OnlyWT34	F1QX93	F1QX93		eci1
OnlyWT34	A0A0R4IAH3	A0A0R4IAH3		eci2
OnlyWT34	Q6IQE2	Q6IQE2		eef1b2
OnlyWT34	Q5SPD1;Q5SPC9	Q5SPD1;Q5SPC9		eef1db
OnlyWT34	Q6PE25;A0A140LFQ3	Q6PE25;A0A140LFQ3	Elongation factor 1-gamma	eef1g
OnlyWT34	A0A286Y8X9;A2CE51	A0A286Y8X9;A2CE51		eef2l2
OnlyWT34	Q9I9E9;Q7ZWD3	Q9I9E9;Q7ZWD3		eif2s1b;eif2s1a
OnlyWT34	E9QBU9;F1RBM8;F1QGW6	E9QBU9;F1RBM8;F1QGW6		eif2s3
OnlyWT34	F1QUG5;Q6PFQ2	F1QUG5;Q6PFQ2	Eukaryotic translation initiation factor 3 subunit C	eif3c
OnlyWT34	A0A0R4IKW3;Q7ZVA6	A0A0R4IKW3;Q7ZVA6	Eukaryotic initiation factor 4A-III	eif4a3
OnlyWT34	A0A0R4IER0	A0A0R4IER0		elmod2
OnlyWT34	X1WFN0;F1R7V9;A0A2R8Q335;A0A2R8Q696	X1WFN0;F1R7V9;A0A2R8Q335;A0A2R8Q696		eml2
OnlyWT34	F1QIM7;A0A286Y8S1;F8W481;O13148	F1QIM7;A0A286Y8S1;F8W481;O13148	Receptor protein-tyrosine kinase;Ephrin type-A receptor 4a	epha4a
OnlyWT34	X1WGZ7;F1QP23	X1WGZ7;F1QP23		eprs
OnlyWT34	F1QFN1;E7F1B0	F1QFN1		erc1b
OnlyWT34	Q6P3G9	Q6P3G9		erp44
OnlyWT34	E9QCE9;E9QG87;Q567K2	E9QCE9;E9QG87;Q567K2		esd
OnlyWT34	F1R9Y9	F1R9Y9		etfb
OnlyWT34	Q66I16	Q66I16		etfdh
OnlyWT34	Q5TYY2;F1Q951	Q5TYY2;F1Q951		exoc4
OnlyWT34	C7S6G4;A0A2R8Q7D0;A0A2R8Q683	C7S6G4;A0A2R8Q7D0;A0A2R8Q683		f3a
OnlyWT34	E9QJ40	E9QJ40		fam120c
OnlyWT34	A0A1I8S6Z3;Q6PBP3;A0A1I8SBP0;A0A1I8S6W9;A0A2R8RUG5	A0A1I8S6Z3;Q6PBP3;A0A1I8SBP0;A0A1I8S6W9;A0A2R8RUG5	Redox-regulatory protein FAM213A	fam213a
OnlyWT34	Q6DC29;A0A0R4IHE5;B0S653;Q7T343;Q6TLE5	Q6DC29;A0A0R4IHE5		fam49a
OnlyWT34	Q6NYL6;F1QEU7;F1R243	Q6NYL6;F1QEU7;F1R243		fam49bb
OnlyWT34	A0A2R8Q5C6;A0A2R8RKC1;Q6TEP1	A0A2R8Q5C6;A0A2R8RKC1;Q6TEP1	Protein FAM91A1	fam91a1
OnlyWT34	B8JHS0;E9QIC8	B8JHS0;E9QIC8		farp1
OnlyWT34	F1Q820	F1Q820		farsb
OnlyWT34	A0A2R8QH66;A0A2R8Q4J5;A0A2R8QJS1;A0A0G2KQY7	A0A2R8QH66;A0A2R8Q4J5		fat4
OnlyWT34	E9QCD1;B8A5L6	E9QCD1;B8A5L6		fga
OnlyWT34	A9JSW0	A9JSW0	Peptidyl-prolyl cis-trans isomerase	fkbp2
OnlyWT34	F1RCG7;F8W2D1	F1RCG7;F8W2D1		fkbp4
OnlyWT34	Q98TZ8	Q98TZ8	Flotillin-2a	flot2a
OnlyWT34	Q6PFT0	Q6PFT0		flot2b
OnlyWT34	F1R159	F1R159		fmr1
OnlyWT34	A8KBX3	A8KBX3		fn3krp
OnlyWT34	Q1LY10	Q1LY10	Fibronectin type III and SPRY domain-containing protein 1	fsd1
OnlyWT34	Q1LUN9	Q1LUN9		gabbr2
OnlyWT34	F1R406	F1R406		gabrb2
OnlyWT34	E7EZ53	E7EZ53	Galanin peptides;Galanin;Galanin message-associated peptide	gal
OnlyWT34	Q5XJ10	Q5XJ10	Glyceraldehyde-3-phosphate dehydrogenase	gapdh
OnlyWT34	A0A2R8QK98;A0A0R4IS53;A0A2R8RK01;E7F237;A0A2R8Q516	A0A2R8QK98;A0A0R4IS53;A0A2R8RK01;E7F237;A0A2R8Q516		gapvd1
OnlyWT34	F1QUV7	F1QUV7		gars
OnlyWT34	A0A0R4ISN6;A0A2R8Q208;A0A0R4IXY0;A0A0R4ILN2;A0A2R8Q5L8;Q6P3I8;A0A2R8QB98	A0A0R4ISN6;A0A2R8Q208;A0A0R4IXY0;A0A0R4ILN2;A0A2R8Q5L8;Q6P3I8;A0A2R8QB98		gcdha
OnlyWT34	X1WGR7;Q3S344	X1WGR7;Q3S344		gfpt1
OnlyWT34	Q4KME6	Q4KME6	PERQ amino acid-rich with GYF domain-containing protein 2	gigyf2
OnlyWT34	Q6B337	Q6B337		gipc1
OnlyWT34	E7FAZ2;A0A0R4IPR8	E7FAZ2;A0A0R4IPR8		git1
OnlyWT34	Q6PBM1	Q6PBM1	Glutaredoxin-related protein 5, mitochondrial	glrx5
OnlyWT34	Q1LWI2;Q1LWI3	Q1LWI2;Q1LWI3		glsa
OnlyWT34	B0S786;F1RDU2;B0S787	B0S786;F1RDU2		glsb
OnlyWT34	F1RA10;A0A2R8RTW4	F1RA10		glsb
OnlyWT34	B8A4B0	B8A4B0		glud1a
OnlyWT34	Q6P3L9	Q6P3L9		glud1b
OnlyWT34	Q1RLT1	Q1RLT1	GMP reductase	gmpr2
OnlyWT34	A0A2R8QE49;F1R0G4	A0A2R8QE49;F1R0G4		gna15.3
OnlyWT34	Q6TNT8	Q6TNT8		gnai2a
OnlyWT34	Q7ZWI5;X1WDQ5	Q7ZWI5;X1WDQ5		gnai2b
OnlyWT34	A9JTC8;B8JL39	A9JTC8;B8JL39		gnai3
OnlyWT34	A0A0G2LAU9	A0A0G2LAU9		gnaz
OnlyWT34	Q803H5	Q803H5		gnb1b
OnlyWT34	Q5BJ11	Q5BJ11		gnb2
OnlyWT34	O42248;A0A0R4IJ56	O42248	Guanine nucleotide-binding protein subunit beta-2-like 1	gnb2l1
OnlyWT34	A0A2R8RKX9;Q5U3U8	A0A2R8RKX9;Q5U3U8		gnb4b
OnlyWT34	E7F0E2	E7F0E2	Glucosamine-6-phosphate isomerase	gnpda2
OnlyWT34	Q7SYK7	Q7SYK7	Aspartate aminotransferase	got2a
OnlyWT34	F1QVG5;A0A2R8Q886	F1QVG5;A0A2R8Q886		gpc1b
OnlyWT34	D3KYK7;D3KYK8;D3KYK9;A0A2R8RZ21;D3KYL0;A0A2R8QMT4;A0A2R8Q4H0;A0A0R4INA6	D3KYK7;D3KYK8;D3KYK9;A0A2R8RZ21;D3KYL0;A0A2R8QMT4;A0A2R8Q4H0;A0A0R4INA6		gphna
OnlyWT34	A8DZE4	A8DZE4	Glucose-6-phosphate isomerase	gpib
OnlyWT34	X1WEL2	X1WEL2		gprc5ba
OnlyWT34	F6NYT7;A0A2R8QC13;B0V1T0;Q66IE1	F6NYT7;A0A2R8QC13;B0V1T0	Glutathione peroxidase	gpx1a
OnlyWT34	A0A2R8RWH8;Q503Y1	A0A2R8RWH8;Q503Y1	Glutathione peroxidase	gpx4b
OnlyWT34	F1QQC1;A0A140LG34	F1QQC1;A0A140LG34		gria2b
OnlyWT34	A0A2R8QNX8;F1R6P6;B0QZN0;Q68Y21	A0A2R8QNX8;F1R6P6;B0QZN0;Q68Y21	Glutamate receptor ionotropic, delta-2	grid2
OnlyWT34	A0A2R8QLP2;F1QDE5	A0A2R8QLP2;F1QDE5		grin2ab
OnlyWT34	A3KPM6	A3KPM6		grm3
OnlyWT34	Q32PS5	Q32PS5	GrpE protein homolog	grpel1
OnlyWT34	Q9YH60	Q9YH60		gsk3b
OnlyWT34	F1QUM3;A0A286YAZ1;A0A2R8Q7H5	F1QUM3;A0A286YAZ1;A0A2R8Q7H5		gsna
OnlyWT34	E9QD21;Q6DGU9	E9QD21;Q6DGU9		gstk1
OnlyWT34	B8JIS8;B8JIS6;B8JIS5	B8JIS8		gstm
OnlyWT34	Q1L907	Q1L907		gstr1
OnlyWT34	Q6PI20;A8KBJ5;X1WC76;Q4QRF4;A0A140LG23	Q6PI20;A8KBJ5;X1WC76;Q4QRF4;A0A140LG23	Histone H3.3;Histone H3;Histone H3.2	h3f3a;si:ch211-113a14.14;si:dkey-108k21.24
OnlyWT34	F1QYX8	F1QYX8		hadhab
OnlyWT34	A0A2R8RRC9	A0A2R8RRC9		hadhb
OnlyWT34	E9QI36	E9QI36		hars
OnlyWT34	X1WCR3	X1WCR3		has1
OnlyWT34	E9QDS1;F1R9Y8	E9QDS1;F1R9Y8		hdlbpa
OnlyWT34	F1QTE2;A2BHD8	F1QTE2;A2BHD8	Beta-hexosaminidase	hexb
OnlyWT34	B0S642	B0S642		hibch
OnlyWT34	Q6NX09;A0A2R8RKK2;B8A5H6;A0A2R8QAA9;A0A2R8PXN0;A0A2R8QIG3;B8JKC9;B8A4K2;F1RC38	Q6NX09;A0A2R8RKK2	Hexokinase	hk1
OnlyWT34	Q66IB6	Q66IB6		hmgb2b
OnlyWT34	F1QTF0	F1QTF0		hmgcl
OnlyWT34	Q3B732	Q3B732		hmgn2
OnlyWT34	Q803J4	Q803J4		hnrnpc
OnlyWT34	A0A2R8Q139;F1QWB4;B0UXJ3;F1QAZ9;E9QGT0	A0A2R8Q139;F1QWB4;B0UXJ3;F1QAZ9		hnrnpk
OnlyWT34	A0A0R4IVC0;A0A0R4IW45;F1RC33	A0A0R4IVC0;A0A0R4IW45;F1RC33		hnrnpl2
OnlyWT34	A8KC22;F1Q577;A0A0R4IB42	A8KC22;F1Q577;A0A0R4IB42		hnrnpl2
OnlyWT34	A0A0R4ITI5;A0A0R4IHZ5;F6PBZ5;A0A0R4ITR2	A0A0R4ITI5;A0A0R4IHZ5;F6PBZ5;A0A0R4ITR2		hnrnpr
OnlyWT34	Q7ZV49;A0A2R8QRE7	Q7ZV49;A0A2R8QRE7		hprt1
OnlyWT34	Q6PHG2	Q6PHG2	Hemopexin	hpx
OnlyWT34	Q8AYH1	Q8AYH1		hsd17b4
OnlyWT34	Q6P5L8;X1WFF1	Q6P5L8;X1WFF1	Hydroxysteroid dehydrogenase-like protein 2	hsdl2
OnlyWT34	A0A2R8RN86;F1Q8K1;A0A0R4IQH9;X1WFL7;X1WBT9	A0A2R8RN86;F1Q8K1;A0A0R4IQH9;X1WFL7;X1WBT9		hspa12a
OnlyWT34	Q6NZU0;A0A2R8RIN4;A0A2R8QHY3;A0A2R8PXE6	Q6NZU0		hspa4b
OnlyWT34	F1QUQ0	F1QUQ0		iars2
OnlyWT34	Q6XG62	Q6XG62	Protein S100	icn
OnlyWT34	A0A2R8QMB7;A0A2R8QIZ6;B0UXL2;A0A2R8RLN3;A0A2R8Q9X5;F6NIA7	A0A2R8QMB7;A0A2R8QIZ6;B0UXL2;A0A2R8RLN3;A0A2R8Q9X5;F6NIA7	Isocitrate dehydrogenase [NADP]	idh1
OnlyWT34	F8W2V6;A0A2R8PY75;A0A2R8QPC9	F8W2V6;A0A2R8PY75;A0A2R8QPC9	Isocitrate dehydrogenase [NAD] subunit, mitochondrial	idh3b
OnlyWT34	F1QZA4;A0A2R8QHB1;Q566P0;A0A2R8S0K0	F1QZA4	Isocitrate dehydrogenase [NAD] subunit, mitochondrial	idh3g
OnlyWT34	B8JM93	B8JM93		igbp1
OnlyWT34	A0A2R8Q6Z6;M9MMA4	A0A2R8Q6Z6;M9MMA4		igsf3
OnlyWT34	Q6NZ06	Q6NZ06	Interleukin enhancer-binding factor 2 homolog	ilf2
OnlyWT34	A0A2R8RW79;F1QZW7;A0A2R8RUM2	A0A2R8RW79;F1QZW7;A0A2R8RUM2		ilf3a
OnlyWT34	Q6DGB2;B0S5J9	Q6DGB2;B0S5J9		impa1
OnlyWT34	F6P8U0	F6P8U0		iqcd
OnlyWT34	A0A2R8Q383;A0A2R8Q583;A0A2R8QTA8;A0A2R8QAK9;A0A0R4IIR5;B0UYS2	A0A2R8Q383;A0A2R8Q583;A0A2R8QTA8;A0A2R8QAK9;A0A0R4IIR5;B0UYS2		irak3
OnlyWT34	Q08C33	Q08C33	Isochorismatase domain-containing protein 1	isoc1
OnlyWT34	F1R0S8;Q7ZVT1	F1R0S8;Q7ZVT1		ist1
OnlyWT34	A0A0R4IBD8	A0A0R4IBD8		itchb
OnlyWT34	A0A0R4IEF2;A0A0R4IT72;A0A140LH97	A0A0R4IEF2;A0A0R4IT72;A0A140LH97		itih3b.2
OnlyWT34	Q8AW60;A0A286Y9D4;E7FGP9	Q8AW60;A0A286Y9D4;E7FGP9		ivd
OnlyWT34	F8W4M8;F1QUV8;F1QTT3;A0A2R8QDB8	F8W4M8;F1QUV8;F1QTT3;A0A2R8QDB8		jupb;jupa
OnlyWT34	E7F3U4	E7F3U4		kank4
OnlyWT34	A0A0R4IC11;Q6DHE6	A0A0R4IC11;Q6DHE6	Lysine--tRNA ligase	kars
OnlyWT34	F1QSI7	F1QSI7	Katanin p60 ATPase-containing subunit A-like 2	katnal2
OnlyWT34	E1AZA6	E1AZA6		kcnc3b
OnlyWT34	A0A286Y8D0;C3VPM9	A0A286Y8D0;C3VPM9		kcnk10b
OnlyWT34	A0A2R8RKI9;A0A0R4IT86;B0CM22	A0A2R8RKI9;A0A0R4IT86;B0CM22		kirrel3l
OnlyWT34	B8A5M8;F1QS14;Q08CF1;I3ITH2	B8A5M8;F1QS14		klc1a
OnlyWT34	A0A0R4IMZ8	A0A0R4IMZ8		kpnb1
OnlyWT34	Q6AZA4	Q6AZA4		kras
OnlyWT34	B0UYS0	B0UYS0		krt15
OnlyWT34	Q6DHB6;Q1LXJ8;Q1LXJ1;Q9PWD8;Q1LXJ7;A0A0N4SUF2;F1Q7G3	Q6DHB6		krt17
OnlyWT34	F1R5A5;F1QV31;E9QBD7	F1R5A5;F1QV31;E9QBD7		krt5
OnlyWT34	Q1LVF0	Q1LVF0	Laminin subunit gamma-1	lamc1
OnlyWT34	Q90ZL2	Q90ZL2	LanC-like protein 1	lancl1
OnlyWT34	F1QXM5	F1QXM5		ldhd
OnlyWT34	A5PF61	A5PF61	Protein leg1a	leg1a
OnlyWT34	F1Q6K5;Q6NY73;F1RAR8;Q24JV9	F1Q6K5;Q6NY73;F1RAR8;Q24JV9	Galectin-3-binding protein B;Galectin-3-binding protein A	lgals3bpb;zgc:112492;lgals3bpa
OnlyWT34	Q6P0D2;Q2HPG2	Q6P0D2;Q2HPG2		lgi1a
OnlyWT34	A5PLK2	A5PLK2	Phospholysine phosphohistidine inorganic pyrophosphate phosphatase	lhpp
OnlyWT34	F1QPI4;E7FD67	F1QPI4;E7FD67		llgl1
OnlyWT34	F1QDW0;A0A0R4IYI7;Q6PFM4;Q7ZU80	F1QDW0;A0A0R4IYI7;Q6PFM4;Q7ZU80	Protein lunapark-B;Protein lunapark-A	lnpb;lnpa
OnlyWT34	F1QIC8	F1QIC8		LOC100004582
OnlyWT34	A0A0G2KM96	A0A0G2KM96		LOC100329607
OnlyWT34	F1QZU3	F1QZU3	Transporter	LOC100332592
OnlyWT34	F1QG10;A5PMQ7	F1QG10;A5PMQ7		LOC100535347;si:dkey-169i5.4
OnlyWT34	F1QPJ6;F1QPX6	F1QPJ6;F1QPX6		LOC100535398;zgc:152830
OnlyWT34	X1WCQ3	X1WCQ3		LOC101883740
OnlyWT34	F1R6I1	F1R6I1		LOC402880
OnlyWT34	B3DFK4	B3DFK4		LOC557217
OnlyWT34	E7FF92	E7FF92		LOC559637
OnlyWT34	E7FBA7	E7FBA7		LOC569603
OnlyWT34	A0A0R4IEX8;E7F9M6	A0A0R4IEX8;E7F9M6	ATP-dependent 6-phosphofructokinase	LOC570106
OnlyWT34	E7F9X0;A0A1L1QZ88	E7F9X0;A0A1L1QZ88		LOC794153
OnlyWT34	E7FE57	E7FE57		LOC794256
OnlyWT34	X1WD18;E7F6N0;A0A2R8Q2K8	X1WD18;E7F6N0		lppr3b
OnlyWT34	F1QY34	F1QY34		lrp1ab
OnlyWT34	F1QBH8	F1QBH8		lrrc4ba
OnlyWT34	A0A2R8QRN5;A0A2R8QTE6;A0A2R8Q0Z2;A0A286YA84;A0A2R8RI36;A0A2R8RLP2;A0A2R8Q706;A0A2R8Q192;A0A1D5NSM6;E7F6X3;A0A2R8QAW3;A0A2R8Q6A5;A0A2R8QEA2	A0A2R8QRN5;A0A2R8QTE6;A0A2R8Q0Z2;A0A286YA84;A0A2R8RI36;A0A2R8RLP2;A0A2R8Q706;A0A2R8Q192;A0A1D5NSM6;E7F6X3;A0A2R8QAW3;A0A2R8Q6A5;A0A2R8QEA2		madd
OnlyWT34	A0A0R4IDF8	A0A0R4IDF8		mag
OnlyWT34	Q6NSN2	Q6NSN2	Amine oxidase [flavin-containing]	mao
OnlyWT34	A5WWB4;F1QWJ5;Q1LY62	A5WWB4		map2k1
OnlyWT34	A0A0R4ICI1	A0A0R4ICI1		map4k4
OnlyWT34	Q6P023	Q6P023	Mitogen-activated protein kinase	mapk1
OnlyWT34	A0A0R4I9H8;Q32LV0;A0A0R4IB91;A0A0R4IKK9	A0A0R4I9H8;Q32LV0;A0A0R4IB91;A0A0R4IKK9	Mitogen-activated protein kinase	mapk10
OnlyWT34	Q7ZVK8	Q7ZVK8	Mitogen-activated protein kinase	mapk3
OnlyWT34	Q4V903	Q4V903		mapre3a
OnlyWT34	F1QYU7;Q58EF9	F1QYU7;Q58EF9	S-adenosylmethionine synthase	mat2aa;mat2ab
OnlyWT34	A0A0R4IJL5	A0A0R4IJL5		mboat2b
OnlyWT34	A0A0R4IU50;F1QYT7	A0A0R4IU50;F1QYT7		mcama
OnlyWT34	A0A2R8QGK7;A0A0R4IH35	A0A2R8QGK7;A0A0R4IH35		mccc1
OnlyWT34	A2BIN5	A2BIN5		mccc2
OnlyWT34	Q08BI9;F1QT29	Q08BI9;F1QT29	Calcium uniporter protein, mitochondrial	mcu
OnlyWT34	A4QPA0;A0A0G2KJ00;F1QU54;F1QAX1;A0A286Y7Z2	A4QPA0	Malic enzyme	me3
OnlyWT34	Q7ZWC2;A9C3T2	Q7ZWC2;A9C3T2		mgll
OnlyWT34	Q0ZBR7	Q0ZBR7		mif
OnlyWT34	A0A2R8QHK5;Q6TNS5;E9QG86;E9QCD6	A0A2R8QHK5;Q6TNS5;E9QG86;E9QCD6		MLC3SM;zgc:153867
OnlyWT34	F1R6V5	F1R6V5		mmrn2a
OnlyWT34	F1Q6Z3	F1Q6Z3		mpc1
OnlyWT34	Q3ZB95;A0A2R8QRD7	Q3ZB95;A0A2R8QRD7	Mannose-6-phosphate isomerase	mpi
OnlyWT34	F1Q9P1;F1QB87	F1Q9P1;F1QB87		mpp2b
OnlyWT34	A9JRE2;F1QYU4	A9JRE2;F1QYU4	Methylthioribose-1-phosphate isomerase	mri1
OnlyWT34	A8WHV7	A8WHV7		mrps36
OnlyWT34	A0A2R8Q5G6;Q66I42;E7F638;A0A2R8RLT8;A0A2R8QLR0;R4GDR8	A0A2R8Q5G6;Q66I42		msna
OnlyWT34	Q9MIY5	Q9MIY5	ATP synthase subunit a	mt-atp6
OnlyWT34	Q9MIY6	Q9MIY6	ATP synthase protein 8	mt-atp8
OnlyWT34	Q9MIY7	Q9MIY7	Cytochrome c oxidase subunit 2	mt-co2
OnlyWT34	Q9PUL9	Q9PUL9		mtch2
OnlyWT34	P0C8M4	P0C8M4	Maturin	mturn
OnlyWT34	Q6WFZ4	Q6WFZ4		mtx2
OnlyWT34	A5D6S3	A5D6S3		mut
OnlyWT34	B0V3S8;F1QRQ0;B0V3S9	B0V3S8;F1QRQ0;B0V3S9		myef2
OnlyWT34	E7FGF6;E9QFE1	E7FGF6;E9QFE1		myh14
OnlyWT34	F1QJK4;A0A2R8QIT8;F1QC64;F8W3L6;A0A2R8QN33	F1QJK4;A0A2R8QIT8;F1QC64		myh9b
OnlyWT34	Q1LXI2;F8W4K6;A0A0R4IXQ5;F1QYX4;A0A2R8RZK3;A0A0R4IW90;A0A2R8QSJ9;F8W2H6	Q1LXI2;F8W4K6;A0A0R4IXQ5;F1QYX4;A0A2R8RZK3;A0A0R4IW90;A0A2R8QSJ9		myo5aa
OnlyWT34	E7F8T6;F1RDZ8	E7F8T6		nampta
OnlyWT34	Q803X7;F8W244;F1QYW8;A0A2R8RJ83;A0A2R8Q4J7	Q803X7		nap1l1
OnlyWT34	F1Q9P4;Q1LVM0	F1Q9P4		napbb
OnlyWT34	Q7SY38	Q7SY38		ndrg3a
OnlyWT34	F1RDV2;B0UYL0	F1RDV2;B0UYL0		ndufa10
OnlyWT34	F1RBK6	F1RBK6	NADH dehydrogenase [ubiquinone] 1 alpha subcomplex subunit 6	ndufa6
OnlyWT34	F1QJ56	F1QJ56		ndufb10
OnlyWT34	Q6P119	Q6P119		ndufb3
OnlyWT34	A8E5B7	A8E5B7		ndufb5
OnlyWT34	F1Q4N4	F1Q4N4		ndufs2
OnlyWT34	F1QHE9;A0A0R4ILG5	F1QHE9;A0A0R4ILG5		ndufs7
OnlyWT34	Q6AZA2	Q6AZA2		ndufv1
OnlyWT34	F1Q632	F1Q632		nedd4l
OnlyWT34	B0R023;F1QMF9;A0A2R8QU81	B0R023;F1QMF9;A0A2R8QU81		nedd8l
OnlyWT34	Q1LYQ9	Q1LYQ9		nfs1
OnlyWT34	Q7ZV23;Q7ZU93	Q7ZV23;Q7ZU93		nhp2l1b;nhp2l1a
OnlyWT34	F1QX74	F1QX74		nlgn2b
OnlyWT34	A2BHL9	A2BHL9		nlgn3b
OnlyWT34	Q6NYQ7;E9QDE7	Q6NYQ7		nnt
OnlyWT34	F1Q6S1	F1Q6S1		npepl1
OnlyWT34	F1QRM9	F1QRM9		npepps
OnlyWT34	E7F7G0;A0A2R8RHH0;A0A2R8QI61;Q1MTE5;Q568N2;A0A2R8QP23;A0A140LG87;Q6PC92;Q6PC43	E7F7G0;A0A2R8RHH0;A0A2R8QI61;Q1MTE5;Q568N2;A0A2R8QP23;A0A140LG87;Q6PC92;Q6PC43	ADP-ribosylation factor-like protein 3	npm3;arl3;zgc:110197;arl3l1;arl3l2
OnlyWT34	A4JYK5;F1R7X1	A4JYK5		nptnb
OnlyWT34	A0A1D5NSX7;A0A2R8QFI2;A1XQX7	A0A1D5NSX7;A0A2R8QFI2;A1XQX7		nrxn2b
OnlyWT34	A0A0R4IGS4;F1QGG3	A0A0R4IGS4;F1QGG3		nsfb
OnlyWT34	F1QZF9;E7F9I8;B7ZV58;E7FH58	F1QZF9;E7F9I8;B7ZV58;E7FH58		ntm
OnlyWT34	Q1MTK5	Q1MTK5		nuak2
OnlyWT34	Q1LUT0;A5PN05	Q1LUT0;A5PN05		nutf2
OnlyWT34	B8JI08;A0A0R4IP01;F1Q5B8;A0A2R8Q9W1;E7EZ05;Q6PBQ6;F1RAH0	B8JI08;A0A0R4IP01;F1Q5B8		ogdha
OnlyWT34	E7FGK9	E7FGK9		ogdhl
OnlyWT34	B3DKP3;A0A0R4ISG3;A0A0R4IYQ8;A0A0R4IP04;A0A2R8QNQ9;A0A2R8PZ91;A0A0R4IMD1;A0A0R4IBY4;A0A0R4IVJ0;A0A0R4IEZ5;A0A0R4IJA3	B3DKP3;A0A0R4ISG3;A0A0R4IYQ8;A0A0R4IP04;A0A2R8QNQ9;A0A2R8PZ91		ogt.1
OnlyWT34	Q7ZU42;E9QI77;A0A0R4ICN9;A0A2R8RWK0	Q7ZU42;E9QI77;A0A0R4ICN9;A0A2R8RWK0	Obg-like ATPase 1	ola1
OnlyWT34	B7ZD17;A2AWU3;B7ZD15;A2AWU1	B7ZD17;A2AWU3;B7ZD15;A2AWU1		olfm1b;olfm1a
OnlyWT34	A0A1D5NT06;F6P1A9	A0A1D5NT06;F6P1A9		otub1b
OnlyWT34	Q6AZB2;A0A0R4IJ61;F1REG7;B0S6X0;A8KBV1	Q6AZB2;A0A0R4IJ61	Succinyl-CoA:3-ketoacid-coenzyme A transferase	oxct1a
OnlyWT34	F1Q4W8;I3ISS4	F1Q4W8;I3ISS4		oxr1b
OnlyWT34	Q6NWY2	Q6NWY2		oxsr1b
OnlyWT34	Q8AW82	Q8AW82		pa2g4a
OnlyWT34	Q6PHD8;A0A0R4IQ97;E9QCR3	Q6PHD8;A0A0R4IQ97;E9QCR3		pa2g4b
OnlyWT34	Q7T394	Q7T394	Lissencephaly-1 homolog A	pafah1b1a
OnlyWT34	A0A0R4I9B2;Q803D2	A0A0R4I9B2;Q803D2	Lissencephaly-1 homolog B	pafah1b1b
OnlyWT34	A2BGB4	A2BGB4		pafah1b2
OnlyWT34	E9QCS6;E9QE47;Q7ZTU4	E9QCS6;E9QE47;Q7ZTU4		pafah1b3
OnlyWT34	A0A2R8RS96	A0A2R8RS96		palm2akap2
OnlyWT34	E7F6R0;F1QY07;E9QFM5;E9QJN8	E7F6R0;F1QY07		pbxip1b
OnlyWT34	A0A2R8PV58;F1QPL7;B0S5E3;B0S5E2	A0A2R8PV58;F1QPL7		pcca
OnlyWT34	B0V0X1	B0V0X1		pccb
OnlyWT34	Q805F0	Q805F0		pcdh10b
OnlyWT34	A0A0R4ILP7;F1QXY7;A0A0R4I9J8;A0A2R8QKI6;A0A2R8Q2D1;A0A2R8QMV7;A0A0R4IQG3;A0A2R8PZU7;A0A0R4IBZ9;A0A0R4IC26;A0A0R4IID2;A0A0N4SUB1;A0A0R4IZN0;A0A0R4ICV7;E7F1K6;A0A0R4IZ29;A0A0R4IRQ9;A0A2R8QHK7;A0A0N4SUG2;A0A2R8RHT3;A0A286Y8Q2;A0A2R8QGH0;A0A0J9YJK6	A0A0R4ILP7;F1QXY7;A0A0R4I9J8;A0A2R8QKI6;A0A2R8Q2D1;A0A2R8QMV7;A0A0R4IQG3;A0A2R8PZU7;A0A0R4IBZ9;A0A0R4IC26;A0A0R4IID2;A0A0N4SUB1;A0A0R4IZN0;A0A0R4ICV7;E7F1K6;A0A0R4IZ29;A0A0R4IRQ9;A0A2R8QHK7;A0A0N4SUG2;A0A2R8RHT3;A0A286Y8Q2;A0A2R8QGH0;A0A0J9YJK6		pcdh1gb9;pcdh1gc5
OnlyWT34	A0A0R4I9U6;A0A0R4IMS0	A0A0R4I9U6;A0A0R4IMS0		pcdh2ab9
OnlyWT34	A0A0R4IFJ4;B0S5R6	A0A0R4IFJ4		pcxa
OnlyWT34	A8BAQ7;F1QT27	A8BAQ7;F1QT27		pcyt2
OnlyWT34	Q1ECX9	Q1ECX9	Protein disulfide-isomerase A4	pdia4
OnlyWT34	B8A4Q2	B8A4Q2		pdxkb
OnlyWT34	B3DI21	B3DI21		pdxp
OnlyWT34	A0A2R8QUB7;A0A2R8QDW4;X1WDM7;E9QFJ1;F1QQS5	A0A2R8QUB7;A0A2R8QDW4;X1WDM7;E9QFJ1	ATP-dependent 6-phosphofructokinase	pfkpb
OnlyWT34	E7F0A1	E7F0A1		pfn1
OnlyWT34	F1Q883	F1Q883	6-phosphogluconate dehydrogenase, decarboxylating	pgd
OnlyWT34	F1QHK0	F1QHK0		pgm3
OnlyWT34	F1QGU0	F1QGU0		pgp
OnlyWT34	Q7SZC7	Q7SZC7		pgrmc2
OnlyWT34	Q6PC13	Q6PC13		phb2a
OnlyWT34	F1QEY8	F1QEY8		phgdh
OnlyWT34	Q6DC18;E9QGP3	Q6DC18;E9QGP3		phpt1
OnlyWT34	A4QNW7;R4GEU4	A4QNW7;R4GEU4	Phytanoyl-CoA hydroxylase-interacting protein-like	phyhipl;phyhiplb
OnlyWT34	F1RCP0	F1RCP0		pi4kaa
OnlyWT34	A0A2R8RYD9;A0A2R8QI07;A0A2R8QSH8;E7F4U5;Q5XJW9;Q66HW3;A0A2R8Q455;A0A0R4IMB3;A0A0R4IPY4	A0A2R8RYD9;A0A2R8QI07;A0A2R8QSH8;E7F4U5;Q5XJW9;Q66HW3;A0A2R8Q455;A0A0R4IMB3;A0A0R4IPY4		pip5k1ca;pip5k1ba;pip5k1bb
OnlyWT34	A0A2R8QP47;F1REU6;Q6IQE1	A0A2R8QP47;F1REU6;Q6IQE1	Phosphatidylinositol 5-phosphate 4-kinase type-2 gamma	pip5k2;pip4k2c
OnlyWT34	A0A2R8PX90;A0A2R8Q230;F8W544;F1QIB6;A0A2R8PX89;Q802Z3;Q803U3;E7EZR3;F1QRW4	A0A2R8PX90;A0A2R8Q230;F8W544;F1QIB6;A0A2R8PX89;Q802Z3;Q803U3;E7EZR3;F1QRW4		pitpnab;pitpnbl;pitpnaa;pitpnb
OnlyWT34	F1Q7A3;A0A2R8QSM3;A0A2R8QV76;A0A2R8RJ32	F1Q7A3;A0A2R8QSM3;A0A2R8QV76;A0A2R8RJ32	Phosphoinositide phospholipase C	plcl1
OnlyWT34	A5WV02;A0A2R8QLG6;E7F8G7;A0A0R4INC4;A0A2R8QEG3;A0A2R8PVX9;A0A2R8QKW7;A0A2R8RIJ1;A0A2R8PZA9;A0A286YBE9	A5WV02;A0A2R8QLG6;E7F8G7;A0A0R4INC4;A0A2R8QEG3;A0A2R8PVX9;A0A2R8QKW7;A0A2R8RIJ1;A0A2R8PZA9;A0A286YBE9		pleca
OnlyWT34	A0A2R8Q2W3;E7FEK1;A0A2R8QR20	A0A2R8Q2W3;E7FEK1;A0A2R8QR20		plekhg4
OnlyWT34	A0A0R4ILR6	A0A0R4ILR6		plrdgb
OnlyWT34	A0A140LGG1;A0A2R8Q3J7	A0A140LGG1;A0A2R8Q3J7		plxna1a
OnlyWT34	A0A0A0MPG5;B0S5N4	A0A0A0MPG5;B0S5N4	Plexin A3	plxna3
OnlyWT34	F1Q6L2;B0V1S6	F1Q6L2;B0V1S6		plxnb3
OnlyWT34	Q1LWJ2;Q1LWJ1	Q1LWJ2;Q1LWJ1	Purine nucleoside phosphorylase	pnp6
OnlyWT34	F1QQQ6	F1QQQ6		pnpo
OnlyWT34	Q568H8	Q568H8		polr2h
OnlyWT34	A0A0R4IRJ2	A0A0R4IRJ2		ppa2
OnlyWT34	F6NLI6	F6NLI6	Peptidyl-prolyl cis-trans isomerase	ppib
OnlyWT34	Q6IQL7	Q6IQL7		ppid
OnlyWT34	A0A0R4IYF8;Q6NYP6;A0A286Y912;A0A2R8QDD8;B8A4G3;A0JMI7;Q5TZI2	A0A0R4IYF8;Q6NYP6;A0A286Y912;A0A2R8QDD8;B8A4G3;A0JMI7;Q5TZI2		ppm1aa;ppm1ab
OnlyWT34	Q5U386;A0A2R8RKS6	Q5U386;A0A2R8RKS6		ppm1bb
OnlyWT34	F1R8A3;Q05AL2	F1R8A3;Q05AL2	Protein phosphatase 1H	ppm1h
OnlyWT34	Q6NSN6;A0A0R4IW89;A0A0R4ITA1	Q6NSN6;A0A0R4IW89;A0A0R4ITA1	Serine/threonine-protein phosphatase	ppp1caa
OnlyWT34	F1QI59	F1QI59	Serine/threonine-protein phosphatase	ppp1cb
OnlyWT34	A0A0R4IZT6;A0A0R4IA80	A0A0R4IZT6		ppp1cc
OnlyWT34	A0A0R4I9N8;E7F7T1;X1WG03	A0A0R4I9N8;E7F7T1		ppp1r1b
OnlyWT34	Q32PL1;A0A0R4IIS1	Q32PL1	Protein phosphatase 1 regulatory subunit 7	ppp1r7
OnlyWT34	Q642H5	Q642H5		ppp2r1b
OnlyWT34	A0A0R4IAE3;Q6NY64	A0A0R4IAE3;Q6NY64	Serine/threonine-protein phosphatase 2A 55 kDa regulatory subunit B delta isoform	ppp2r2d
OnlyWT34	Q8AXX6	Q8AXX6		ppp2r5ea
OnlyWT34	E7F169;A0A0R4IZT7	E7F169	Serine/threonine-protein phosphatase	ppp3cb
OnlyWT34	A3KGZ6;A0A0R4ICR2;A0A286YA34	A3KGZ6;A0A0R4ICR2;A0A286YA34	Serine/threonine-protein phosphatase	ppp3cca
OnlyWT34	F1QQK7;F1R6J2	F1QQK7;F1R6J2		prex1
OnlyWT34	Q6DBV8;A3KMS9;Q3ZB92;Q7T374	Q6DBV8;A3KMS9;Q3ZB92;Q7T374		prkacab;prkacaa;prkacbb;prkacba
OnlyWT34	A0A2R8QMW2;Q7SY24	A0A2R8QMW2;Q7SY24	Protein kinase C beta type	prkcbb
OnlyWT34	E7F368	E7F368	Protein kinase C	prkcea
OnlyWT34	F1RBW3;E9QBB3;E9QHL2	F1RBW3;E9QBB3;E9QHL2		prkcsh
OnlyWT34	F1Q8C8;B0V3F8	F1Q8C8;B0V3F8	Interferon-inducible double-stranded RNA-dependent protein kinase activator A homolog	prkra
OnlyWT34	X1WHE9	X1WHE9		prnprs3
OnlyWT34	B1H1M3	B1H1M3		prosc
OnlyWT34	F1Q5S2;F1Q6I8;A0A286Y878	F1Q5S2;F1Q6I8;A0A286Y878		proza
OnlyWT34	Q7ZV92	Q7ZV92		prp19
OnlyWT34	Q6NYR9;A3KQE8;Q7ZW39;Q4KME9;A0A0R4IW23;Q08CA5	Q6NYR9;A3KQE8;Q7ZW39;Q4KME9;A0A0R4IW23;Q08CA5		prps1a;prps1b
OnlyWT34	Q803I7	Q803I7	Phosphoserine aminotransferase	psat1
OnlyWT34	A0A2R8QMC5;A0A140LGF3;E7FAY0	A0A2R8QMC5;A0A140LGF3		psd3l
OnlyWT34	Q4V918	Q4V918	Proteasome subunit alpha type	psma3
OnlyWT34	A0A0R4IWP3;Q6DHI9	A0A0R4IWP3;Q6DHI9	Proteasome subunit beta type	psmb2
OnlyWT34	Q7ZUJ8	Q7ZUJ8	Proteasome subunit beta type	psmb3
OnlyWT34	A8E7N8	A8E7N8	Proteasome subunit beta type	psmb4
OnlyWT34	B0R028;A0A2R8PYA0	B0R028;A0A2R8PYA0	Proteasome subunit beta type	psmb5
OnlyWT34	Q7T3B1	Q7T3B1		psmc2
OnlyWT34	A0A0R4ILA8;F1QUQ7;A0A1D5NS51	A0A0R4ILA8;F1QUQ7		psmc3
OnlyWT34	Q6DRD2;R4GEZ7	Q6DRD2		psmc6
OnlyWT34	F6P3G4;F1QGH9	F6P3G4;F1QGH9	26S proteasome non-ATPase regulatory subunit 11A;26S proteasome non-ATPase regulatory subunit 11B	psmd11a;psmd11b
OnlyWT34	Q8AW07	Q8AW07		psmd12
OnlyWT34	Q6NYV1	Q6NYV1		psmd3
OnlyWT34	Q561Y1;A0A0G2KPH1	Q561Y1		psmd4b
OnlyWT34	Q7ZYX7;A0A2R8Q5H4	Q7ZYX7;A0A2R8Q5H4		psmd7
OnlyWT34	Q6IQH4	Q6IQH4		psmd8
OnlyWT34	A0A2R8QIT4;Q9PTH5	A0A2R8QIT4;Q9PTH5		psme1
OnlyWT34	A0A2R8Q159;Q7SZQ8	A0A2R8Q159;Q7SZQ8		ptges3a
OnlyWT34	F1RCG2	F1RCG2		ptges3b
OnlyWT34	F1R1D1;F1Q653	F1R1D1;F1Q653	Protein-tyrosine-phosphatase	ptpn23a
OnlyWT34	A0A2R8Q3X8;A0A2R8RZG4;A0A2R8Q001;A0A2R8Q7H4	A0A2R8Q3X8;A0A2R8RZG4;A0A2R8Q001;A0A2R8Q7H4		ptprd
OnlyWT34	A0A2R8RL72;F1QHT8;X1WH84;F1R8X1	A0A2R8RL72;F1QHT8;X1WH84;F1R8X1		ptprnb;ptprna
OnlyWT34	A0A1N8RFI4;A0A2U3TVF3;A0A1N8PL29;A0A2R8RVR3;Q6IQE0;A0A1D5NS44;A0A1D5NSV9	A0A1N8RFI4;A0A2U3TVF3;A0A1N8PL29;A0A2R8RVR3;Q6IQE0;A0A1D5NS44;A0A1D5NSV9	Poly(U)-binding-splicing factor PUF60-B	puf60b
OnlyWT34	A2BFY7;A0A0R4IS70	A2BFY7;A0A0R4IS70		purba
OnlyWT34	Q6IMW7;Q804W0	Q6IMW7		pvalb4
OnlyWT34	B0CLW6;F1R7U2	B0CLW6;F1R7U2		pvrl2l
OnlyWT34	A0A2R8Q8N9;F1R5X0;A4IG19	A0A2R8Q8N9;F1R5X0;A4IG19	Alpha-1,4 glucan phosphorylase	pygb
OnlyWT34	A7YT77	A7YT77		qdpra
OnlyWT34	Q5U3E1	Q5U3E1		rab11a
OnlyWT34	F1QBP2	F1QBP2		rab14l
OnlyWT34	Q6DI36	Q6DI36		rab15
OnlyWT34	Q6P129;Q6DHC1	Q6P129;Q6DHC1	Ras-related protein Rab-18-B	rab18a;rab18b
OnlyWT34	A0A2R8QQ30;A0A0G2L264;B8JLR8	A0A2R8QQ30;A0A0G2L264;B8JLR8		rab35b
OnlyWT34	Q1L986	Q1L986		rab3b
OnlyWT34	Q6DGH8;A8WHV3;F6NMA7;B8A666;Q6DI07	Q6DGH8;A8WHV3;F6NMA7		rab3c
OnlyWT34	Q7ZUG4;E9QBQ1;A8WHY1;Q6NYD6;A0A2R8QM39	Q7ZUG4;E9QBQ1;A8WHY1;Q6NYD6;A0A2R8QM39		rab5ab;rab5b
OnlyWT34	A0A0G2KLX0	A0A0G2KLX0		rabgap1
OnlyWT34	Q6DGQ2;A5WUR4;F1QVW4	Q6DGQ2;A5WUR4;F1QVW4		rabif
OnlyWT34	Q7T383;E9QJL7	Q7T383		ralaa
OnlyWT34	Z4YIG5;Q6TEN1	Z4YIG5;Q6TEN1	Ras-related protein Rap-1b	rap1b
OnlyWT34	A0A2R8PYV4;A0A2R8Q5M4;E7F5Z0;A0A2R8QNK8;A0A2R8QLQ3;A0A0R4IBW6;A0A2R8QKP7;A0A2R8QAD7;A0A0R4IYQ4	A0A2R8PYV4;A0A2R8Q5M4;E7F5Z0;A0A2R8QNK8;A0A2R8QLQ3;A0A0R4IBW6;A0A2R8QKP7;A0A2R8QAD7		rapgef2
OnlyWT34	E9QC86;F1QT75;Q7ZTY4	E9QC86;F1QT75;Q7ZTY4	Histone-binding protein RBBP7	rbb4l;rbbp7
OnlyWT34	Q1LXD4;Q6P3H7	Q1LXD4;Q6P3H7	Histone-binding protein RBBP4	rbbp4
OnlyWT34	Q5D018	Q5D018	RNA-binding protein 8A	rbm8a
OnlyWT34	A0A0G2KLK6	A0A0G2KLK6		rfx7b
OnlyWT34	Q6DHE8;B0R1F6	Q6DHE8		rhoad
OnlyWT34	A0A2U3TVS8;A0A0G2KGY0;Q6PG31	A0A2U3TVS8;A0A0G2KGY0;Q6PG31	RNA-binding protein with serine-rich domain 1	rnps1
OnlyWT34	A0A2R8Q8M5;Q6PC69	A0A2R8Q8M5;Q6PC69	60S ribosomal protein L10a	rpl10a
OnlyWT34	Q6IQI6	Q6IQI6		rpl11
OnlyWT34	Q1LYB7	Q1LYB7		rpl13a
OnlyWT34	A8E526	A8E526		rpl14
OnlyWT34	Q7ZWJ4	Q7ZWJ4	60S ribosomal protein L18a	rpl18a
OnlyWT34	Q5BJJ2;F1QBR2	Q5BJJ2;F1QBR2		rpl3
OnlyWT34	Q6Q417	Q6Q417		rpl7
OnlyWT34	F1QTB5;F1QQM6	F1QTB5	Dolichyl-diphosphooligosaccharide--protein glycosyltransferase subunit 1	rpn1
OnlyWT34	F1QFW5;F1QC34;A0A2R8Q108	F1QFW5;F1QC34;A0A2R8Q108		rpn2
OnlyWT34	Q7ZV05	Q7ZV05		rps11
OnlyWT34	Q1LWH1	Q1LWH1		rps16
OnlyWT34	A0A0R4IIP6;Q8JGS9;E9QHH6	A0A0R4IIP6;Q8JGS9	40S ribosomal protein S18	rps18
OnlyWT34	Q6NWC3	Q6NWC3		rps2
OnlyWT34	Q642H9	Q642H9	40S ribosomal protein S4, X isoform	rps4x
OnlyWT34	A0A286YAW9;F1RAV5;A0A2R8QDF2;Q08CV8;F1QYQ1	A0A286YAW9;F1RAV5;A0A2R8QDF2;Q08CV8;F1QYQ1	Ribosomal protein S6 kinase	rps6ka1
OnlyWT34	P62247	P62247	40S ribosomal protein S8	rps8
OnlyWT34	B5DDE8	B5DDE8	40S ribosomal protein S8	rps8b
OnlyWT34	F1QZY9;Q7T3C7	F1QZY9;Q7T3C7	Reticulon-4-interacting protein 1 homolog, mitochondrial	rtn4ip1
OnlyWT34	F1QEX9	F1QEX9		ryr1b
OnlyWT34	A0A0G2KQB9;A0A2R8PWZ0;A0A2R8Q4H1;A0A2R8QS07	A0A0G2KQB9;A0A2R8PWZ0;A0A2R8Q4H1;A0A2R8QS07		ryr2a
OnlyWT34	Q6PBX2;B7ZD40	Q6PBX2;B7ZD40		sar1b;sar1ab
OnlyWT34	Q6DRC0	Q6DRC0		sars
OnlyWT34	A3QJX4	A3QJX4		sars2
OnlyWT34	Q5XJS3;E7FDK4;A0A2R8RMG3;Q6P4V5	Q5XJS3;E7FDK4;A0A2R8RMG3		scp2b;podn
OnlyWT34	Q5TYS5;R4GF07	Q5TYS5;R4GF07	Secernin-2	scrn2
OnlyWT34	A0A2R8RLE3;Q803W1;E9QIS9	A0A2R8RLE3;Q803W1;E9QIS9	Secernin-3	scrn3
OnlyWT34	E9QBZ6;Q803J6	E9QBZ6;Q803J6		sdcbp2
OnlyWT34	A0A0R4IBT7	A0A0R4IBT7		sdr39u1
OnlyWT34	Q7T2E1;A0A2R8RKG2	Q7T2E1;A0A2R8RKG2		sec13
OnlyWT34	A0A286Y9S7;E9QB46;Q6PHD9	A0A286Y9S7;E9QB46;Q6PHD9	Selenium-binding protein 1	selenbp1
OnlyWT34	A0A140LGS9	A0A140LGS9		selenoj
OnlyWT34	A0JMF4;A0A0R4IN26;A0A0R4IPW8	A0JMF4;A0A0R4IN26;A0A0R4IPW8		sept15
OnlyWT34	F1QQN9;F1QW60;F1QNN4	F1QQN9;F1QW60		sept2
OnlyWT34	A0A0G2KQA6;E9QC85;A0A0R4IEM0	A0A0G2KQA6		sept4b
OnlyWT34	E7FAB6;E9QBI1	E7FAB6;E9QBI1		sept5b
OnlyWT34	A0A286YA64;F1REC2	A0A286YA64;F1REC2		sept7a
OnlyWT34	F8W5J3;F1QMC3;F8W5Z6;F8W5G2	F8W5J3;F1QMC3;F8W5Z6;F8W5G2		sept7b
OnlyWT34	F1QVB3;A4FUM1	F1QVB3;A4FUM1	Septin-8-B	sept8b
OnlyWT34	A0A2R8PXE0;A8E5C1;F8W5C3;A9JSZ7;A8KBW0;A0A2R8QCZ5;A0A2R8PVM3;F8W298;E7FF11;F8W3S9;A0A2R8PZC2	A0A2R8PXE0;A8E5C1;F8W5C3;A9JSZ7;A8KBW0;A0A2R8QCZ5;A0A2R8PVM3;F8W298		serpina7;zgc:174259;zgc:174260
OnlyWT34	Q8AYE3	Q8AYE3		serpinc1
OnlyWT34	F1R3I6;A0A2R8QJ70;Q7ZUY0	F1R3I6;A0A2R8QJ70;Q7ZUY0		setb;seta
OnlyWT34	A0A2R8QNI9;E9QD14;E7EXI2	A0A2R8QNI9;E9QD14;E7EXI2		sez6l2
OnlyWT34	Q1L8R2;A0A2R8Q1G3;I3ITB4;I3ITQ3;A0A0R4IX95	Q1L8R2;A0A2R8Q1G3;I3ITB4		sfpq
OnlyWT34	F1R5W5	F1R5W5	Sideroflexin	sfxn1
OnlyWT34	F1R7L2	F1R7L2		sgtb
OnlyWT34	A9LDD9	A9LDD9		shmt2
OnlyWT34	A0A0R4IJ18;A0A0R4IB33;A0A0R4IUU4;A0A0R4ICP0;A0A0R4IGH4;A0A0R4IUW9	A0A0R4IJ18;A0A0R4IB33;A0A0R4IUU4;A0A0R4ICP0;A0A0R4IGH4		si:ch1073-205c8.3
OnlyWT34	E7F244	E7F244		si:ch211-114n24.6
OnlyWT34	F1QGK4	F1QGK4		si:ch211-122m3.1
OnlyWT34	Q08BC3	Q08BC3		si:ch211-133n4.4
OnlyWT34	E7FDL3	E7FDL3		si:ch211-136m16.8
OnlyWT34	E7F2K4;A0A2R8RW11;K7DYN8;K7DYJ9;K7DYH4	E7F2K4;A0A2R8RW11;K7DYN8;K7DYJ9;K7DYH4		si:ch211-140m22.7
OnlyWT34	A0A140LG91	A0A140LG91		si:ch211-213a13.1
OnlyWT34	A0A140LGB8;A0A2R8QKE2;A0A2R8Q5X2;A0A2R8QQ34	A0A140LGB8		si:ch211-272n13.7
OnlyWT34	E7EYT7;F1QQ90	E7EYT7;F1QQ90		si:ch73-199e17.1
OnlyWT34	E7F6D0	E7F6D0		si:ch73-22o12.1
OnlyWT34	X1WBT0;X1WH59;F1QZN3	X1WBT0		si:dkey-105h12.2
OnlyWT34	X1WCS1	X1WCS1		si:dkey-16p21.8
OnlyWT34	A0A2R8QBE9;A0A0R4IL40;A0A2R8QTC1;A0A2R8QLE8;F1QWP8;A0A2R8QEN8;A0A0R4IWJ2;A0A2R8QFV8;A0A2R8QHD0;A0A2R8QIT3;F1QZV8;A0A0R4IZ56;A0A2R8RXZ1;A0A2R8QIB4;A0A2R8QI47;A0A0R4IVV9;R4GDY0;A0A0R4IUE8;A0A0R4INA3;A0A2R8QE61;A0A0R4IM74;F1R5Y0;F1R536;A0A2R8QT21;A0A0H2UKS5;A0A2R8PW28;F1R0P8;A0A0R4ISH0;H2ZRH4;A0A2R8QN13;F1R995;L7N0X1;A0A2R8QIE1;A0A0R4IPM0;A0A0R4INX7;A0A0R4IAU9;A0A0N4STS8;F1RD34;E7FCS7;A0A0R4IE81;A0A…	A0A2R8QBE9;A0A0R4IL40;A0A2R8QTC1;A0A2R8QLE8;F1QWP8;A0A2R8QEN8;A0A0R4IWJ2;A0A2R8QFV8;A0A2R8QHD0;A0A2R8QIT3;F1QZV8;A0A0R4IZ56;A0A2R8RXZ1;A0A2R8QIB4;A0A2R8QI47;A0A0R4IVV9;R4GDY0;A0A0R4IUE8;A0A0R4INA3;A0A2R8QE61;A0A0R4IM74;F1R5Y0;F1R536;A0A2R8QT21;A0A0H2UKS5;A0A2R8PW28;F1R0P8;A0A0R4ISH0;H2ZRH4;A0A2R8QN13;F1R995;L7N0X1;A0A2R8QIE1;A0A0R4IPM0;A0A0R4INX7;A0A0R4IAU9;A0A0N4STS8;F1RD34;E7FCS7;A0A0R4IE81;A0A…		si:dkey-16p6.1;si:dkey-265e15.5;si:dkey-172k15.6;si:dkey-61p9.9;si:dkey-191j3.2;si:dkey-257e4.2;si:dkey-204l2.3;si:dkey-207m2.4;si:dkey-196n19.2;si:dkey-59l11.10;si:rp71-1l17.2;si:ch211-226o13.1;si:dkey-19c16.1;si:ch211-205a14.11;si:dkey-261p22.1;si:ch211-22k7.9;si:dkey-56m15.2
OnlyWT34	F1R561	F1R561	Diacylglycerol kinase	si:dkey-172j4.3
OnlyWT34	Q5RH67	Q5RH67		si:dkey-180p18.9
OnlyWT34	B8JK90	B8JK90		si:dkey-191g9.5
OnlyWT34	F8W494;E7FE91;Q7ZTT6;Q6DHS4;X1WDM9;E7F2B8	F8W494;E7FE91		si:dkey-201c1.2
OnlyWT34	F1Q7N8;A0JMP4;A0A2R8RK22;Q642Z0;Q5U3A4	F1Q7N8	Calcium-transporting ATPase	si:dkey-28b4.8
OnlyWT34	A0A0H2UKL4;X1WHG6;A0A140LFU7	A0A0H2UKL4;X1WHG6		si:dkey-40c23.4
OnlyWT34	Q6DHI5	Q6DHI5	NAD-dependent protein deacylase sirtuin-5, mitochondrial	sirt5
OnlyWT34	A3QK31	A3QK31		slc17a7a
OnlyWT34	F1R319	F1R319		slc25a11
OnlyWT34	E9QJ49;A0A2R8RYH8;F1QAJ7;Q6PC47;F1QJN1	E9QJ49;A0A2R8RYH8;F1QAJ7		slc25a3b
OnlyWT34	B0S730;A0A2R8Q8A0	B0S730;A0A2R8Q8A0		slc25a6
OnlyWT34	Q285P3	Q285P3		slc2a1a
OnlyWT34	A0A2R8QGQ5;A0A2R8Q853;F1R0Q1	A0A2R8QGQ5;A0A2R8Q853;F1R0Q1		slc2a1b
OnlyWT34	E7F9U8	E7F9U8		slc44a1b
OnlyWT34	A0A2R8QD45;F1QHT2;A0A2R8PYB9	A0A2R8QD45;F1QHT2;A0A2R8PYB9	Anion exchange protein	slc4a4a
OnlyWT34	E7EXU6	E7EXU6		slc7a8b
OnlyWT34	B2CZC4;Q1LVA9	B2CZC4;Q1LVA9		slc8a2b
OnlyWT34	A2BIM6	A2BIM6		smap1
OnlyWT34	E7FFZ4;A0A2R8RV42	E7FFZ4;A0A2R8RV42		smarcc2
OnlyWT34	Q6DRM9;A0A2R8QCL7;E7F0X6	Q6DRM9;A0A2R8QCL7;E7F0X6	Structural maintenance of chromosomes protein	smc1al;smc1a
OnlyWT34	F1RDD7	F1RDD7		sms
OnlyWT34	Q5RGK8;Q7ZT42	Q5RGK8;Q7ZT42	Staphylococcal nuclease domain-containing protein 1	snd1
OnlyWT34	Q8JGS0	Q8JGS0	U1 small nuclear ribonucleoprotein C	snrpc
OnlyWT34	B8JKY9;Q8JHH1	B8JKY9;Q8JHH1		snrpd1
OnlyWT34	Q7ZVB5;B0V1I0	Q7ZVB5;B0V1I0		snrpd3l;snrpd3
OnlyWT34	Q4VA89;F8W5C6	Q4VA89;F8W5C6		snx6
OnlyWT34	A0A2R8QFR9;F1Q572;X1WHG9;E7FED6;A0A2R8PWE5	A0A2R8QFR9;F1Q572;X1WHG9		soga3b;soga3a
OnlyWT34	E9QEL0;A0A286Y9Q5	E9QEL0;A0A286Y9Q5		spag9a
OnlyWT34	Q66I14	Q66I14		sps2
OnlyWT34	X1WG23	X1WG23		sptbn5
OnlyWT34	F1QYT2	F1QYT2		sqrdl
OnlyWT34	F1R4I7	F1R4I7		sri
OnlyWT34	E9QHX8;F1QXF8	E9QHX8;F1QXF8		ssr4
OnlyWT34	A5PMY5	A5PMY5		stam
OnlyWT34	Q7ZW92	Q7ZW92		strap
OnlyWT34	F1QM13	F1QM13		stxbp1a
OnlyWT34	E7F0C0;Q5RGD1	E7F0C0;Q5RGD1		stxbp5b;stxbp5a
OnlyWT34	Q6PBI0;F8W590	Q6PBI0	Succinyl-CoA ligase subunit beta	sucla2
OnlyWT34	B0S6H7;B0S6H6	B0S6H7;B0S6H6		sypb
OnlyWT34	B3DJ38	B3DJ38		syt12
OnlyWT34	A3KQ92;A0A2R8Q0W7;Q1LX36	A3KQ92;A0A2R8Q0W7;Q1LX36		syt1b
OnlyWT34	A0A1L1QZF2	A0A1L1QZF2		taldo1
OnlyWT34	A0A2R8QFG4;A0A2R8QFZ9;A0A2R8RKG9;A0A2R8PYK5;E7FCR8	A0A2R8QFG4;A0A2R8QFZ9;A0A2R8RKG9;A0A2R8PYK5;E7FCR8		tbc1d24
OnlyWT34	E9QCI1;Q66IB1;A0A2R8QG16;A0A2R8Q932	E9QCI1;Q66IB1;A0A2R8QG16;A0A2R8Q932		tceb1a
OnlyWT34	Q803P2;Q9W792	Q803P2;Q9W792		tcp1
OnlyWT34	A0A5H1ZRH2;A0A0R4IT78;A7MBS7	A0A5H1ZRH2;A0A0R4IT78;A7MBS7		thsd7aa
OnlyWT34	Q6DGJ3	Q6DGJ3	Mitochondrial import inner membrane translocase subunit Tim13	timm13
OnlyWT34	E7F8S4	E7F8S4		tkta
OnlyWT34	A0A0R4IID7;A0A2R8QEM1	A0A0R4IID7		tln2b
OnlyWT34	B3DHU2	B3DHU2		tmem65
OnlyWT34	F1QB50	F1QB50		tmpob
OnlyWT34	A0A2R8PV67;F1QYE2;A0A2R8S019;E9QHI1	A0A2R8PV67;F1QYE2;A0A2R8S019;E9QHI1		tnc
OnlyWT34	A2CF37;F1Q8J7	A2CF37		tnr
OnlyWT34	Q6IQJ1	Q6IQJ1		tomm22
OnlyWT34	F1QQI6	F1QQI6		tomm70a
OnlyWT34	Q9DGK4;B8JHR2;E7F8Y5	Q9DGK4;B8JHR2;E7F8Y5	Translationally-controlled tumor protein homolog	tpt1
OnlyWT34	B0V332	B0V332		tra2b
OnlyWT34	A0A0G2LAX4;A0A0G2L8I2	A0A0G2LAX4;A0A0G2L8I2		trappc10
OnlyWT34	A0A2R8QCG3;B8A5M1	A0A2R8QCG3;B8A5M1		trim2b
OnlyWT34	Q4V9N1	Q4V9N1		tsn
OnlyWT34	E7F5H4;A0A2R8PZD0	E7F5H4	Protein tweety homolog	ttyh3a
OnlyWT34	F1QCC2;Q32LT7	F1QCC2;Q32LT7	Protein tweety homolog;Protein tweety homolog 3	ttyh3b;ttyh3
OnlyWT34	Q6NWK7	Q6NWK7		tuba1a
OnlyWT34	Q6TGS5;A0A2R8RVU0	Q6TGS5;A0A2R8RVU0		tuba4l
OnlyWT34	Q6PC95	Q6PC95		tuba8l2
OnlyWT34	Q6NW90	Q6NW90		tubb5
OnlyWT34	Q6DKF4	Q6DKF4		twf1b
OnlyWT34	Q6DGI6	Q6DGI6	Thioredoxin	txn
OnlyWT34	X1WER2;A0A2R8QGC0;E9QDS5	X1WER2;A0A2R8QGC0;E9QDS5		uba5
OnlyWT34	X1WCM9;Q6DG68	X1WCM9;Q6DG68		ube2e2
OnlyWT34	F1QWM3;Q5PR60;A0A2R8QGJ9	F1QWM3;Q5PR60;A0A2R8QGJ9		ube2ka;ube2kb
OnlyWT34	A2BIR5;Q6IQK2;A2BIR3;A0A2R8QI56;A2BIR4	A2BIR5;Q6IQK2;A2BIR3;A0A2R8QI56;A2BIR4		ube2l3b;ube2l3a
OnlyWT34	F1R1E9	F1R1E9		ube2v1
OnlyWT34	F1R984;X1WEL5;A0A2R8QHT3	F1R984;X1WEL5;A0A2R8QHT3		ubr4
OnlyWT34	Q6NWL6;A0A2R8QDN8	Q6NWL6;A0A2R8QDN8	Ubiquitin carboxyl-terminal hydrolase	uchl5
OnlyWT34	F1QJE0;X1WD83	F1QJE0		uqcrc2a
OnlyWT34	I3ISS5;F1QUS9	I3ISS5;F1QUS9	Ubiquitin carboxyl-terminal hydrolase	usp7
OnlyWT34	Q4FE55	Q4FE55	Ubiquitin carboxyl-terminal hydrolase	usp9
OnlyWT34	B0R198	B0R198		vdac3
OnlyWT34	Q7ZV68	Q7ZV68	Vacuolar protein sorting-associated protein 29	vps29
OnlyWT34	Q6ZM34;A0A1L1QZM6	Q6ZM34		vps35
OnlyWT34	Q5RJ50;A0A2R8RJY3	Q5RJ50;A0A2R8RJY3		vta1
OnlyWT34	Q1MTC4;A0A2R8Q549;A0A2R8RIU9;F1R8J4;F1R876	Q1MTC4;A0A2R8Q549;A0A2R8RIU9		vtg2
OnlyWT34	F1R2S5;A0A2R8Q5K5;A0A2R8PZ72;A0A2R8QHD5	F1R2S5;A0A2R8Q5K5;A0A2R8PZ72		vtg5
OnlyWT34	A0A2R8QQ28;A0A2R8RN02;A0A2R8QNH7;Q1MTC6;A0A2R8RHW2;E9QFD8;A0A2R8RVB7;F1R2T3;A0A2R8RUJ6	A0A2R8QQ28;A0A2R8RN02;A0A2R8QNH7;Q1MTC6;A0A2R8RHW2;E9QFD8;A0A2R8RVB7;F1R2T3		vtg7;vtg4
OnlyWT34	F1QEB7	F1QEB7		wdr11
OnlyWT34	E7FEE4;E9QGK4	E7FEE4;E9QGK4		wdr37
OnlyWT34	E7F4B9;A0A2R8QD67	E7F4B9;A0A2R8QD67		wdr47a
OnlyWT34	A0A2R8QMT2;A0A2R8QHJ3;A0A2R8QBE3	A0A2R8QMT2;A0A2R8QHJ3;A0A2R8QBE3		wdr7
OnlyWT34	E7FD04	E7FD04		wu:fj34h05
OnlyWT34	Q6P1S3;A0A286Y8E9;A3KQQ1	Q6P1S3;A0A286Y8E9;A3KQQ1		xpnpep1
OnlyWT34	A0A0R4I9C1;Q6TGS6;Q1LWM0;Q1LWM1;Q1LWM2;Q1LWM3	A0A0R4I9C1;Q6TGS6;Q1LWM0;Q1LWM1;Q1LWM2;Q1LWM3	Tyrosine--tRNA ligase, cytoplasmic;Tyrosine--tRNA ligase	yars
OnlyWT34	Q1LVI2	Q1LVI2		yjefn3
OnlyWT34	Q6PC29	Q6PC29	14-3-3 protein gamma-1	ywhag1
OnlyWT34	F1QWA6	F1QWA6		zfyve19
OnlyWT34	A0A0R4IFM1	A0A0R4IFM1		zgc:114120
OnlyWT34	X1WHB9	X1WHB9		zgc:114181
OnlyWT34	A0A2R8QPP7;A0A2R8PZF8;Q1RLQ4	A0A2R8QPP7;A0A2R8PZF8;Q1RLQ4		zgc:136929
OnlyWT34	A0A0R4IRX5	A0A0R4IRX5		zgc:152904
OnlyWT34	F1Q9K6	F1Q9K6	Sulfurtransferase	zgc:162544
OnlyWT34	A7MBY4	A7MBY4	Histone H2B	zgc:171759
OnlyWT34	F1Q6Z7;Q567Y8;A0A0R4IV29;A9JRC7	F1Q6Z7;Q567Y8;A0A0R4IV29	Serine/threonine-protein phosphatase	zgc:56064;ppp2ca
OnlyWT34	Q7SY26	Q7SY26		zgc:63587
OnlyWT34	Q6PFI8	Q6PFI8		zgc:66430
OnlyWT34	A0A2R8PYR5;F1QDB3;F1R5X7	A0A2R8PYR5;F1QDB3;F1R5X7		zgc:92630;dhrs11b
OnlyWT34	Q6DGI1	Q6DGI1		zgc:92912
