# Supplementary material for: Brain Proteome and Behavioural Analysis in Wild Type, BDNF+/− and BDNF−/− Adult Zebrafish (Danio rerio) Exposed to Two Different Temperatures
Source: Int J Mol Sci. 2022 May 17;23(10):5606. doi: 10.3390/ijms23105606 (PMC9146406; doi:10.3390/ijms23105606)
Supplement: Supplementary file 1 [file ijms-23-05606-s001.zip › ijms-1658523-supplementary/Table S9_KO34vsHT34.xlsx]

## Sheet: Foglio1
Table S9. List of the proteins differentially expressed in KO34vsHT34. Proteins were considered differentially expressed in the comparison if they showed significant t-test difference (Welch's test P ≤0.05) or are expressed exclusively in one condition.
KO34vsHT34
Welch's T-test Difference KO34_HT34	Protein IDs	Majority protein IDs	Protein names	Gene names
0.200411	E9QFD5;A0A286Y951;E7F9E8	E9QFD5;A0A286Y951;E7F9E8		nefla
0.440106	Q6P3J2	Q6P3J2		arhgdia
0.45013	F1Q8F1	F1Q8F1		inab
0.486207	A0A2R8Q137;A0A2R8QTC8;F1R231;E9QIM7	A0A2R8Q137;A0A2R8QTC8;F1R231;E9QIM7		palm1a
0.52171	F1QF23;B0CLV3	F1QF23;B0CLV3		cadm4
0.542202	Q6DGJ6	Q6DGJ6		prdx2
0.599312	Q803B0	Q803B0		hspd1
0.599461	E7F9R1	E7F9R1		atp1b4
0.661214	Q6P3H9	Q6P3H9		slc3a2b
0.665528	Q6TH14;E9QJI6	Q6TH14;E9QJI6	Enolase	eno3
0.67059	F1QA97;Q7T3H1;E9QF92	F1QA97;Q7T3H1;E9QF92	Dynactin subunit 2	dctn2
0.713307	F1QTL9;F8W265;REV__A0A2R8QGU1;REV__B8JMA3	F1QTL9;F8W265		hnrnpa0b
0.727451	A0A0R4I9F2;F1R4W2	A0A0R4I9F2;F1R4W2	Galectin	lgals3
0.769046	A0A0R4IGI4;A0A2R8RX97;A0A2R8QAU5;A0A2R8PWJ7	A0A0R4IGI4		pclob
0.787966	E7F6Z2;A0A286Y8C7;A2CF25	E7F6Z2		LOC568033
0.790082	F6NI63	F6NI63		vsnl1a
0.793236	F1QHC4;F1Q5F3;E9QCX6;E9QIC9	F1QHC4;F1Q5F3;E9QCX6		lmnb1
0.804238	Q6P0C7	Q6P0C7	Secretory carrier-associated membrane protein 5	scamp5
0.809654	Q803M7	Q803M7	Actin-related protein 2/3 complex subunit 5	arpc5a
0.821014	E9QB54;Q6GQL6	E9QB54;Q6GQL6		dctn3
0.835419	Q7SZZ5;Q6IQK3;A0A0R4IJN3	Q7SZZ5;Q6IQK3;A0A0R4IJN3		vamp2;vamp3
0.847016	Q5TYR6;Q5TYR5;R4GE66	Q5TYR6;Q5TYR5		zgc:101840
0.868568	F1R116	F1R116		gpr37l1b
0.895131	F1QD88;A0A2R8PV55;A0A2R8PVV3;A0A2R8RU51;Q90460	F1QD88;A0A2R8PV55;A0A2R8PVV3;A0A2R8RU51;Q90460	CD166 antigen homolog A	alcama
0.907031	Q6NZS2	Q6NZS2		zgc:65895
0.934258	A0A4W4	A0A4W4		negr1
0.949438	Q7ZU48	Q7ZU48		hnrnpa0l
0.950405	Q8JH70;E9QBQ4	Q8JH70	Fructose-bisphosphate aldolase C-B	aldocb
0.958298	Q4G5V7;A0A2R8Q1U2;F1Q8T8;Q6PBQ4	Q4G5V7	Reticulon	rtn1a
0.967085	F8W3K1;F1RA22;X1WES8;Q7SXU0	F8W3K1;F1RA22;X1WES8;Q7SXU0	Eukaryotic translation initiation factor 3 subunit J;Eukaryotic translation initiation factor 3 subunit J-A	eif3ja
0.968619	F1R8U0	F1R8U0		krt94
0.982566	F1RD45	F1RD45		si:dkey-163f12.6
0.982982	A0A2R9YJM4;E7FD14;E9QIQ6	A0A2R9YJM4;E7FD14		pacsin1a
0.987597	E9QFX0;E9QDI1	E9QFX0;E9QDI1		apoc1l
0.996729	F6NVJ1;Q6IQI7;F1QDM6	F6NVJ1;Q6IQI7;F1QDM6		hspe1
1.00199	F6P873	F6P873		si:ch211-194i10.5
1.00986	F8W2K0;A0A2R8Q102;B7ZVS4;A0A0R4IEU4	F8W2K0;A0A2R8Q102;B7ZVS4;A0A0R4IEU4		erc1a
1.04096	Q6DEM2	Q6DEM2		crk
1.06444	F1QLH1	F1QLH1	Peptidyl-prolyl cis-trans isomerase	ppifb
1.0735	Q6PBX8	Q6PBX8		ndufv2
1.08152	Q6NYE1	Q6NYE1		fgb
1.09513	A0A0R4IZC2;A0A2R8RK12;A0A2R8RTS0;A0A2R8Q859;A0A0R4IG79;R4GDY1;Q6AXI5;A0A286YAZ9;E7FC94;A8WGP5;E7F295;B7ZDD1;F1QKW9;A0A286YBQ2;A0A286Y9Z9;A0A2R8QK11;A0A2R8QHW2	A0A0R4IZC2;A0A2R8RK12;A0A2R8RTS0;A0A2R8Q859;A0A0R4IG79		snap91a
1.10094	A0A2R8RW02;F6P529	A0A2R8RW02;F6P529		pag1
1.10099	B0V123;A0A0R4IRW7	B0V123;A0A0R4IRW7	Condensin complex subunit 1	ncapd2
1.10616	Q5BL99	Q5BL99		dnl2l
1.10965	B3DIW6	B3DIW6		zgc:194578
1.14679	Q6PBJ3	Q6PBJ3		vamp1
1.15701	Q6NWK3	Q6NWK3		ranbp1
1.16112	Q6PC36;I3IT64	Q6PC36;I3IT64		necap1
1.18395	Q6DH63	Q6DH63		cox6b1
1.19376	Q568R9	Q568R9		sncga
1.21005	Q7ZUG5	Q7ZUG5	40S ribosomal protein S21	rps21
1.23445	Q7T370	Q7T370	Protein CDV3 homolog	cdv3
1.24586	F1QG98;F1RDQ0;F1QZ51;F1R5L1;F1QD76	F1QG98;F1RDQ0;F1QZ51;F1R5L1		cadm1a
1.25255	F1R9X3;A0A2R8QR71;Q90479	F1R9X3;A0A2R8QR71		nadl1.2
1.26294	Q7ZTS8;F1QM02;E9QCY7	Q7ZTS8;F1QM02	ELAV-like protein	elavl1
1.26395	Q71E60;A0A286Y9Q6;F1QL02;A2CG69	Q71E60;A0A286Y9Q6		gria3b
1.26495	Q6P0G2	Q6P0G2		zgc:77262
1.28434	Q6P2B0	Q6P2B0		vapb
1.28548	Q9PTK4;A0A2R8QLQ0;A0A2R8Q8X4;A0A2R8QTX4;A0A0R4IWC9;A0A0R4IUM0;A0A0R4IU28;A0A0R4INX8;A0A0R4IJL9	Q9PTK4;A0A2R8QLQ0;A0A2R8Q8X4;A0A2R8QTX4;A0A0R4IWC9	ELAV-like protein	hug
1.28883	F1QK04	F1QK04		fxyd6
1.29162	A0A2R8QC66;F1QGI3;F1Q9T9	A0A2R8QC66;F1QGI3;F1Q9T9		rpl23a
1.29718	Q6Q415	Q6Q415	60S ribosomal protein L36	rpl36
1.31473	Q6PH25	Q6PH25		vps28
1.31789	F1QIV2;E9QJ12;F1QMM3;F1Q720	F1QIV2;E9QJ12		ncam1b
1.3288	A0A0R4IPU5	A0A0R4IPU5		actr3b
1.3306	A0A2R8QI50;F1QL05	A0A2R8QI50;F1QL05	Protein-L-isoaspartate O-methyltransferase	pcmtl
1.34785	Q7ZUZ4	Q7ZUZ4		pdcd5
1.34954	A0A0R4IZ33;Q7ZV43;A0A0R4IVK4	A0A0R4IZ33;Q7ZV43;A0A0R4IVK4	Toll-interacting protein	tollip
1.35258	Q66I37	Q66I37		nucks1a
1.35751	A2AV32	A2AV32		shank2
1.36253	E7F744	E7F744		nptxra
1.37228	Q6DRE6;A0A2R8RYC9;A0A2R8QFL0;A0A2R8Q7N4	Q6DRE6;A0A2R8RYC9;A0A2R8QFL0;A0A2R8Q7N4		rpl12
1.38658	A0A0G2KHK8	A0A0G2KHK8		cdc37
1.39316	Q6P6E5	Q6P6E5		ndufb7
1.39898	A0A0R4IKF0	A0A0R4IKF0		apoa1b
1.40799	F1QC52;A0A2R8QC86;A0A2R8QIB9;A0A2R8Q9B4;F6NYB5;A0A2R8QV60	F1QC52;A0A2R8QC86;A0A2R8QIB9;A0A2R8Q9B4;F6NYB5;A0A2R8QV60		pcloa
1.40986	Q7ZUX8;A0A0R4IND4	Q7ZUX8;A0A0R4IND4		dynlrb1
1.41515	E7F192	E7F192		dbn1
1.41558	Q6NYA0	Q6NYA0	Serine/arginine-rich splicing factor 1B	srsf1b
1.41799	A0A0R4IH73;A0A0R4IC19	A0A0R4IH73;A0A0R4IC19		pak1
1.4235	Q6TGT9;A0A2R8Q2Y4;F8W2Y8	Q6TGT9;A0A2R8Q2Y4;F8W2Y8		srsf5a
1.42859	F1Q6T0;F1QTK1	F1Q6T0;F1QTK1		bsnb
1.43768	A0A2R8QU45;A0A0R4ICI6;Q1LUM9	A0A2R8QU45;A0A0R4ICI6;Q1LUM9		dync1li1
1.43869	E7FEH9	E7FEH9		LOC557745
1.44479	A2ARG7;A0A2R8RU75	A2ARG7;A0A2R8RU75		atp5ib
1.45099	Q6PBU0;A0A0R4IFR2	Q6PBU0;A0A0R4IFR2	Protein FAM136A	fam136a
1.45301	Q6P937;E9QDE6	Q6P937;E9QDE6		clta
1.47284	A0A2R8QBS2;F2Z4T4;A0A0R4IC31;A0A2R8Q9F2	A0A2R8QBS2;F2Z4T4;A0A0R4IC31;A0A2R8Q9F2		akap12b
1.47329	A1A5X4;A0A0R4IT10	A1A5X4;A0A0R4IT10		add1
1.48022	Q45QT2	Q45QT2		tmsb4x
1.48921	F1Q932;F1R3Q0	F1Q932		cttn
1.49639	Q6PC63	Q6PC63		lin7a
1.49643	F6P4Z6;A0A0R4IUE2	F6P4Z6		ndufv3
1.50205	A0JMK6;F8W4K5	A0JMK6		scg2b
1.50299	E9QB40;E9QB47	E9QB40		si:dkey-7l6.4
1.50646	G1K2N0;Q6PBI5	G1K2N0;Q6PBI5	40S ribosomal protein S25	rps25
1.51255	Q6PC22;A0A2R8RPC7	Q6PC22;A0A2R8RPC7		ndufa8
1.51564	A0A286Y9N9;H0WEA3	A0A286Y9N9		snap91b
1.52096	A0A2R8QDV2	A0A2R8QDV2		cst14b.1
1.5281	Q6PC28;A0A0J9YJ73	Q6PC28;A0A0J9YJ73		scg5
1.54529	B8JM34;Q6NYF7	B8JM34;Q6NYF7	ATP synthase-coupling factor 6, mitochondrial	atp5j
1.56812	Q7T133;A0A2R8RJ62	Q7T133;A0A2R8RJ62		pcp4l1
1.57097	F1R097;I3ITP1	F1R097;I3ITP1		si:dkey-34b22.2
1.59174	F1QVC6	F1QVC6		srsf9
1.60293	Q803B5;F1QRP8;A0A2R8RZN3;A0A0R4IAH2	Q803B5;F1QRP8;A0A2R8RZN3;A0A0R4IAH2		dnpep
1.61484	X1WDA7;X1WE77;X1WC42	X1WDA7;X1WE77;X1WC42	Microtubule-associated protein	maptb
1.61563	Q6IQ97;A0A1D5NSQ1	Q6IQ97;A0A1D5NSQ1	RNA-binding protein 4.1	rbm4.1
1.62032	Q7SXM1	Q7SXM1		cox6b2
1.62235	A0A0R4IKR3;F1R790;A0A2R8QLX3;A0A0R4IAQ9	A0A0R4IKR3;F1R790;A0A2R8QLX3		atp2b4
1.62656	A4QNZ7;F1Q8E4	A4QNZ7;F1Q8E4	Putative monooxygenase p33MONOX	p33monox;zgc:123105
1.62958	A0A2R8RX88;A0A2R8QJ67;F1R0M4;A0A0R4IDV1;F1Q8G6	A0A2R8RX88;A0A2R8QJ67;F1R0M4		fus
1.63521	X1WC82;Q6PBK3	X1WC82;Q6PBK3	40S ribosomal protein S28	rps28
1.6411	E9QIK0;E9QE49;A0A2R8QMJ5;E9QFP7;A0A2R8QDV0;A0A2R8RM81	E9QIK0;E9QE49;A0A2R8QMJ5;E9QFP7;A0A2R8QDV0;A0A2R8RM81		emd
1.64527	E9QHD6;Q7ZV13;U3JB26;U3JAM8;U3JAU8;U3JAJ1;U3JA80	E9QHD6;Q7ZV13;U3JB26;U3JAM8		srsf2a
1.6498	Q5XJA8;B0UXK7	Q5XJA8;B0UXK7		map2
1.65106	Q6TNQ4;Q803J1;A0A0R4IIM0;F1RDJ8;Q6NYP1;A2RV07	Q6TNQ4;Q803J1;A0A0R4IIM0;F1RDJ8;Q6NYP1;A2RV07		snx12
1.65388	F1QT60;F1R8W4;F1R8W3	F1QT60		viml
1.65596	A0A0R4IEW8;F1QGR7;A9C3U8	A0A0R4IEW8;F1QGR7	ELAV-like protein	elavl4
1.66102	F1QCH5	F1QCH5		pcsk1nl
1.67887	Q5BJ17	Q5BJ17	Elongation factor Tu	tufm
1.69656	P83571	P83571	RuvB-like 2	ruvbl2
1.70207	E7FAQ8	E7FAQ8		hnrnpa1a
1.70456	Q6TGZ7	Q6TGZ7		hn1b
1.71375	Q5XJ32;A0A2R8RXK0	Q5XJ32;A0A2R8RXK0		sssca1
1.71657	A7E2K1;A0A2R8RQ88;A0A2R8QH41	A7E2K1;A0A2R8RQ88;A0A2R8QH41		zgc:171719
1.75602	T1ECV3;F1QCR6;A0A2R8QEI9;Q4U0V5;F1QSG1;A0A2R8Q5I8;A0A2R8Q9G6;Q6P0B1	T1ECV3;F1QCR6;A0A2R8QEI9;Q4U0V5;F1QSG1;A0A2R8Q5I8;A0A2R8Q9G6;Q6P0B1	CUGBP Elav-like family member 2	celf2
1.76973	F1Q8D2	F1Q8D2		nsfl1c
1.77517	A0A2U3TWB2;Q63ZW2;E7F621	A0A2U3TWB2;Q63ZW2;E7F621	MICOS complex subunit mic25a	chchd6a
1.77968	A0A0B4J1A5;A0A0R4IRM2	A0A0B4J1A5;A0A0R4IRM2		ewsr1a
1.7982	Q4VBV1;I3IS20	Q4VBV1;I3IS20	Cytochrome b-c1 complex subunit 7	uqcrb
1.80159	Q5D016	Q5D016	Prefoldin subunit 1	pfdn1
1.81118	E7FE19;A0A2R8Q784;A0A0R4IPC8;A0A0R4IU23;A0A0R4IMW7;A0A0R4IRJ5;A0A0R4ITR6;A0A0R4IAJ6	E7FE19;A0A2R8Q784		cnp
1.82034	O73872	O73872	Superoxide dismutase [Cu-Zn]	sod1
1.82179	E7FBR8	E7FBR8		cplx2
1.82357	Q1LUP2;A0A2R8QBF8;Q1LUP1;A0A2R8Q5P5;Q1LY67;Q1LY65;Q1LY66	Q1LUP2;A0A2R8QBF8;Q1LUP1;A0A2R8Q5P5		add3a
1.82587	Q6NXC1	Q6NXC1		rbm4.3
1.83314	E7FBI2;A0A2R8PYR9;A0A0R4J7C3;G1K2T5;F1Q7M8;F1QB74;F1QPM0	E7FBI2;A0A2R8PYR9;A0A0R4J7C3	Microtubule-associated protein	si:dkey-77a20.5
1.85215	A1A5X7;X1WBW7;X1WHY2;X1WH41	A1A5X7;X1WBW7;X1WHY2;X1WH41		taf15
1.86236	Q803E3;Q4QRG0	Q803E3;Q4QRG0		ewsr1b
1.86768	Q6PBY8	Q6PBY8		skp1
1.86799	B0V3H3;Q6P2T1	B0V3H3;Q6P2T1		snrpa
1.87661	A0A2R8RPV5;E7FFM0	A0A2R8RPV5;E7FFM0		si:ch211-207l3.1
1.87847	A0A2R8RSR9;A0A2R8Q170;A0A140LH42;A0A2R8Q021	A0A2R8RSR9;A0A2R8Q170;A0A140LH42;A0A2R8Q021		rph3ab
1.89128	A0A2R8PZU6;Q4G5W2	A0A2R8PZU6;Q4G5W2	Reticulon	rtn4a
1.91257	Q5XJ02;Q98TU3	Q5XJ02;Q98TU3		adcyap1b
1.92672	Q6NW45;F1R0J8	Q6NW45;F1R0J8		pdhx
1.94134	A0A2R8RVZ7;A0A2R8Q334	A0A2R8RVZ7;A0A2R8Q334		gng4
1.95294	A0A2R8QTG5;A0A2R8QF37;A0A2R8Q653;A3KPW9	A0A2R8QTG5;A0A2R8QF37;A0A2R8Q653;A3KPW9	Large proline-rich protein BAG6	Bag6
1.95853	A2BF67;F8W4V7;Q1L8X2	A2BF67		ensab
1.98117	A0A2R8QJ20;A0A2R8QB62;A0A2R8Q869	A0A2R8QJ20;A0A2R8QB62;A0A2R8Q869		N/A
1.99558	Q6P2A9;A0A2R8RQC2	Q6P2A9;A0A2R8RQC2		fubp1
1.99822	A0A0R4IUQ9;Q6NXA4;A0A0R4IRK1;A0A0R4IPU4;A0A0R4IBR5;A0A0R4IBM8;A0A0R4IHG8	A0A0R4IUQ9;Q6NXA4	Interleukin enhancer-binding factor 3 homolog	ilf3
2.01392	A0A0R4IXJ1;F1R133	A0A0R4IXJ1;F1R133	ELAV-like protein	elavl4
2.01732	Q6DHJ0;Q5SPH2;Q5SPH1;Q4V988	Q6DHJ0;Q5SPH2;Q5SPH1;Q4V988		srsf5b
2.02261	F1RBY0	F1RBY0		fam63b
2.06192	E7FE74;A0A2R8QEH8	E7FE74;A0A2R8QEH8		camkva
2.07983	Q7SXQ1;Q7ZVY0;E9QJJ0;A0A2R8QPL1	Q7SXQ1;Q7ZVY0;E9QJJ0;A0A2R8QPL1		tial1;tia1
2.08734	B3DFP9	B3DFP9		apoa2
2.09017	Q567V5;A0A2R8QME3	Q567V5;A0A2R8QME3		snrpd2
2.09833	F1QJZ6;A0A2R8RLM0;A0A2R8QQP3;E9QGR6	F1QJZ6;A0A2R8RLM0		tmod2
2.10957	A3KNM2;A0A2R8QKN3;I3IT45;A0A2R8QAQ7;I3ITC0;A0A2R8QRL2;A0A0R4IDA7;A0A2R8QJH5	A3KNM2;A0A2R8QKN3;I3IT45;A0A2R8QAQ7;I3ITC0;A0A2R8QRL2;A0A0R4IDA7;A0A2R8QJH5		tpd52
2.11143	A0A0R4IC33;F1QGN3;F1R0S9	A0A0R4IC33;F1QGN3;F1R0S9	ELAV-like protein	elavl3
2.14345	E7F8K3;X1WEP8	E7F8K3;X1WEP8		si:ch211-286c4.6
2.18943	Q6DHG4	Q6DHG4		cplx2l
2.22583	E7F624;A0A2R8Q3V4	E7F624;A0A2R8Q3V4		map6a
2.25411	F1Q771;A0A2R8RSL1;A2RV29	F1Q771;A0A2R8RSL1;A2RV29	Zinc finger protein 346	znf346
2.2709	B3DGI9	B3DGI9		timm8b
2.27178	Q5RIJ7;Q5RIJ8	Q5RIJ7;Q5RIJ8		chga
2.31118	Q2VT45	Q2VT45		rln3a
2.36108	O57474;U3JAS3	O57474	Gap junction alpha-1 protein	gja1
2.36927	A0A0R4IS84	A0A0R4IS84		cplx2
2.38286	F1QYP0;F1RAD4;A0A2R8RZM8;A0A2R8RM66	F1QYP0;F1RAD4;A0A2R8RZM8;A0A2R8RM66		cadm2a
2.39592	Q1LVD7;F1R647	Q1LVD7		efhd2
2.41416	K7DY51;A2BHA6;A2BHA7;A2BHA8;A2BHA9;A2BHB0;A2BHB2;Q6P0K2;A0A0R4ID65;K7DYA2	K7DY51;A2BHA6;A2BHA7;A2BHA8;A2BHA9;A2BHB0;A2BHB2;Q6P0K2;A0A0R4ID65;K7DYA2		srsf7a
2.44586	Q6DH00	Q6DH00	Guanine nucleotide-binding protein subunit gamma	gng13b
2.44923	Q5RG37	Q5RG37		si:dkeyp-72h1.1
2.45537	A5PLC8	A5PLC8	Prothymosin alpha-B	ptmab
2.47738	A0A2R8Q6P3;A0A2R8QSS6	A0A2R8Q6P3;A0A2R8QSS6		N/A
2.48884	E9QGU0;A7LNS7	E9QGU0;A7LNS7		crhb
2.50918	A0A0R4ITV0;A0A2R8Q9S7	A0A0R4ITV0;A0A2R8Q9S7		si:dkey-46i9.1
2.58483	F1QIC0;Q58EC2	F1QIC0	Cystathionine beta-synthase	cbsb
2.61976	A4QP76	A4QP76		zgc:162989
2.67923	F1QZB9;A0A286YB86;E7F2U1	F1QZB9;A0A286YB86;E7F2U1		magi1b
2.75269	I3IST4;I3ITR0;I3ISF3;F1QNY0;E9QCA6;E9QI45	I3IST4;I3ITR0;I3ISF3;F1QNY0;E9QCA6;E9QI45		grna
2.77046	B5DE31	B5DE31		ybx1
2.81695	B8JMZ3;F1QQT6	B8JMZ3;F1QQT6		dpy30
2.83979	F1QC03	F1QC03		zyx
2.88236	A0A0G2KZ18	A0A0G2KZ18		LOC100001114
2.89799	Q6PBJ9	Q6PBJ9		rplp2
2.90095	Q802Z5;A2BGU3	Q802Z5;A2BGU3		nono
2.9047	Q6PBR5	Q6PBR5		atp6v1g1
2.92381	A3KQQ9;A0A2R8QF03	A3KQQ9;A0A2R8QF03	Secretogranin-3	scg3
2.9677	Q1LWG2;I3ISK7	Q1LWG2		ndufs6
2.98776	F8W3V8;F8W3W8;Q5I2C7	F8W3V8;F8W3W8;Q5I2C7		mbpa
3.07317	Q8UUT3;Q8UUT5;Q8UUT2;E9QHE8	Q8UUT3		plp1b
3.08244	A2BEV4	A2BEV4		tagln3a
3.09889	Q15KE4;A0A0R4ILA3	Q15KE4;A0A0R4ILA3	Guanine nucleotide-binding protein subunit gamma	gng2
3.1016	Q6DRC4	Q6DRC4	Eukaryotic translation initiation factor 3 subunit G	eif3g
3.11101	Q642J0	Q642J0		hint1
3.14656	Q6PD99	Q6PD99		marcksl1a
3.21838	Q6TH01	Q6TH01	Protein C10	grcc10
3.22247	D2K290	D2K290		cplx3b
3.22743	E7FD23;X1WFU9	E7FD23;X1WFU9		si:dkey-276j7.1
3.25723	F1QBQ8	F1QBQ8		slmapb
3.2689	X1WH50	X1WH50		si:ch211-137a8.4
3.35683	F1Q9J0	F1Q9J0		bag3
3.36278	Q7ZWA3;A0A171EBK3	Q7ZWA3;A0A171EBK3	RNA-binding motif protein, X chromosome	rbmx
3.37672	E7FC78;Q9W762	E7FC78;Q9W762	Mitochondrial import inner membrane translocase subunit Tim9	timm9
3.39107	I3ITP3;F8W3M5;F8W3B3;E7F0U0;I3ISS8;F8W2M5;F8W3A0	I3ITP3;F8W3M5;F8W3B3;E7F0U0;I3ISS8;F8W2M5;F8W3A0		mbpa
3.4233	Q1RM09	Q1RM09	Brain acid soluble protein 1 homolog	basp1
3.46522	Q568Q7;Q1RLQ1;A0A0R4II97	Q568Q7	Stathmin	stmn1b
3.46824	F1QFV2;F1QS20;F1R2T6	F1QFV2;F1QS20		hnrnpa1b
3.47723	F1R1J3;F1RCH5	F1R1J3;F1RCH5		zgc:86599
3.5266	A0A097;A0A0R4IPR9	A0A097;A0A0R4IPR9		si:dkey-152p16.6
3.54681	E7FAZ5;A0A140LGU1;A0A0R4IWH8	E7FAZ5;A0A140LGU1;A0A0R4IWH8		hp1bp3
3.54793	F1R314	F1R314		zgc:110425
3.56665	Q98874	Q98874	Enhancer of rudimentary homolog	erh
3.61247	F6NXD5	F6NXD5		marcksb
3.66757	A0A2R8Q843;A0A2R8Q3F0;F1R183;F1Q8G3	A0A2R8Q843;A0A2R8Q3F0;F1R183;F1Q8G3		eif4bb
3.80587	Q6P0B3	Q6P0B3		scamp1
3.97717	Q6NWH2	Q6NWH2		marcksl1b
3.97819	B8A6B8	B8A6B8		si:ch211-11c15.3
4.01163	Q568K2	Q568K2	Protein phosphatase 1 regulatory subunit 11	ppp1r11
4.04673	Q1LVG7	Q1LVG7		atp5d
4.43851	F8W4C1;F8W3R0	F8W4C1;F8W3R0		mbpb
4.54368	F6P364;B0V1I7;B0V1I6;B0V1I8	F6P364;B0V1I7;B0V1I6;B0V1I8		hnrnpa3
4.63395	E7F225;A4QN90	E7F225;A4QN90		zgc:163061
4.6437	A0A2R8RW72;F1QJT6;Q7ZW47;A0A2R8QLS8	A0A2R8RW72;F1QJT6;Q7ZW47;A0A2R8QLS8	Double-stranded RNA-binding protein Staufen homolog 2	stau2
4.79577	F1QHI0;F6NI44	F1QHI0;F6NI44		rltpr
4.91775	X1WGK9;E9QFU6;E7F8J2;X1WCD4	X1WGK9;E9QFU6;E7F8J2;X1WCD4		zgc:153405;si:dkey-108k21.10;si:dkey-108k21.21
5.11075	Q6DHR2;Q1LY18;A0A1D5NSC8	Q6DHR2		dnajb6a
5.51746	A7YY99	A7YY99		atp5ia
5.68717	E7F290;A0A0R4IRN5;A0A0R4IJB0	E7F290;A0A0R4IRN5;A0A0R4IJB0		si:ch211-222l21.1
7.38856	A3KPR3	A3KPR3		histh1l
OnlyKO34	A0A2R8RN44	A0A2R8RN44		N/A
OnlyKO34	A0A0R4I9G5;Q5RGU1	A0A0R4I9G5;Q5RGU1	Atypical kinase ADCK3, mitochondrial	adck3
OnlyKO34	F1QML8;A0A0H2UKW6;R4GEN9	F1QML8;A0A0H2UKW6;R4GEN9		akap8l
OnlyKO34	E7F0M6	E7F0M6		arhgap29a
OnlyKO34	F1RDK4	F1RDK4		arhgap32a
OnlyKO34	Q6PFV1	Q6PFV1		arpp19a
OnlyKO34	B0S5H3	B0S5H3	Calcium-transporting ATPase	atp2b3a
OnlyKO34	A0A2R8QJG7;A0A286Y9U6;A0A2R8Q8E4;A0A2R8QEZ8;A0A2R8PW01;X1WCP3;A0A2R8QNN7;F1RDE6	A0A2R8QJG7;A0A286Y9U6;A0A2R8Q8E4;A0A2R8QEZ8;A0A2R8PW01;X1WCP3;A0A2R8QNN7;F1RDE6	Phospholipid-transporting ATPase	atp8a2
OnlyKO34	Q1LYB6	Q1LYB6	ATPase inhibitor B, mitochondrial	atpif1b
OnlyKO34	A0A0R4IQ37;F1QA42	A0A0R4IQ37;F1QA42		atxn2l
OnlyKO34	Q08C78	Q08C78	Transcription factor BTF3	btf3
OnlyKO34	A0A1D5NSW2;A0A1D5NSN6	A0A1D5NSW2;A0A1D5NSN6		cabz01076234.2
OnlyKO34	F1QUS0	F1QUS0		calb2b
OnlyKO34	E9QEB3	E9QEB3		ccka
OnlyKO34	A0A0R4IHW0	A0A0R4IHW0		cckb
OnlyKO34	A0A2R8Q9U9;E7F143	A0A2R8Q9U9;E7F143		chmp5a
OnlyKO34	A0A286Y9F1	A0A286Y9F1		cltb
OnlyKO34	E7FBE5	E7FBE5		cltcl1
OnlyKO34	E7FE02;E9QEU3	E7FE02;E9QEU3	Clustered mitochondria protein homolog	cluhb
OnlyKO34	B7ZVA6	B7ZVA6		cox19
OnlyKO34	D2K289	D2K289		cplx3a
OnlyKO34	F1Q7M7;F1QYY6	F1Q7M7;F1QYY6		crtc1b
OnlyKO34	F1R306;A0A286Y804	F1R306;A0A286Y804		ctnnd2a
OnlyKO34	X1WDW2	X1WDW2		dchs1a
OnlyKO34	F1QGC8	F1QGC8	D-tyrosyl-tRNA(Tyr) deacylase	dtd1
OnlyKO34	F1QS51;A5WUU2	F1QS51		eea1
OnlyKO34	Q6PC01;F1RA98;A0A2R8QQM5	Q6PC01;F1RA98;A0A2R8QQM5		faua;faub
OnlyKO34	E7F1Q8	E7F1Q8		FP102272.1
OnlyKO34	F6NIQ9	F6NIQ9		gatad2b
OnlyKO34	F1QK55;A2BIK6	F1QK55;A2BIK6		gltscr1
OnlyKO34	B0V2X4	B0V2X4		gria2a
OnlyKO34	Q6NYV3	Q6NYV3		h1f0
OnlyKO34	A3KPW8	A3KPW8		hpcal4
OnlyKO34	A0A0R4IWJ1;A8E7E7	A0A0R4IWJ1;A8E7E7		itsn1
OnlyKO34	F1QDH4;Q6PHD4	F1QDH4;Q6PHD4		larp6
OnlyKO34	A0A0R4IJJ4	A0A0R4IJJ4		limch1b
OnlyKO34	Q66IB0;A0A2R8QIA2;F1RDK3	Q66IB0;A0A2R8QIA2;F1RDK3		lin7c;lin7b
OnlyKO34	B3DKC5;A0A2R8QPG3	B3DKC5;A0A2R8QPG3		lmna
OnlyKO34	A0A0R4IRN7;A0A0R4IGB5;E7F5B6	A0A0R4IRN7;A0A0R4IGB5;E7F5B6		LOC100002196
OnlyKO34	A0A2R8QBK2;A0A2R8QLJ4;A0A2R8QKM2;F1Q8W9;A0A2R8QCG1;A0A2R8QG93	A0A2R8QBK2;A0A2R8QLJ4;A0A2R8QKM2;F1Q8W9;A0A2R8QCG1;A0A2R8QG93		LOC569976
OnlyKO34	A0A2R8QK17	A0A2R8QK17		LOC795051
OnlyKO34	F1QTW8;Q800H6	F1QTW8;Q800H6		matr3l1.1
OnlyKO34	Q5SPG2;Q803J7;Q6NY29;P52161	Q5SPG2;Q803J7;Q6NY29;P52161	Protein max	max
OnlyKO34	A8WIP2;Q7T2T7	A8WIP2;Q7T2T7		mecp2
OnlyKO34	A9JTC4;Q803S3	A9JTC4;Q803S3	Protein MEMO1	memo1
OnlyKO34	Q4V8X5	Q4V8X5		mlf2
OnlyKO34	A0A0R4ILV7;A0A0R4IE40	A0A0R4ILV7;A0A0R4IE40		mprip
OnlyKO34	Q566V8;X1WHQ5	Q566V8;X1WHQ5		mrpl12
OnlyKO34	A0A2R8Q4M1	A0A2R8Q4M1		mrpl49
OnlyKO34	A0A286YAD0;F1QKS0;A0A0R4IPW9;A0A0R4IX49;A0A0R4IB90;E7FCI5	A0A286YAD0;F1QKS0;A0A0R4IPW9		myo5b
OnlyKO34	F1QMZ6;A9JTH1;Q6AXL4	F1QMZ6;A9JTH1	Neurocalcin-delta A	ncalda
OnlyKO34	A5JEM4;Q803Q2;Q7SXI6	A5JEM4;Q803Q2;Q7SXI6	Nuclear distribution protein nudE-like 1-B;Nuclear distribution protein nudE-like 1-A	ndel1a;ndel1b
OnlyKO34	Q6DGM9	Q6DGM9		ndufa7
OnlyKO34	E7FDX3	E7FDX3		ndufaf4
OnlyKO34	B0V3W0	B0V3W0		npb
OnlyKO34	Q9DGJ3	Q9DGJ3	Epididymal secretory protein E1	npc2
OnlyKO34	Q6NW91	Q6NW91		nptx1l
OnlyKO34	Q9I8P3;E7F0L6;Q9I8P2	Q9I8P3;E7F0L6;Q9I8P2	Pro-neuropeptide Y;Neuropeptide Y;C-flanking peptide of NPY;Peptide YY-A	npy;pyyb;pyya
OnlyKO34	B0S7J7	B0S7J7		nrip2
OnlyKO34	E9QIQ3;A0A2R8QTE7	E9QIQ3;A0A2R8QTE7		nup62l
OnlyKO34	E9QBW4;F1R4H8	E9QBW4;F1R4H8		pdyn
OnlyKO34	A8E7S2	A8E7S2		penka
OnlyKO34	Q1JPY6	Q1JPY6		pfdn2
OnlyKO34	B7TWR3	B7TWR3		pmchl
OnlyKO34	Z4YIS0;Q6DRG7	Z4YIS0;Q6DRG7	Protein phosphatase 1 regulatory subunit 12A	ppp1r12a
OnlyKO34	Q567W8	Q567W8		ppp1r14aa
OnlyKO34	Q5RGI5;A0A2R8PZN4	Q5RGI5;A0A2R8PZN4		ppp6r2a
OnlyKO34	F1QZA5	F1QZA5		psmd6
OnlyKO34	Q1JPY8	Q1JPY8	Paraspeckle component 1	pspc1
OnlyKO34	F1QYQ8;A1L1R5	F1QYQ8;A1L1R5	Protein tyrosine phosphatase domain-containing protein 1	ptpdc1a;ptpdc1
OnlyKO34	A9JTF3;A0A2R8PWN6;Q6P104	A9JTF3;A0A2R8PWN6;Q6P104	Protein quaking-B	qki2;qkib
OnlyKO34	Q5U3A3;A0A2R8QP95;Q6DC92	Q5U3A3;A0A2R8QP95;Q6DC92		ralab;ralba
OnlyKO34	Q24JV3	Q24JV3		rpl31
OnlyKO34	Q24JV1	Q24JV1		rpl32
OnlyKO34	E7FF70	E7FF70		rps6kl1
OnlyKO34	A0A0H2UKD1;Q5XJK1	A0A0H2UKD1;Q5XJK1	Short coiled-coil protein B	scocb
OnlyKO34	A2BIR7	A2BIR7		sdf2l1
OnlyKO34	Q7ZUC9	Q7ZUC9		sh3bgrl3
OnlyKO34	X1WD98;A0A2R8QPQ7	X1WD98;A0A2R8QPQ7		shprh
OnlyKO34	R4GEY3;E7FAK0;F1R9N6;E7F5A4	R4GEY3;E7FAK0;F1R9N6;E7F5A4		si:ch211-113a14.24;si:ch211-113a14.12;si:dkey-261m9.12
OnlyKO34	A0A2R8QGV6;I3ISE5;E7FBE3;A0A2R8PZP3	A0A2R8QGV6;I3ISE5;E7FBE3;A0A2R8PZP3		si:ch211-165a18.1
OnlyKO34	R4GE45	R4GE45	Guanine nucleotide-binding protein subunit gamma	si:ch211-286b5.5
OnlyKO34	A0A140LH63;A0A140LFZ1;A0A140LH34;A0A140LH11;A0A140LH24	A0A140LH63;A0A140LFZ1;A0A140LH34;A0A140LH11;A0A140LH24		si:ch73-368j24.12
OnlyKO34	Q1L8C0	Q1L8C0		si:dkey-220f10.4
OnlyKO34	Q1LX26;A3KNR2	Q1LX26;A3KNR2		si:dkey-238c7.16
OnlyKO34	R4GEM4;A0A2U3TVI0;E7F888	R4GEM4;A0A2U3TVI0;E7F888	AT-rich interactive domain-containing protein 5B	si:dkey-247f17.3;arid5b
OnlyKO34	F8W5C9;F8W320;G1K2X9;A0A0R4IZ32;Q5TYP8	F8W5C9;F8W320;G1K2X9;A0A0R4IZ32;Q5TYP8	Protein stum homolog	si:dkeyp-59a8.4
OnlyKO34	F1Q5P8;Q803S1	F1Q5P8;Q803S1		smarce1
OnlyKO34	E9QCA0;F1Q5X0	E9QCA0;F1Q5X0		snap29
OnlyKO34	A0A0R4ITC8;A0A0R4IR24	A0A0R4ITC8		spartb
OnlyKO34	Q6NZT9	Q6NZT9		srsf2b
OnlyKO34	Q802Y1;A0A0R4IHP9	Q802Y1		srsf4
OnlyKO34	Q7ZTI0	Q7ZTI0		ssb
OnlyKO34	F1QRX2;Q6NV25;Q6DI05;Q6DHL4	F1QRX2;Q6NV25;Q6DI05;Q6DHL4	Small ubiquitin-related modifier;Small ubiquitin-related modifier 3-like;Small ubiquitin-related modifier 3;Small ubiquitin-related modifier 2	sumo3b;sumo3l;sumo3;sumo2
OnlyKO34	X1WHC5	X1WHC5		swap70a
OnlyKO34	A0A140LH61;F1RCC9	A0A140LH61;F1RCC9		synpo2la
OnlyKO34	Q7ZV25	Q7ZV25		tbca
OnlyKO34	Q6DI06	Q6DI06	Mitochondrial import inner membrane translocase subunit Tim10	timm10
OnlyKO34	A0A2R8RPU1;B8JIL3	A0A2R8RPU1;B8JIL3		tlr3
OnlyKO34	E7EXE8	E7EXE8		tnxb
OnlyKO34	F1RBE6	F1RBE6		tp53bp1
OnlyKO34	A0A0R4IYL8	A0A0R4IYL8		tpra
OnlyKO34	B0VEQ2	B0VEQ2	Tetraspanin	tspan7b
OnlyKO34	F1R7N8;F1QZQ0	F1R7N8;F1QZQ0		ttna
OnlyKO34	Q1L8T3;F6NM51	Q1L8T3;F6NM51		ubap2l
OnlyKO34	E9QI72;Q6NWJ8;F1QDY2;A0A0R4IBN4	E9QI72;Q6NWJ8;F1QDY2;A0A0R4IBN4		ugp2b
OnlyKO34	E9QH92;F1QFF9;A0A2R8QPX7;Q7ZVK4	E9QH92;F1QFF9;A0A2R8QPX7;Q7ZVK4	Vacuolar protein-sorting-associated protein 36	vps36
OnlyKO34	Q5BJA1	Q5BJA1		zgc:114188
OnlyKO34	Q7ZUL8	Q7ZUL8		zgc:55558
-7.76327	E9QBV1;F1R4U8;Q5EAQ7	E9QBV1	Clathrin heavy chain	cltcb
-6.10046	E7EXT3;Q503C7;F8W3T2;A0A1D5NSS4	E7EXT3	Alpha-1,4 glucan phosphorylase	pygmb
-5.70726	Q6PGV1;F1Q4U4	Q6PGV1	V-type proton ATPase subunit d 1	atp6v0d1
-5.61229	A0A0A0MPL5	A0A0A0MPL5	Fascin	si:ch211-160d14.1
-5.29705	X1WBR5	X1WBR5		hspa4l
-5.29516	I3IRW7	I3IRW7		abat
-5.21359	F1QZU7;A0A0G2KZR6	F1QZU7;A0A0G2KZR6		aldh2.2
-5.20334	Q6NWJ5;A9JST4;I3ISC4	Q6NWJ5;A9JST4		tuba8l4
-5.19852	B2GTW6;Q7ZVY5	B2GTW6;Q7ZVY5	Citrate synthase;Citrate synthase, mitochondrial	cs
-5.14519	Q6NVI6	Q6NVI6		cct5
-4.86363	Q6YBS2;B8JMD0	Q6YBS2	Adenylyl cyclase-associated protein	cap1
-4.86138	Q6IQ59	Q6IQ59		uqcrc2b
-4.85887	A0A2R8RLZ9;Q6TNT9	A0A2R8RLZ9;Q6TNT9		gdi2
-4.85045	E7F4R9	E7F4R9	Isocitrate dehydrogenase [NADP]	idh2
-4.83498	F1R5C0	F1R5C0		syt2a
-4.73469	A5PMV7	A5PMV7		ppp2r1a
-4.58811	B0R197	B0R197		vdac3
-4.53027	A0A0R4ID68;A0A2R8Q476;F1R047;Q66HV8;A0A2R8RZX5	A0A0R4ID68		pfklb
-4.52839	E9QI46;E9QIL5	E9QI46	Coronin	coro1cb
-4.4338	F1RCA1;E9QEY2;E9QFW7;E7EYF3	F1RCA1		uba1
-4.35117	Q8AWD0	Q8AWD0		vdac2
-4.35093	F1QCD4	F1QCD4	Aspartate aminotransferase	got2b
-4.26041	Q6P972	Q6P972		tuba2
-4.24713	F1QZL6;CON__Q3ZBD7	F1QZL6	Glucose-6-phosphate isomerase	gpia
-4.21007	B8A518;A0A2R8RZK5	B8A518;A0A2R8RZK5		tuba1c
-4.209	O57521	O57521	Heat shock protein HSP 90-beta	hsp90ab1
-4.19681	Q7ZU96;A0A0R4IJT8	Q7ZU96;A0A0R4IJT8		cct8
-4.12961	A0A0R4IQM9;F1RAZ4;F1RAE9	A0A0R4IQM9		stxbp1a
-4.09811	F1RCD5;A0A2R8RK76;E7F1L2;A0A0R4IRH4;A0A2R8QJT7;K7DYJ7	F1RCD5;A0A2R8RK76		cadpsb
-4.05237	F6NK19;Q6NYJ9;E9QC84;A5PMT0	F6NK19;Q6NYJ9;E9QC84	AP complex subunit beta	ap2b1
-4.04146	B8JJ32;A0A2R8Q818	B8JJ32;A0A2R8Q818	Sideroflexin	sfxn3
-4.0352	Q6P977	Q6P977		rab42a
-3.97189	B0S5B9	B0S5B9		sypa
-3.92546	F1RDA6;A0A2R8RNT6	F1RDA6;A0A2R8RNT6		ndufs1
-3.90234	A0A0R4IYX8;A0A0R4IBZ8	A0A0R4IYX8		dpysl4
-3.83495	Q7ZUI4	Q7ZUI4	Thioredoxin	zgc:56493
-3.75126	A2BEN1	A2BEN1		atp6v1aa
-3.72042	Q6NSN3;F1QUE3;A0A2R8Q5U6;Q1L8E2	Q6NSN3;F1QUE3;A0A2R8Q5U6		uqcrc1
-3.54964	A0A2R8Q4P7;Q8UUT4;A0A2R8RT48	A0A2R8Q4P7;Q8UUT4;A0A2R8RT48		gpm6aa
-3.47222	Q7T334	Q7T334	Malate dehydrogenase	mdh2
-3.44388	F1RAN8	F1RAN8		rap1gds1
-3.41027	Q7ZVB2;B0S7W5;B0S7W3;A0A2R8Q3R8	Q7ZVB2;B0S7W5;B0S7W3	Aldehyde dehydrogenase family 9 member A1-A	aldh9a1a;aldh9a1a.2;aldh9a1a.1
-3.40977	F1QZ09;F1R515;R4GEU0	F1QZ09		aclya
-3.38841	Q9PVK4	Q9PVK4	L-lactate dehydrogenase B-A chain	ldhba
-3.33215	Q7T3L3;A0A286YAP4	Q7T3L3;A0A286YAP4		hsp90b1
-3.24668	A0A2R8Q8X0;Q6IQJ2;A0A2R8QCY8	A0A2R8Q8X0;Q6IQJ2		zgc:55461
-3.22955	Q8JHI0;A2CEZ0	Q8JHI0		slc25a5
-3.2216	B7ZV62	B7ZV62		nsfa
-3.20602	F1QWR4;Q7SX99;A0A2R8RJC4	F1QWR4;Q7SX99	Fumarate hydratase, mitochondrial	fh
-3.15031	F1QF00	F1QF00		pgm1
-3.13179	Q7T356;F1RBF6;F8W493	Q7T356;F1RBF6;F8W493	14-3-3 protein beta/alpha-B	ywhabb
-3.12353	A0A0R4IQ16;F1QSA4	A0A0R4IQ16;F1QSA4		mag
-3.09275	Q7T368;Q1LVS0	Q7T368		pdhb
-3.04386	Q7ZYX4;E9QGU4;E9QD64	Q7ZYX4;E9QGU4;E9QD64		cct6a
-3.02942	Q6P5M9;A0A0R4IXL7	Q6P5M9		tubb4b
-2.99748	Q4V914;A0A0R4IZ93;A0A0R4IAE9;A0A0R4IXR3;Q1RLR9	Q4V914;A0A0R4IZ93;A0A0R4IAE9	Core histone macro-H2A	h2afy2
-2.99014	F1QC70;A0A2R8QMC2;Q4KMC8	F1QC70;A0A2R8QMC2;Q4KMC8	Fructose-bisphosphate aldolase;Fructose-bisphosphate aldolase C-A	aldoca
-2.97336	F1Q6P4	F1Q6P4	Tetraspanin	cd82a
-2.95946	B8JI17;E7FCT1;A0A140LGJ7	B8JI17;E7FCT1;A0A140LGJ7		psap
-2.9432	Q5RG12	Q5RG12		hsp90aa1.2
-2.94274	Q7SXP1	Q7SXP1		capzb
-2.92226	F1QKY8	F1QKY8		tubb2
-2.92004	Q803G3;A8E583	Q803G3	Serine/threonine-protein phosphatase	ppp2cb
-2.91526	E9QFU8;E9QCQ6	E9QFU8;E9QCQ6	Branched-chain-amino-acid aminotransferase	bcat2
-2.90953	Q7ZV39	Q7ZV39		zgc:56235
-2.90289	Q08BA1	Q08BA1	ATP synthase subunit alpha	atp5a1
-2.87866	Q6DHT4	Q6DHT4		aldh6a1
-2.85376	F1R4C8	F1R4C8		ndufs3
-2.84984	A8KC02	A8KC02		cbr1l
-2.84459	B0S5C5;A0A0G2KML7	B0S5C5		acaa2
-2.83766	E7FCD8	E7FCD8		atp6v1ab
-2.80754	A2AR68;A0A0R4IED7	A2AR68		gdi1
-2.7204	B3DIT1;A5A5E1;A0A2R8PX02;F1QE65;Q90YM8	B3DIT1;A5A5E1;A0A2R8PX02		cyfip2
-2.67876	F1QET7	F1QET7	Fascin	fscn1a
-2.67469	A0A0R4IG45;F8W429	A0A0R4IG45;F8W429		dnm1a
-2.65113	Q804W1	Q804W1		pvalb6
-2.61243	F8W4M7;A0A2R8RID5	F8W4M7;A0A2R8RID5		aco2
-2.59945	Q1LVL2;A0A2R8RMW6;A0A286YAH8;Q1LVL3;Q4V983;F1QBG7	Q1LVL2;A0A2R8RMW6;A0A286YAH8;Q1LVL3	Alanine--tRNA ligase, cytoplasmic	aars
-2.59281	A1L271	A1L271		gnb5a
-2.58732	Q6P967;A0A2R8Q3R6	Q6P967;A0A2R8Q3R6		gnao1b
-2.55408	Q6P969	Q6P969	Elongation factor 1-alpha	eef1a1a
-2.53854	Q7ZVF3	Q7ZVF3	Succinate dehydrogenase [ubiquinone] flavoprotein subunit, mitochondrial	sdha
-2.53123	F1R3D3;Q5MJ86;E9QIH5	F1R3D3;Q5MJ86	Glyceraldehyde-3-phosphate dehydrogenase;Glyceraldehyde-3-phosphate dehydrogenase 2	gapdhs;gapdh-2
-2.47505	Q5SPJ4;Q5SPJ1	Q5SPJ4;Q5SPJ1		serpina1;serpina1l
-2.47141	Q9DDU5;Q50LC6	Q9DDU5		gstp1
-2.46756	B8JLR6	B8JLR6		si:ch211-251b21.1
-2.4532	Q5RGB5	Q5RGB5		rab3ab
-2.44257	Q9I8V1;Q6XNL8;Q6IQR3;Q6IQL9;F1QUN8;Q6DHS1;A0A2R8RJJ2	Q9I8V1;Q6XNL8;Q6IQR3;Q6IQL9;F1QUN8;Q6DHS1;A0A2R8RJJ2		actc1b;acta1b;actc1a;acta1a;acta2
-2.43428	Q6P948;A0A0R4IT09;A0A2R8QAA8;A0A2R8Q5C3;F1QBT9;E7F9W7;E9QBJ0	Q6P948;A0A0R4IT09;A0A2R8QAA8	Pyruvate dehydrogenase E1 component subunit alpha	pdha1a
-2.42289	Q5XJS8	Q5XJS8		hsd17b10
-2.35854	A8E7G6	A8E7G6		prdx3
-2.34673	A4FUM8	A4FUM8		atp6v1b2
-2.33999	Q9I8N9;F8W3N3;F8W4L9	Q9I8N9;F8W3N3;F8W4L9		fabp7a
-2.27715	Q5RH26	Q5RH26	ATP synthase subunit gamma	atp5c1
-2.27678	E7FE03;X1WG01	E7FE03;X1WG01		napba
-2.26959	Q6P3J5	Q6P3J5		eef2b
-2.26498	E7FC32	E7FC32		tubb1
-2.22312	Q6PE34	Q6PE34		zgc:65894
-2.21004	A0A2R8QFM8;A8DZ95	A0A2R8QFM8;A8DZ95		dpysl2b
-2.20005	A0A2R8Q6T7	A0A2R8Q6T7		dpysl2a
-2.17663	Q6TNU6	Q6TNU6	Dihydrolipoyl dehydrogenase	dldh
-2.14597	A0A2R8QP59;A2BGE0	A0A2R8QP59;A2BGE0		stxbp1b
-2.14161	F1Q8W8	F1Q8W8		calr
-2.1338	A8WGC6	A8WGC6	ATP synthase subunit beta	atp5b
-2.10137	F8W4C4;Q1MT86	F8W4C4;Q1MT86	Ubiquitin carboxyl-terminal hydrolase	usp5
-2.09825	F1Q6G8	F1Q6G8		atp1b1b
-2.09584	Q7ZUD3	Q7ZUD3		gmfb
-2.0898	F1QSI9;F1Q7L6	F1QSI9;F1Q7L6		slc3a2a
-2.06085	A0A0R4I9C6	A0A0R4I9C6		ufm1
-2.05764	A0A2R8Q0F5;A0A0R4IJ30;Q5U3A7;A0A2R8Q487;A0A0R4ILJ7	A0A2R8Q0F5;A0A0R4IJ30;Q5U3A7;A0A2R8Q487	Dynamin-like 120 kDa protein, mitochondrial;Dynamin-like 120 kDa protein, form S1	opa1
-2.04434	F1QE30;F1QEY7	F1QE30;F1QEY7	V-type proton ATPase subunit a	atp6v0a1b;atp6v0a1a
-2.04032	Q6DGT8	Q6DGT8		s100b
-2.02125	A0A0R4IFE2;A8KC30;A0A2R8QG90	A0A0R4IFE2;A8KC30		psmc1a
-1.97881	Q90WA5	Q90WA5		pdia6
-1.97155	F1QIF7	F1QIF7		slc44a2
-1.95222	Q6ZM17	Q6ZM17		OTTDARP00000002008
-1.95087	Q7SXN6;Q6DGY8;A0A0R4ISC7;Q6GQM3	Q7SXN6;Q6DGY8;A0A0R4ISC7;Q6GQM3	Proteasome subunit alpha type	psma6a;psma6b;psma6l
-1.93938	Q66HZ0;E9QG20	Q66HZ0;E9QG20		ppp3r1b;ppp3r1a
-1.93781	A0A0R4I9N0	A0A0R4I9N0		purab
-1.90314	A5PL98	A5PL98	Succinate dehydrogenase [ubiquinone] iron-sulfur subunit, mitochondrial	sdhb
-1.89613	Q78AP9;Q6DHP3;F8W522	Q78AP9;Q6DHP3;F8W522		arf3b;arf3a;arf2
-1.89546	B8JI00	B8JI00		suclg1
-1.88415	F1Q8Y0;A4JYK9	F1Q8Y0;A4JYK9		zgc:110372
-1.87732	Q92005;A0A2R8QSR4;A0A2R8Q469	Q92005;A0A2R8QSR4;A0A2R8Q469	Elongation factor 1-alpha	eef1a
-1.87469	Q90486;O93548;F6NT71;Q7T1B0	Q90486	Hemoglobin subunit beta-1	ba1
-1.86637	E9QDQ2;A2BGW3;A0A2R8RRG1	E9QDQ2;A2BGW3		camk2b1
-1.82706	A9C3T0	A9C3T0		prkar2aa
-1.82556	Q803J3	Q803J3		rab2a
-1.7886	A0A0R4IPH2	A0A0R4IPH2		tubb2b
-1.7691	Q5RGY8;F6NT66	Q5RGY8		dpysl5b
-1.76443	Q7T3G2	Q7T3G2		ywhah
-1.75751	A0A140LG76;Q7SY23	A0A140LG76;Q7SY23	Delta-1-pyrroline-5-carboxylate dehydrogenase, mitochondrial	aldh4a1
-1.75087	Q7ZVJ0;A5WWI6	Q7ZVJ0;A5WWI6	Profilin	pfn2l
-1.74488	F1R4K1	F1R4K1		tubb4b
-1.71786	A0A0R4IGP6;Q7ZVT2;A0A0R4IAV3;A0A0R4IAN1;A0A0R4IHV1	A0A0R4IGP6;Q7ZVT2	Pyruvate kinase	pkma
-1.7055	Q6DI22	Q6DI22		hadh
-1.70367	Q5RKP9;A0A2R8RNG4;B0S554;F8W573;B8JLJ7	Q5RKP9		gna11b
-1.68134	A0A0R4II73;A0A0R4IHT0;A0A0R4IB76	A0A0R4II73;A0A0R4IHT0		slc25a12
-1.66437	Q8AY63;R4GE87;F6NIF4;R4GEP9;R4GDX0	Q8AY63;R4GE87;F6NIF4		ckbb
-1.66251	Q567Y4	Q567Y4		ndufb9
-1.64908	Q24JW4;B0UYL5	Q24JW4		flj13639
-1.63069	E9QB41;Q5XJ62;A0A2R8QJ29;F1QWU4;A0A2R8QES8;A0A2R8RYI8;E9QC87;A0A2R8QAG2	E9QB41;Q5XJ62;A0A2R8QJ29;F1QWU4;A0A2R8QES8;A0A2R8RYI8		myl6
-1.62494	A0A2R8RZF2;A0A2R8Q5E6;A0A2R8RN51;G1K2E7;A0A2R8QKB4;Q90275	A0A2R8RZF2;A0A2R8Q5E6;A0A2R8RN51;G1K2E7;A0A2R8QKB4;Q90275	Cadherin-2	cdh2
-1.6215	Q6DRD1	Q6DRD1		atp5o
-1.61647	E7FEZ7;A0A2R8QV26;F1QEU8;A0A2R8QD06;E9QD04	E7FEZ7;A0A2R8QV26;F1QEU8;A0A2R8QD06;E9QD04		ndrg3a
-1.59407	O93423;A0A2R8Q993;F1QCQ7;A0A2R8RTR5;A0A2R8QIZ7;A0A2R8QD47;A0A0R4IGK4;E9QIN9;F1R5A4;A5PLE0	O93423;A0A2R8Q993;F1QCQ7;A0A2R8RTR5;A0A2R8QIZ7;A0A2R8QD47;A0A0R4IGK4;E9QIN9;F1R5A4;A5PLE0		stom;stoml3b;stoml3a
-1.593	Q502C8;F1QCE3	Q502C8;F1QCE3		prdx5
-1.57986	Q6GQM9;F6NUZ4	Q6GQM9		eno2
-1.54136	Q6P102	Q6P102		ywhabl
-1.53319	Q6AZA0	Q6AZA0	Acetyl-CoA acetyltransferase, mitochondrial	acat1
-1.51266	A2CE73;Q6NW56;A0A0R4ISK8	A2CE73;Q6NW56;A0A0R4ISK8		khdrbs1a
-1.49944	Q7T1D8	Q7T1D8		phb
-1.48927	Q7ZVF9;F1QC15	Q7ZVF9	Actin, cytoplasmic 2;Actin, cytoplasmic 2, N-terminally processed	actbb
-1.4856	Q6P980	Q6P980	Superoxide dismutase	sod2
-1.47111	F1QK94;A0A2R8QHM9;A0A0R4INS3	F1QK94;A0A2R8QHM9;A0A0R4INS3		amph
-1.45338	A0A2R8QFE5;E7F5R2	A0A2R8QFE5;E7F5R2		LOC100151589
-1.4314	A0A2R8Q2Z0;P17561	A0A2R8Q2Z0;P17561	Ependymin	epd
-1.42788	B8JLJ3	B8JLJ3		ywhaz
-1.41322	F1QXV8	F1QXV8	Phosphoglycerate kinase	pgk1
-1.40761	B8A5D3	B8A5D3		nars
-1.39749	A0A0R4IMF8;Q6NYR4;A0A2R8Q860;A0A2R8QEN9;Q90473;Q1LY29;A5PMG2;Q1LY27	A0A0R4IMF8;Q6NYR4;A0A2R8Q860;A0A2R8QEN9;Q90473	Heat shock cognate 71 kDa protein	hspa8
-1.39416	F1QR62;F8W3R8;B1H1J6	F1QR62		crmp1
-1.38874	F1RAR0	F1RAR0		sh3gl2b
-1.38495	Q7SYD0	Q7SYD0		cbr1
-1.37118	B2CZC2;F6PBX0;Q32SG7	B2CZC2;F6PBX0;Q32SG7		slc8a1b
-1.36404	A0A0R4IPV5	A0A0R4IPV5		p4hb
-1.35061	Q6AZC1;A0A0G2KCK6	Q6AZC1		psmc5
-1.34521	Q6NUZ3;F1QY96;F6NN54;Q6NYJ5;X1WH05;A0A0R4IHN8;R4GF20	Q6NUZ3;F1QY96;F6NN54		syncrip
-1.33256	F1QF86;A0A0R4IF09;A0A2R8RS59	F1QF86;A0A0R4IF09	Serine/threonine-protein phosphatase	ppp3ccb
-1.29722	A5PLJ7	A5PLJ7		oxsr1a
-1.28768	B0UXI4	B0UXI4		syn1
-1.27535	Q498W6;Q5RH31	Q498W6;Q5RH31		ndufa12
-1.26255	Q7T3D5	Q7T3D5		pdcd6
-1.26219	Q7SXA3;B0R193;Q3B7P7;A0A0N4STS4;A0A2R8RR55;B0R189;F1QHN6;A0A0N4SUD2	Q7SXA3;B0R193;Q3B7P7;A0A0N4STS4;A0A2R8RR55;B0R189;F1QHN6;A0A0N4SUD2		rps27a;ubb;uba52;si:ch211-202a12.4
-1.23308	A0A2R8QEC5;A0A2R8QC07;F1QFQ6	A0A2R8QEC5;A0A2R8QC07;F1QFQ6		dlst
-1.23179	Q6ZM12	Q6ZM12		OTTDARP00000002003
-1.22518	Q7ZZ04	Q7ZZ04		echs1
-1.21766	Q6IQI2	Q6IQI2	Galectin	lgals2a
-1.21586	Q641M4;F6NJU6	Q641M4;F6NJU6		zgc:100918
-1.21562	F6NP87;A0A2R8RUA9;F1R5B8	F6NP87		ndufa9a
-1.19773	Q5TZ27;Q504A0;F1QCC9	Q5TZ27		syt1a
-1.1948	F1R0A8	F1R0A8		syn2a
-1.18233	Q6DRF3	Q6DRF3	Proteasome subunit beta type	psmb1
-1.18112	F1QPB5;F1Q856	F1QPB5		sept5a
-1.16651	F1QYK9;B3DKC6	F1QYK9;B3DKC6		myl9a;myl12.2
-1.14701	Q7ZUP5;A0A0R4IH71	Q7ZUP5;A0A0R4IH71		dnaja2
-1.12042	Q9DGL2;A0A0R4IUE0;A0A0R4ICY9;A0A0R4IZ15	Q9DGL2;A0A0R4IUE0;A0A0R4ICY9		atp1b2a
-1.11318	A0A0G2L1F5;A0A140LGS5;A0A140LG71	A0A0G2L1F5;A0A140LGS5		sptbn1
-1.09407	A0A0R4INT7;B8JIC5	A0A0R4INT7;B8JIC5		homer1b
-1.06159	B3DI16;A0A2R8RHQ9;A0A0R4IEQ0;F6PAM1	B3DI16;A0A2R8RHQ9;A0A0R4IEQ0;F6PAM1		gna11a
-1.04561	E7F1Y1;F1QFZ7	E7F1Y1;F1QFZ7		nfasca
-1.03025	Q6PBK9;A0A2R8QA71;A0A2R8Q8M1	Q6PBK9;A0A2R8QA71;A0A2R8Q8M1		prdx6
-1.01888	Q7T0F4;E9QD41;Q6IWJ1	Q7T0F4;E9QD41		crabp1a
-1.00081	Q6P3L3	Q6P3L3		hspa5
-0.991303	A2BGU8;I3ISI2;I3ISV7;E7FGH0	A2BGU8	Neuronal-specific septin-3	sept3
-0.975837	F1Q890;E9QGF2	F1Q890		plg
-0.963337	Q6ZM50;A0A0R4IEP3;A0A2R8Q153	Q6ZM50;A0A0R4IEP3;A0A2R8Q153		capza1b
-0.955119	F1RC03;F8W5S2	F1RC03		atp2b2
-0.924113	A0A2R8QGP7;A0A2R8PXH2;A0A2R8QBL2	A0A2R8QGP7;A0A2R8PXH2;A0A2R8QBL2		tln2b
-0.922067	Q7ZUD6;Q4G5W3	Q7ZUD6;Q4G5W3	Reticulon	rtn3
-0.917948	Q6NWK4;F1RDT4	Q6NWK4		atp6v1e1b
-0.912299	A0A2R8QV67;A0A2R8QN47;F1Q7L0;A0A2R8RWE8	A0A2R8QV67;A0A2R8QN47;F1Q7L0		vtg4
-0.907094	F1QGL7;Q6DGS3;A0A0R4I9B3	F1QGL7;Q6DGS3;A0A0R4I9B3	Calcium/calmodulin-dependent protein kinase type II delta 2 chain	camk2d2
-0.899331	Q6PH57	Q6PH57	Guanine nucleotide-binding protein G(I)/G(S)/G(T) subunit beta-1	gnb1
-0.891883	Q801E6;B8JMY8	Q801E6	Malate dehydrogenase	mdh1aa
-0.884487	O42363	O42363	Apolipoprotein A-I;Proapolipoprotein A-I	apoa1
-0.882982	F1R446;F1QDX2	F1R446		spna2
-0.875895	Q7ZW09;A0A2R8RN29;F1QMR5	Q7ZW09;A0A2R8RN29		hnrpl
-0.870976	Q6PBP1;F8W442;A0A2R8QCW0	Q6PBP1;F8W442;A0A2R8QCW0		gnao1a
-0.86649	B8JKN6;A0A2R8QTQ3;B8JKN7	B8JKN6;A0A2R8QTQ3;B8JKN7	Peptidyl-prolyl cis-trans isomerase	ppiaa
-0.838122	Q6P5K3;Q9PV90;F8W4I2	Q6P5K3;Q9PV90;F8W4I2	60S acidic ribosomal protein P0	rplp0
-0.833025	Q8JFV8	Q8JFV8	Synaptic vesicle membrane protein VAT-1 homolog	vat1
-0.790807	F8W4C0;F1QXB0	F8W4C0;F1QXB0		sptbn2
-0.769969	Q7ZUN7;E9QB96	Q7ZUN7		ckmt1
-0.742111	Q4V8S5;E9QJP8	Q4V8S5;E9QJP8		acbd7
-0.738	Q52PJ5;E9QDU7	Q52PJ5	Dihydropyrimidinase-related protein 3	dpysl3
-0.735449	B3DIV6	B3DIV6	Acetyltransferase component of pyruvate dehydrogenase complex	dlat
-0.71526	A2BGK0	A2BGK0	Phosphatidate cytidylyltransferase	cds2
-0.628935	Q6PC12;A0A2R8Q1X2;E9QCX7	Q6PC12;A0A2R8Q1X2;E9QCX7	Enolase	eno1a
-0.552898	F1R9V3;R4GEU2	F1R9V3		si:dkey-4p15.3
-0.552651	F1QFC0	F1QFC0		hspa9
-0.37869	A0A2R8Q6V3;Q6NWF6	A0A2R8Q6V3;Q6NWF6	Keratin, type II cytoskeletal 8	krt8
OnlyHT34	A0A2R8Q5I9;A0A0G2KK56;A0A2R8QRP7	A0A2R8Q5I9;A0A0G2KK56;A0A2R8QRP7		N/A
OnlyHT34	A0A0R4II13;A0A0R4IC72	A0A0R4II13;A0A0R4IC72		N/A
OnlyHT34	A0A0R4IFL5	A0A0R4IFL5		N/A
OnlyHT34	A0A2R8PVJ3	A0A2R8PVJ3		N/A
OnlyHT34	A0A2R8Q6W4	A0A2R8Q6W4		N/A
OnlyHT34	F8W2X9;E7F2Y6	F8W2X9;E7F2Y6		abca1b
OnlyHT34	Q6DRD9	Q6DRD9	Alpha/beta hydrolase domain-containing protein 11	abhd11
OnlyHT34	Q7ZYY0	Q7ZYY0		acad8
OnlyHT34	F1QIL6	F1QIL6		acad9
OnlyHT34	A2CG95;A2CG94	A2CG95		acadm
OnlyHT34	F1Q783;Q6AXI7	F1Q783;Q6AXI7		acads
OnlyHT34	F1QFQ7;A0A0G2L3J0;F8W3E0	F1QFQ7;A0A0G2L3J0		acadsb
OnlyHT34	F1Q8J4	F1Q8J4		acadvl
OnlyHT34	F1R511;F8W252;A0A2R8QHX9;E7F537;F1QDA1	F1R511;F8W252		acanb
OnlyHT34	Q5SPA3;Q5SPA4	Q5SPA3;Q5SPA4		acat2
OnlyHT34	Q5RHP5	Q5RHP5		acbd3
OnlyHT34	B0S5S9;Q4V8X4	B0S5S9;Q4V8X4	Acyl-CoA-binding domain-containing protein 6	acbd6
OnlyHT34	F1QM42	F1QM42	Aconitate hydratase	aco1
OnlyHT34	F1Q7G7	F1Q7G7		acot7
OnlyHT34	Q7T175;F1R5C2;F1R961;A0A2R8QMR4;Q32PS1;F1R1X8	Q7T175;F1R5C2;F1R961;A0A2R8QMR4;Q32PS1;F1R1X8		acot9.1;acot9.2
OnlyHT34	F1QH99;A0A0R4IBG2	F1QH99;A0A0R4IBG2		acp1
OnlyHT34	E7F351	E7F351		acsl6
OnlyHT34	B8JHU4;F1QER4	B8JHU4		actn1
OnlyHT34	Q4V943;Q7ZUZ2	Q4V943;Q7ZUZ2		actr1
OnlyHT34	I3ITK2;F1R008	I3ITK2;F1R008		actr10
OnlyHT34	F1QEB3	F1QEB3		actr3
OnlyHT34	F1QKV8	F1QKV8		actr3b
OnlyHT34	A3QJU3;A0A2R8QCE7	A3QJU3;A0A2R8QCE7	AarF domain-containing protein kinase 4	adck4
OnlyHT34	A0A2R8QSN4;F1QW07;A0A2R8RL55	A0A2R8QSN4;F1QW07;A0A2R8RL55		add3b
OnlyHT34	F1R7D0	F1R7D0		adgrb3
OnlyHT34	Q6NXA6	Q6NXA6	S-(hydroxymethyl)glutathione dehydrogenase	adh5
OnlyHT34	A0A0R4IV67;A0A0R4IA63	A0A0R4IV67		agla
OnlyHT34	A0A0R4IPG9;A0A0R4IJ40;A0A2R8RHN2;F1R074	A0A0R4IPG9;A0A0R4IJ40;A0A2R8RHN2;F1R074		agrn
OnlyHT34	Q803T5	Q803T5	Adenosylhomocysteinase	ahcy
OnlyHT34	A0A0R4IE20;Q29RB9;Q5RIK4;Q5RIK5	A0A0R4IE20;Q29RB9		ahsa1a
OnlyHT34	A5WWI5	A5WWI5		ahsg2
OnlyHT34	F1RBU6;F1RBU0;A2BGE5;A2BGE4	F1RBU6;F1RBU0;A2BGE5		aifm1
OnlyHT34	A5PMF1	A5PMF1		ak5
OnlyHT34	Q6DHD5;A0A2R8RZR0	Q6DHD5;A0A2R8RZR0		akr7a3
OnlyHT34	Q90Y03	Q90Y03		aldh1a2
OnlyHT34	A2BGR9	A2BGR9		aldh2.1
OnlyHT34	F1Q5B5;E9QCQ8;E9QHW5	F1Q5B5;E9QCQ8	Alkaline phosphatase	alpl
OnlyHT34	B8JIS9	B8JIS9		ampd2
OnlyHT34	F1QV17	F1QV17		ank1b
OnlyHT34	A2BIB9;A0A0R4IYL7;A2BIC1	A2BIB9;A0A0R4IYL7		ank2b
OnlyHT34	A0A2R8RUP4;F1QNB1;F1QNB3;A0A2R8RN38	A0A2R8RUP4;F1QNB1		ank3a
OnlyHT34	E7F4D7	E7F4D7		ankzf1
OnlyHT34	Q7ZUP0;E9QB42;F1Q4N7	Q7ZUP0;E9QB42	Acidic leucine-rich nuclear phosphoprotein 32 family member A	anp32a
OnlyHT34	Q6NUW5;I3ITE4	Q6NUW5	Acidic leucine-rich nuclear phosphoprotein 32 family member E	anp32e
OnlyHT34	F8W2N0	F8W2N0		anxa11b
OnlyHT34	F1REH8	F1REH8	Annexin	anxa13
OnlyHT34	A8E7L3;A8E7K8;A8E7L0;A8E7L2;A8E7L1;A8E7K9	A8E7L3;A8E7K8;A8E7L0;A8E7L2;A8E7L1	Annexin	anxa13l
OnlyHT34	Q6P603;A0A2R8QQY8	Q6P603;A0A2R8QQY8	Annexin	anxa2a
OnlyHT34	Q5U369	Q5U369	Annexin	anxa3b
OnlyHT34	Q6P0V8;A0A0R4IKN3	Q6P0V8;A0A0R4IKN3	Annexin	anxa5b
OnlyHT34	X1WD71	X1WD71		ap2a1
OnlyHT34	X1WHT2;X1WC51	X1WHT2;X1WC51		ap2a1
OnlyHT34	I3IT87;G1K2F5;F1RD00;F1Q9V1;A0A0R4IL09;Q7ZW98;Q6NWK2;F1QLI6	I3IT87;G1K2F5;F1RD00;F1Q9V1;A0A0R4IL09;Q7ZW98;Q6NWK2	AP-2 complex subunit mu-B;AP-2 complex subunit mu-A	ap2m1b;ap2m1a
OnlyHT34	A0A0G2KQL4;A0A0G2L8C2	A0A0G2KQL4;A0A0G2L8C2		ap3b2
OnlyHT34	F1QHR0	F1QHR0		apoa4b.1
OnlyHT34	A5WUQ7;A0A286YBH9	A5WUQ7;A0A286YBH9		apobb.2
OnlyHT34	O42364;E9QBB8	O42364	Apolipoprotein Eb	apoeb
OnlyHT34	A0A2R8QES3;F1Q7J1	A0A2R8QES3;F1Q7J1		apool
OnlyHT34	F1RB27	F1RB27		appl2
OnlyHT34	Q7ZUW4;Q6P5M5;A0A2R8QKI2	Q7ZUW4;Q6P5M5;A0A2R8QKI2		arf5;DKEY-238C7.11
OnlyHT34	E9QHI0;E7FEI6	E9QHI0;E7FEI6		arhgap4b
OnlyHT34	Q7SZQ6	Q7SZQ6		arhgdig
OnlyHT34	Q6P2T5	Q6P2T5		arpc2
OnlyHT34	Q6ZM62	Q6ZM62	Actin-related protein 2/3 complex subunit 3	arpc3
OnlyHT34	Q6NZZ2;A0A2R8QAS5;E9QJ46;A0A2R8Q7L1	Q6NZZ2;A0A2R8QAS5;E9QJ46;A0A2R8Q7L1		arpc4;arpc4l
OnlyHT34	B0S516	B0S516	Actin-related protein 2/3 complex subunit 5	arpc5lb
OnlyHT34	B3DI91;A0A0R4IM47;F1QBI5	B3DI91;A0A0R4IM47;F1QBI5		asap1a
OnlyHT34	Q6IQE5	Q6IQE5	ATPase asna1	asna1
OnlyHT34	A0A0G2KPR3;A0A140LFM5;A0A140LGV5	A0A0G2KPR3;A0A140LFM5;A0A140LGV5		atg7
OnlyHT34	A2CEW4	A2CEW4		atic
OnlyHT34	E7FEZ9	E7FEZ9		atox1
OnlyHT34	Q9DGL3	Q9DGL3		atp1b1a
OnlyHT34	Q90Z34	Q90Z34		atp1b2b
OnlyHT34	Q8QHI1;X1WHS2	Q8QHI1;X1WHS2		atp1b3a
OnlyHT34	A0A0R4IVG9;Q6ZM60;A0A0R4IQS8;A9C3Q5;A9C3Q4	A0A0R4IVG9;Q6ZM60;A0A0R4IQS8;A9C3Q5;A9C3Q4	Calcium-transporting ATPase	atp2a2b;atp2a2a
OnlyHT34	A2BIP1;F1Q4P9;A0A2R8QJH4	A2BIP1;F1Q4P9;A0A2R8QJH4		atp2a3
OnlyHT34	B8JIS1	B8JIS1		atp5f1
OnlyHT34	Q6P6E0	Q6P6E0		atp5l
OnlyHT34	F1R9A7	F1R9A7		atp6ap1a
OnlyHT34	Q7T385	Q7T385	V-type proton ATPase subunit C 1-A	atp6v1c1a
OnlyHT34	A8E5B0;Q08BV9	A8E5B0;Q08BV9		atp8a1
OnlyHT34	Q90485	Q90485	Hemoglobin subunit beta-2	ba2
OnlyHT34	A0A0R4IXT8	A0A0R4IXT8		bcan
OnlyHT34	Q4VBU0	Q4VBU0		bckdha
OnlyHT34	E7FDU0;A0A2R8QUY1	E7FDU0;A0A2R8QUY1		bckdhb
OnlyHT34	Q1LX53;A0A2R8QI00	Q1LX53;A0A2R8QI00		bcl2l13
OnlyHT34	Q6DHC4;E7F463;F1QFC2;F1R886	Q6DHC4;E7F463;F1QFC2;F1R886		bfb;cfb
OnlyHT34	F1QDZ6	F1QDZ6		bin1a
OnlyHT34	B0S5N7	B0S5N7		blvra
OnlyHT34	G1K2N2;Q6IQ86	G1K2N2;Q6IQ86	Probable protein BRICK1	brk1
OnlyHT34	A0A140LGP1	A0A140LGP1		bsnb
OnlyHT34	A0A0R4ITU6;Q6PC91	A0A0R4ITU6;Q6PC91	Transcription factor BTF3 homolog 4	btf3l4
OnlyHT34	F1R3F7;F1R968	F1R3F7;F1R968		c1qbp
OnlyHT34	B8JKW4	B8JKW4		c3a.1
OnlyHT34	F1QV29;F1QX13	F1QV29;F1QX13		c3a.2;c3a.3
OnlyHT34	B8A565	B8A565		c9
OnlyHT34	F1R454	F1R454		ca2
OnlyHT34	F1QZX2	F1QZX2		ca4a
OnlyHT34	B0V1F9	B0V1F9		ca8
OnlyHT34	E7F0T7;Q6DH55	E7F0T7		CABZ01087197.1
OnlyHT34	B0S6K3	B0S6K3		cacybp
OnlyHT34	Q6PE26;A0A0R4IL29	Q6PE26		calr3a
OnlyHT34	E7F2G0;I3IT67	E7F2G0		camk2a
OnlyHT34	F1QW17;A0A0R4IQT3;A0A2R8PWY6;A0A2R8QIR1;A0A286YAD2	F1QW17;A0A0R4IQT3;A0A2R8PWY6;A0A2R8QIR1;A0A286YAD2		camk2g2
OnlyHT34	Q568I9	Q568I9		camk4
OnlyHT34	Q7SY49	Q7SY49	CaM kinase-like vesicle-associated protein	camkv
OnlyHT34	F1QKS4	F1QKS4		canx
OnlyHT34	A5PMP1;A0A0R4IG81	A5PMP1;A0A0R4IG81		capn1b
OnlyHT34	X1WFZ2;B3DFQ1;A0A2R8PV64	X1WFZ2;B3DFQ1;A0A2R8PV64		capns1b
OnlyHT34	A0A0H2UKX0;F1QWL2;B3DH78	A0A0H2UKX0;F1QWL2;B3DH78		caska
OnlyHT34	Q6DI16	Q6DI16	Calsequestrin	casq2
OnlyHT34	A0A0R4IGK9;A0A0R4II89;Q9PT92	A0A0R4IGK9;A0A0R4II89;Q9PT92	Catalase	cat
OnlyHT34	E7FCY3	E7FCY3		ccdc136b
OnlyHT34	E9QD51	E9QD51		ccdc136b
OnlyHT34	A0A0G2KUJ0	A0A0G2KUJ0		cct2
OnlyHT34	Q7T2P2	Q7T2P2	T-complex protein 1 subunit gamma	cct3
OnlyHT34	A0A0R4I9W0;A0A2R8QCJ3;F1R6D1	A0A0R4I9W0;A0A2R8QCJ3;F1R6D1		cdh13
OnlyHT34	E7FC97	E7FC97		cdr2a
OnlyHT34	A0A0R4IU19	A0A0R4IU19		ces2b
OnlyHT34	Q6PBP6;E9QEC3	Q6PBP6;E9QEC3		chchd10
OnlyHT34	A0A2R8QQI9;A0A286YA23;A0A2R8RIR6;A0A0H2UKQ6	A0A2R8QQI9;A0A286YA23;A0A2R8RIR6;A0A0H2UKQ6		chl1b
OnlyHT34	A2BHA3	A2BHA3		ckma
OnlyHT34	Q7T306	Q7T306		ckmb
OnlyHT34	A2CEA5;A2CEA4;F6NMS7;A8E5J9	A2CEA5;A2CEA4;F6NMS7;A8E5J9		ckmt2b
OnlyHT34	F1R161;A3KPT4;Q6NYW6;I3IS24;A0A2R8QJ13	F1R161;A3KPT4;Q6NYW6	CLIP-associating protein 2	clasp2
OnlyHT34	Q08BY9	Q08BY9		clgn
OnlyHT34	F1QIN6;A0A2R8RIP5;A0A2R8QG18;A0A2R8Q8R7;F8W339;A0A286YAU5	F1QIN6;A0A2R8RIP5;A0A2R8QG18;A0A2R8Q8R7;F8W339;A0A286YAU5		clip2
OnlyHT34	F1R966;A0A286YAZ4;E9QD79;A0A2R8PXZ0	F1R966;A0A286YAZ4;E9QD79;A0A2R8PXZ0	Clathrin heavy chain	cltca;cltcb
OnlyHT34	Q5RH89;Q0E671	Q5RH89;Q0E671		cmasa
OnlyHT34	E7FCQ0	E7FCQ0		cnbpb
OnlyHT34	A3KQX1	A3KQX1		cndp2
OnlyHT34	Q7T303	Q7T303	Calponin	cnn3a
OnlyHT34	F1QCV0;A0A2R8Q4K7;A0A2R8QA12	F1QCV0;A0A2R8Q4K7;A0A2R8QA12		cntn2
OnlyHT34	B0S7S0;X1WFA3;A0A2R8PV37;X1WFW5;X1WDP2;A0A286Y870;A0A2R8QPN5;L7NKH5	B0S7S0		cntnap2b
OnlyHT34	Q6IQX2	Q6IQX2		col1a2
OnlyHT34	Q66HV4	Q66HV4	Coatomer subunit beta	copb1
OnlyHT34	B0R171;A0A2R8RUW2	B0R171;A0A2R8RUW2		copb2
OnlyHT34	A0A2R8QSI1;F6PBL6	A0A2R8QSI1;F6PBL6		cops7a
OnlyHT34	F1R9X2	F1R9X2	Ubiquinone biosynthesis O-methyltransferase, mitochondrial	coq3
OnlyHT34	A5WW99;Q66L51	A5WW99;Q66L51	2-methoxy-6-polyprenyl-1,4-benzoquinol methylase, mitochondrial	coq5
OnlyHT34	A0A2R8Q6S9;F1RAX8	A0A2R8Q6S9;F1RAX8	Ubiquinone biosynthesis monooxygenase COQ6, mitochondrial	coq6
OnlyHT34	B0R0D7;E9QEX2	B0R0D7	Coronin	coro1ca
OnlyHT34	Q6PFT7	Q6PFT7		cotl1
OnlyHT34	Q4VBU7	Q4VBU7		cox5aa
OnlyHT34	Q6P3G1;F1RBQ0;F1Q8N4	Q6P3G1		cp
OnlyHT34	Q6NSM5	Q6NSM5		cpe
OnlyHT34	A0A2R8Q0R6;Q1LX40;Q1LX41	A0A2R8Q0R6;Q1LX40		cpne2
OnlyHT34	A0A2R8RHF5;A0A0R4IS92	A0A2R8RHF5;A0A0R4IS92		cpne4a
OnlyHT34	E7F725;A0A0G2KVZ0;A0A2R8Q1N5;A0A0R4IUW1;A0A2R8Q7T7;F1Q9D2;A0A0H2UJT1;E9QJ75;Q7T296;B0R0N3;A0A286Y928;E7F5X2;A0A2R8RWL0	E7F725		cpne7
OnlyHT34	Q7T3C6	Q7T3C6	Cleavage and polyadenylation specificity factor subunit 5	cpsf5
OnlyHT34	A0A2R8RIN6;Q6NWC6	A0A2R8RIN6;Q6NWC6	Cleavage and polyadenylation specificity factor subunit 6	cpsf6
OnlyHT34	B2GQ15;A0A2R8Q0N5;Q5U3U3;B0S7W8	B2GQ15;A0A2R8Q0N5;Q5U3U3	Carnitine O-palmitoyltransferase 2, mitochondrial	cpt2
OnlyHT34	F1QZB0	F1QZB0		crip2
OnlyHT34	A3KPG5;A3KPH6;A3KPH5	A3KPG5;A3KPH6;A3KPH5		crp3;crp6;crp7
OnlyHT34	B0UYA3;B0UYA2	B0UYA3		cryl1
OnlyHT34	A5PN39;A5PN40	A5PN39;A5PN40		cryz
OnlyHT34	Q7SZC2	Q7SZC2	Exportin-2	cse1l
OnlyHT34	A0A2R8QH30;Q803N7;E9QIP1;Q6IQV0;E9QHH7;E9QCX0	A0A2R8QH30;Q803N7;E9QIP1;Q6IQV0		csnk2a1;zgc:86598
OnlyHT34	Q91398	Q91398	Casein kinase II subunit beta	csnk2b
OnlyHT34	A0A0R4IMK4	A0A0R4IMK4		cspg5b
OnlyHT34	E7EYW5	E7EYW5		cst14a.2
OnlyHT34	F8W3Q3;F8W377;F8W438;F8W509;F8W571;Q6NZ25;Q7SZN5;Q9DEG6;F8W3U1;F1RA12;F1QMW3;F8W4E9;A0A0R4IFH8;A0A2R8QBA1;A0A2R8Q6F5	F8W3Q3;F8W377;F8W438;F8W509;F8W571;Q6NZ25;Q7SZN5;Q9DEG6;F8W3U1;F1RA12;F1QMW3;F8W4E9;A0A0R4IFH8;A0A2R8QBA1;A0A2R8Q6F5		ctbp2a
OnlyHT34	B7ZC77;X1WG13;F1Q548;A0A286Y8G3;B8A6A9;B8JKG9	B7ZC77;X1WG13	Catenin alpha-2	Ctnna2;ctnna2
OnlyHT34	Q8AWD9;Q1L9E4	Q8AWD9;Q1L9E4		ctsd
OnlyHT34	A0A2R8QRI6;F1QJ75	A0A2R8QRI6;F1QJ75	NADH-cytochrome b5 reductase	cyb5r1
OnlyHT34	Q3B7R0;F1R377	Q3B7R0		cyc1
OnlyHT34	X1WHH8;F1QDR1;A0A2R8QK04;Q6PW01;E7F1N2;A0A2R8QIU8	X1WHH8;F1QDR1;A0A2R8QK04;Q6PW01;E7F1N2;A0A2R8QIU8		cyth3b;cyth1a;si:dkey-283b15.4
OnlyHT34	F1R246	F1R246		dars
OnlyHT34	E9QFI5;Q6P5L2	E9QFI5;Q6P5L2		dbi
OnlyHT34	A0A0R4IWT1;A8WHR0	A0A0R4IWT1;A8WHR0	DDB1- and CUL4-associated factor 17	dcaf17
OnlyHT34	A0A0G2L8W3;A2A125;F1R686;A0A0G2KZL6;A2A124;A2A123;F1QB18;A0A0G2KD98;A2A122;A2A121	A0A0G2L8W3;A2A125;F1R686;A0A0G2KZL6;A2A124;A2A123;F1QB18;A0A0G2KD98;A2A122;A2A121		dclk2;dckl1b
OnlyHT34	F1R0W9;A0A286YA27;A0A2R8RP20	F1R0W9;A0A286YA27;A0A2R8RP20		dctn1a
OnlyHT34	A0A0R4IW36;F6PC33	A0A0R4IW36;F6PC33		dctn1b
OnlyHT34	A0A0R4I9F5;Q6NYS8	A0A0R4I9F5;Q6NYS8	Dolichyl-diphosphooligosaccharide--protein glycosyltransferase 48 kDa subunit	ddost
OnlyHT34	A2AWA1;Q803W0;F6NVB9;A2AWA0	A2AWA1;Q803W0;F6NVB9		ddx39aa;ddx39ab
OnlyHT34	E7FD91	E7FD91		ddx6
OnlyHT34	F1QB21	F1QB21		decr1
OnlyHT34	F1QSQ6;B8A547	F1QSQ6;B8A547		diras1a;diras1b
OnlyHT34	F1QCS0	F1QCS0		dlg4
OnlyHT34	X1WE64;X1WCK6;E7FCX5	X1WE64;X1WCK6;E7FCX5		dmtn
OnlyHT34	A0A0R4IWM7;F8W4U2;A0A2R8QJC8	A0A0R4IWM7		dmxl2
OnlyHT34	E9QF63;E7FC95	E9QF63;E7FC95		dnm1b
OnlyHT34	Q7SXN5;F1Q917	Q7SXN5	Dynamin-1-like protein	dnm1l
OnlyHT34	Q4V8Z7;T1SXK0;A0A0R4IIR1;A0A2R8PX39;A5WVX3	Q4V8Z7;T1SXK0;A0A0R4IIR1		dnm2a
OnlyHT34	Q5RHR9	Q5RHR9		dnm3a
OnlyHT34	A0A0G2L009	A0A0G2L009		dync1h1
OnlyHT34	A0A0R4IHQ1;A0A0R4IU59;A0A0R4IPR1;A0A286YAG4;E7F6H7	A0A0R4IHQ1;A0A0R4IU59;A0A0R4IPR1;A0A286YAG4;E7F6H7		dync1i2a
OnlyHT34	A0A0R4IXD8	A0A0R4IXD8		dync1i2b
OnlyHT34	Q6PBH4	Q6PBH4		dynll1
OnlyHT34	Q6TGT3	Q6TGT3		dynlt3
OnlyHT34	F1QX93	F1QX93		eci1
OnlyHT34	A0A0R4IAH3	A0A0R4IAH3		eci2
OnlyHT34	Q6IQE2	Q6IQE2		eef1b2
OnlyHT34	Q6PE25;A0A140LFQ3	Q6PE25;A0A140LFQ3	Elongation factor 1-gamma	eef1g
OnlyHT34	Q1LYG5;A0A0R4IIY8;F1RBB9;Q1LYG6;Q501T8	Q1LYG5;A0A0R4IIY8		eef2a.1
OnlyHT34	A0A286Y8X9;A2CE51	A0A286Y8X9;A2CE51		eef2l2
OnlyHT34	Q9I9E9;Q7ZWD3	Q9I9E9;Q7ZWD3		eif2s1b;eif2s1a
OnlyHT34	E9QBU9;F1RBM8;F1QGW6	E9QBU9;F1RBM8;F1QGW6		eif2s3
OnlyHT34	F1QUG5;Q6PFQ2	F1QUG5;Q6PFQ2	Eukaryotic translation initiation factor 3 subunit C	eif3c
OnlyHT34	A0A0R4IKW3;Q7ZVA6	A0A0R4IKW3;Q7ZVA6	Eukaryotic initiation factor 4A-III	eif4a3
OnlyHT34	A0A0R4IER0	A0A0R4IER0		elmod2
OnlyHT34	X1WFN0;F1R7V9;A0A2R8Q335;A0A2R8Q696	X1WFN0;F1R7V9;A0A2R8Q335;A0A2R8Q696		eml2
OnlyHT34	A0A0R4IA79;A0A286Y8Y0	A0A0R4IA79;A0A286Y8Y0		epb41a
OnlyHT34	F1QIM7;A0A286Y8S1;F8W481;O13148	F1QIM7;A0A286Y8S1;F8W481;O13148	Receptor protein-tyrosine kinase;Ephrin type-A receptor 4a	epha4a
OnlyHT34	X1WGZ7;F1QP23	X1WGZ7;F1QP23		eprs
OnlyHT34	F1QFN1;E7F1B0	F1QFN1		erc1b
OnlyHT34	A0A0R4IFV4	A0A0R4IFV4		erc2
OnlyHT34	Q6P3G9	Q6P3G9		erp44
OnlyHT34	E9QCE9;E9QG87;Q567K2	E9QCE9;E9QG87;Q567K2		esd
OnlyHT34	F1R9Y9	F1R9Y9		etfb
OnlyHT34	Q66I16	Q66I16		etfdh
OnlyHT34	Q5TYY2;F1Q951	Q5TYY2;F1Q951		exoc4
OnlyHT34	C7S6G4;A0A2R8Q7D0;A0A2R8Q683	C7S6G4;A0A2R8Q7D0;A0A2R8Q683		f3a
OnlyHT34	E9QJ40	E9QJ40		fam120c
OnlyHT34	A0A1I8S6Z3;Q6PBP3;A0A1I8SBP0;A0A1I8S6W9;A0A2R8RUG5	A0A1I8S6Z3;Q6PBP3;A0A1I8SBP0;A0A1I8S6W9;A0A2R8RUG5	Redox-regulatory protein FAM213A	fam213a
OnlyHT34	Q6DC29;A0A0R4IHE5;B0S653;Q7T343;Q6TLE5	Q6DC29;A0A0R4IHE5		fam49a
OnlyHT34	Q6NYL6;F1QEU7;F1R243	Q6NYL6;F1QEU7;F1R243		fam49bb
OnlyHT34	A0A2R8Q5C6;A0A2R8RKC1;Q6TEP1	A0A2R8Q5C6;A0A2R8RKC1;Q6TEP1	Protein FAM91A1	fam91a1
OnlyHT34	B8JHS0;E9QIC8	B8JHS0;E9QIC8		farp1
OnlyHT34	Q1JPX3	Q1JPX3	Phenylalanine--tRNA ligase alpha subunit	farsa
OnlyHT34	F1Q820	F1Q820		farsb
OnlyHT34	A0A2R8QH66;A0A2R8Q4J5;A0A2R8QJS1;A0A0G2KQY7	A0A2R8QH66;A0A2R8Q4J5		fat4
OnlyHT34	E9QCD1;B8A5L6	E9QCD1;B8A5L6		fga
OnlyHT34	A9JSW0	A9JSW0	Peptidyl-prolyl cis-trans isomerase	fkbp2
OnlyHT34	F1RCG7;F8W2D1	F1RCG7;F8W2D1		fkbp4
OnlyHT34	Q98TZ8	Q98TZ8	Flotillin-2a	flot2a
OnlyHT34	Q6PFT0	Q6PFT0		flot2b
OnlyHT34	F1R159	F1R159		fmr1
OnlyHT34	A8KBX3	A8KBX3		fn3krp
OnlyHT34	Q1LUN9	Q1LUN9		gabbr2
OnlyHT34	F1R406	F1R406		gabrb2
OnlyHT34	E7EZ53	E7EZ53	Galanin peptides;Galanin;Galanin message-associated peptide	gal
OnlyHT34	Q5XJ10	Q5XJ10	Glyceraldehyde-3-phosphate dehydrogenase	gapdh
OnlyHT34	A0A2R8QK98;A0A0R4IS53;A0A2R8RK01;E7F237;A0A2R8Q516	A0A2R8QK98;A0A0R4IS53;A0A2R8RK01;E7F237;A0A2R8Q516		gapvd1
OnlyHT34	F1QUV7	F1QUV7		gars
OnlyHT34	A0A0R4ISN6;A0A2R8Q208;A0A0R4IXY0;A0A0R4ILN2;A0A2R8Q5L8;Q6P3I8;A0A2R8QB98	A0A0R4ISN6;A0A2R8Q208;A0A0R4IXY0;A0A0R4ILN2;A0A2R8Q5L8;Q6P3I8;A0A2R8QB98		gcdha
OnlyHT34	X1WGR7;Q3S344	X1WGR7;Q3S344		gfpt1
OnlyHT34	Q4KME6	Q4KME6	PERQ amino acid-rich with GYF domain-containing protein 2	gigyf2
OnlyHT34	E7FAZ2;A0A0R4IPR8	E7FAZ2;A0A0R4IPR8		git1
OnlyHT34	A2BG45	A2BG45		git2a
OnlyHT34	Q6PBM1	Q6PBM1	Glutaredoxin-related protein 5, mitochondrial	glrx5
OnlyHT34	Q1LWI2;Q1LWI3	Q1LWI2;Q1LWI3		glsa
OnlyHT34	B0S786;F1RDU2;B0S787	B0S786;F1RDU2		glsb
OnlyHT34	F1RA10;A0A2R8RTW4	F1RA10		glsb
OnlyHT34	Q6P3L9	Q6P3L9		glud1b
OnlyHT34	Q1RLT1	Q1RLT1	GMP reductase	gmpr2
OnlyHT34	Q6TNT8	Q6TNT8		gnai2a
OnlyHT34	Q7ZWI5;X1WDQ5	Q7ZWI5;X1WDQ5		gnai2b
OnlyHT34	A9JTC8;B8JL39	A9JTC8;B8JL39		gnai3
OnlyHT34	F1QJX7	F1QJX7		gnas
OnlyHT34	A0A0G2LAU9	A0A0G2LAU9		gnaz
OnlyHT34	Q803H5	Q803H5		gnb1b
OnlyHT34	Q5BJ11	Q5BJ11		gnb2
OnlyHT34	O42248;A0A0R4IJ56	O42248	Guanine nucleotide-binding protein subunit beta-2-like 1	gnb2l1
OnlyHT34	A0A2R8RKX9;Q5U3U8	A0A2R8RKX9;Q5U3U8		gnb4b
OnlyHT34	E7F0E2	E7F0E2	Glucosamine-6-phosphate isomerase	gnpda2
OnlyHT34	Q7SYK7	Q7SYK7	Aspartate aminotransferase	got2a
OnlyHT34	F1QVG5;A0A2R8Q886	F1QVG5;A0A2R8Q886		gpc1b
OnlyHT34	D3KYK7;D3KYK8;D3KYK9;A0A2R8RZ21;D3KYL0;A0A2R8QMT4;A0A2R8Q4H0;A0A0R4INA6	D3KYK7;D3KYK8;D3KYK9;A0A2R8RZ21;D3KYL0;A0A2R8QMT4;A0A2R8Q4H0;A0A0R4INA6		gphna
OnlyHT34	A8DZE4	A8DZE4	Glucose-6-phosphate isomerase	gpib
OnlyHT34	E7FGF1	E7FGF1		gpr158b
OnlyHT34	X1WEL2	X1WEL2		gprc5ba
OnlyHT34	F6NYT7;A0A2R8QC13;B0V1T0;Q66IE1	F6NYT7;A0A2R8QC13;B0V1T0	Glutathione peroxidase	gpx1a
OnlyHT34	A0A2R8RWH8;Q503Y1	A0A2R8RWH8;Q503Y1	Glutathione peroxidase	gpx4b
OnlyHT34	F1QQC1;A0A140LG34	F1QQC1;A0A140LG34		gria2b
OnlyHT34	A0A2R8QNX8;F1R6P6;B0QZN0;Q68Y21	A0A2R8QNX8;F1R6P6;B0QZN0;Q68Y21	Glutamate receptor ionotropic, delta-2	grid2
OnlyHT34	A0A2R8QLP2;F1QDE5	A0A2R8QLP2;F1QDE5		grin2ab
OnlyHT34	A0A0R4IVS6	A0A0R4IVS6		grip1
OnlyHT34	Q32PS5	Q32PS5	GrpE protein homolog	grpel1
OnlyHT34	Q9YH60	Q9YH60		gsk3b
OnlyHT34	F1QUM3;A0A286YAZ1;A0A2R8Q7H5	F1QUM3;A0A286YAZ1;A0A2R8Q7H5		gsna
OnlyHT34	Q68EH0;A0A2R8RZF5	Q68EH0;A0A2R8RZF5		gspt1
OnlyHT34	E9QD21;Q6DGU9	E9QD21;Q6DGU9		gstk1
OnlyHT34	B8JIS8;B8JIS6;B8JIS5	B8JIS8		gstm
OnlyHT34	Q1L907	Q1L907		gstr1
OnlyHT34	Q6IQG1	Q6IQG1		guk1a
OnlyHT34	Q6PI20;A8KBJ5;X1WC76;Q4QRF4;A0A140LG23	Q6PI20;A8KBJ5;X1WC76;Q4QRF4;A0A140LG23	Histone H3.3;Histone H3;Histone H3.2	h3f3a;si:ch211-113a14.14;si:dkey-108k21.24
OnlyHT34	F1QYX8	F1QYX8		hadhab
OnlyHT34	A0A2R8RRC9	A0A2R8RRC9		hadhb
OnlyHT34	E9QI36	E9QI36		hars
OnlyHT34	E9QDS1;F1R9Y8	E9QDS1;F1R9Y8		hdlbpa
OnlyHT34	F1QTE2;A2BHD8	F1QTE2;A2BHD8	Beta-hexosaminidase	hexb
OnlyHT34	B0S642	B0S642		hibch
OnlyHT34	Q6NX09;A0A2R8RKK2;B8A5H6;A0A2R8QAA9;A0A2R8PXN0;A0A2R8QIG3;B8JKC9;B8A4K2;F1RC38	Q6NX09;A0A2R8RKK2	Hexokinase	hk1
OnlyHT34	B8JL30;B8JL29;B8JL31	B8JL30;B8JL29;B8JL31		hmgb2a
OnlyHT34	Q66IB6	Q66IB6		hmgb2b
OnlyHT34	F1QTF0	F1QTF0		hmgcl
OnlyHT34	Q803J4	Q803J4		hnrnpc
OnlyHT34	A0A2R8Q139;F1QWB4;B0UXJ3;F1QAZ9;E9QGT0	A0A2R8Q139;F1QWB4;B0UXJ3;F1QAZ9		hnrnpk
OnlyHT34	A0A0R4IVC0;A0A0R4IW45;F1RC33	A0A0R4IVC0;A0A0R4IW45;F1RC33		hnrnpl2
OnlyHT34	A0A0R4ITI5;A0A0R4IHZ5;F6PBZ5;A0A0R4ITR2	A0A0R4ITI5;A0A0R4IHZ5;F6PBZ5;A0A0R4ITR2		hnrnpr
OnlyHT34	Q7ZV49;A0A2R8QRE7	Q7ZV49;A0A2R8QRE7		hprt1
OnlyHT34	Q6PHG2	Q6PHG2	Hemopexin	hpx
OnlyHT34	Q8AYH1	Q8AYH1		hsd17b4
OnlyHT34	A0A2R8RN86;F1Q8K1;A0A0R4IQH9;X1WFL7;X1WBT9	A0A2R8RN86;F1Q8K1;A0A0R4IQH9;X1WFL7;X1WBT9		hspa12a
OnlyHT34	Q6NZU0;A0A2R8RIN4;A0A2R8QHY3;A0A2R8PXE6	Q6NZU0		hspa4b
OnlyHT34	F1QSY7	F1QSY7		iars
OnlyHT34	F1QUQ0	F1QUQ0		iars2
OnlyHT34	Q6XG62	Q6XG62	Protein S100	icn
OnlyHT34	A0A2R8QMB7;A0A2R8QIZ6;B0UXL2;A0A2R8RLN3;A0A2R8Q9X5;F6NIA7	A0A2R8QMB7;A0A2R8QIZ6;B0UXL2;A0A2R8RLN3;A0A2R8Q9X5;F6NIA7	Isocitrate dehydrogenase [NADP]	idh1
OnlyHT34	F8W2V6;A0A2R8PY75;A0A2R8QPC9	F8W2V6;A0A2R8PY75;A0A2R8QPC9	Isocitrate dehydrogenase [NAD] subunit, mitochondrial	idh3b
OnlyHT34	F1QZA4;A0A2R8QHB1;Q566P0;A0A2R8S0K0	F1QZA4	Isocitrate dehydrogenase [NAD] subunit, mitochondrial	idh3g
OnlyHT34	B8JM93	B8JM93		igbp1
OnlyHT34	A0A2R8Q6Z6;M9MMA4	A0A2R8Q6Z6;M9MMA4		igsf3
OnlyHT34	Q6NZ06	Q6NZ06	Interleukin enhancer-binding factor 2 homolog	ilf2
OnlyHT34	Q6DGB2;B0S5J9	Q6DGB2;B0S5J9		impa1
OnlyHT34	Q503S9	Q503S9		impa2
OnlyHT34	A8E7C5	A8E7C5	Phosphatidylinositide phosphatase SAC2	inpp5f
OnlyHT34	F6P8U0	F6P8U0		iqcd
OnlyHT34	A0A0R4IUT7	A0A0R4IUT7		iqsec3a
OnlyHT34	A0A2R8Q383;A0A2R8Q583;A0A2R8QTA8;A0A2R8QAK9;A0A0R4IIR5;B0UYS2	A0A2R8Q383;A0A2R8Q583;A0A2R8QTA8;A0A2R8QAK9;A0A0R4IIR5;B0UYS2		irak3
OnlyHT34	Q08C33	Q08C33	Isochorismatase domain-containing protein 1	isoc1
OnlyHT34	A0JME6;E9QEF1	A0JME6;E9QEF1	Isochorismatase domain-containing protein 2, mitochondrial	isoc2
OnlyHT34	A0A0R4IBD8	A0A0R4IBD8		itchb
OnlyHT34	A0A0R4IEF2;A0A0R4IT72;A0A140LH97	A0A0R4IEF2;A0A0R4IT72;A0A140LH97		itih3b.2
OnlyHT34	Q8AW60;A0A286Y9D4;E7FGP9	Q8AW60;A0A286Y9D4;E7FGP9		ivd
OnlyHT34	F8W4M8;F1QUV8;F1QTT3;A0A2R8QDB8	F8W4M8;F1QUV8;F1QTT3;A0A2R8QDB8		jupb;jupa
OnlyHT34	E7F3U4	E7F3U4		kank4
OnlyHT34	A0A0R4IC11;Q6DHE6	A0A0R4IC11;Q6DHE6	Lysine--tRNA ligase	kars
OnlyHT34	F1QSI7	F1QSI7	Katanin p60 ATPase-containing subunit A-like 2	katnal2
OnlyHT34	E1AZA6	E1AZA6		kcnc3b
OnlyHT34	A0A286Y8D0;C3VPM9	A0A286Y8D0;C3VPM9		kcnk10b
OnlyHT34	A0A2R8RKI9;A0A0R4IT86;B0CM22	A0A2R8RKI9;A0A0R4IT86;B0CM22		kirrel3l
OnlyHT34	B8A5M8;F1QS14;Q08CF1;I3ITH2	B8A5M8;F1QS14		klc1a
OnlyHT34	A0A0R4IMZ8	A0A0R4IMZ8		kpnb1
OnlyHT34	Q6AZA4	Q6AZA4		kras
OnlyHT34	B0UYS0	B0UYS0		krt15
OnlyHT34	Q6DHB6;Q1LXJ8;Q1LXJ1;Q9PWD8;Q1LXJ7;A0A0N4SUF2;F1Q7G3	Q6DHB6		krt17
OnlyHT34	F1R5A5;F1QV31;E9QBD7	F1R5A5;F1QV31;E9QBD7		krt5
OnlyHT34	Q1LVF0	Q1LVF0	Laminin subunit gamma-1	lamc1
OnlyHT34	Q90ZL2	Q90ZL2	LanC-like protein 1	lancl1
OnlyHT34	A2BIC6	A2BIC6		lap3
OnlyHT34	F1QXM5	F1QXM5		ldhd
OnlyHT34	A5PF61	A5PF61	Protein leg1a	leg1a
OnlyHT34	A0A0R4IGQ0;A0A0R4IDC7;Q1LY46	A0A0R4IGQ0;A0A0R4IDC7;Q1LY46	LETM1 and EF-hand domain-containing protein 1, mitochondrial	letm1
OnlyHT34	F1Q6K5;Q6NY73;F1RAR8;Q24JV9	F1Q6K5;Q6NY73;F1RAR8;Q24JV9	Galectin-3-binding protein B;Galectin-3-binding protein A	lgals3bpb;zgc:112492;lgals3bpa
OnlyHT34	Q6P0D2;Q2HPG2	Q6P0D2;Q2HPG2		lgi1a
OnlyHT34	A5PLK2	A5PLK2	Phospholysine phosphohistidine inorganic pyrophosphate phosphatase	lhpp
OnlyHT34	F1QPI4;E7FD67	F1QPI4;E7FD67		llgl1
OnlyHT34	F1QDW0;A0A0R4IYI7;Q6PFM4;Q7ZU80	F1QDW0;A0A0R4IYI7;Q6PFM4;Q7ZU80	Protein lunapark-B;Protein lunapark-A	lnpb;lnpa
OnlyHT34	F1QIC8	F1QIC8		LOC100004582
OnlyHT34	A0A0G2KM96	A0A0G2KM96		LOC100329607
OnlyHT34	F1QZU3	F1QZU3	Transporter	LOC100332592
OnlyHT34	F1QPJ6;F1QPX6	F1QPJ6;F1QPX6		LOC100535398;zgc:152830
OnlyHT34	X1WCQ3	X1WCQ3		LOC101883740
OnlyHT34	A0A2R8Q261;A0A0R4J6V8;F1RER8;A5WUR1	A0A2R8Q261;A0A0R4J6V8;F1RER8;A5WUR1		LOC101885310;wasf1
OnlyHT34	F1R6I1	F1R6I1		LOC402880
OnlyHT34	B3DFK4	B3DFK4		LOC557217
OnlyHT34	E7FF92	E7FF92		LOC559637
OnlyHT34	E7F7K9	E7F7K9		LOC562078
OnlyHT34	E7FBA7	E7FBA7		LOC569603
OnlyHT34	A0A0R4IEX8;E7F9M6	A0A0R4IEX8;E7F9M6	ATP-dependent 6-phosphofructokinase	LOC570106
OnlyHT34	E7F9X0;A0A1L1QZ88	E7F9X0;A0A1L1QZ88		LOC794153
OnlyHT34	E7FE57	E7FE57		LOC794256
OnlyHT34	F1QY34	F1QY34		lrp1ab
OnlyHT34	F1QBH8	F1QBH8		lrrc4ba
OnlyHT34	A0A2R8QRN5;A0A2R8QTE6;A0A2R8Q0Z2;A0A286YA84;A0A2R8RI36;A0A2R8RLP2;A0A2R8Q706;A0A2R8Q192;A0A1D5NSM6;E7F6X3;A0A2R8QAW3;A0A2R8Q6A5;A0A2R8QEA2	A0A2R8QRN5;A0A2R8QTE6;A0A2R8Q0Z2;A0A286YA84;A0A2R8RI36;A0A2R8RLP2;A0A2R8Q706;A0A2R8Q192;A0A1D5NSM6;E7F6X3;A0A2R8QAW3;A0A2R8Q6A5;A0A2R8QEA2		madd
OnlyHT34	Q6NSN2	Q6NSN2	Amine oxidase [flavin-containing]	mao
OnlyHT34	A5WWB4;F1QWJ5;Q1LY62	A5WWB4		map2k1
OnlyHT34	A0A0R4ICI1	A0A0R4ICI1		map4k4
OnlyHT34	Q6P023	Q6P023	Mitogen-activated protein kinase	mapk1
OnlyHT34	Q7ZVK8	Q7ZVK8	Mitogen-activated protein kinase	mapk3
OnlyHT34	A0A0R4IDR7;E9QGL9	A0A0R4IDR7;E9QGL9		mapk8ip3
OnlyHT34	Q4V903	Q4V903		mapre3a
OnlyHT34	F1QYU7;Q58EF9	F1QYU7;Q58EF9	S-adenosylmethionine synthase	mat2aa;mat2ab
OnlyHT34	A0A0R4IJL5	A0A0R4IJL5		mboat2b
OnlyHT34	A0A0R4IU50;F1QYT7	A0A0R4IU50;F1QYT7		mcama
OnlyHT34	A0A2R8QGK7;A0A0R4IH35	A0A2R8QGK7;A0A0R4IH35		mccc1
OnlyHT34	A2BIN5	A2BIN5		mccc2
OnlyHT34	Q08BI9;F1QT29	Q08BI9;F1QT29	Calcium uniporter protein, mitochondrial	mcu
OnlyHT34	A4QPA0;A0A0G2KJ00;F1QU54;F1QAX1;A0A286Y7Z2	A4QPA0	Malic enzyme	me3
OnlyHT34	Q7ZWC2;A9C3T2	Q7ZWC2;A9C3T2		mgll
OnlyHT34	A0A2R8QHK5;Q6TNS5;E9QG86;E9QCD6	A0A2R8QHK5;Q6TNS5;E9QG86;E9QCD6		MLC3SM;zgc:153867
OnlyHT34	F1Q6Z3	F1Q6Z3		mpc1
OnlyHT34	Q3ZB95;A0A2R8QRD7	Q3ZB95;A0A2R8QRD7	Mannose-6-phosphate isomerase	mpi
OnlyHT34	F1Q9P1;F1QB87	F1Q9P1;F1QB87		mpp2b
OnlyHT34	A9JRE2;F1QYU4	A9JRE2;F1QYU4	Methylthioribose-1-phosphate isomerase	mri1
OnlyHT34	A8WHV7	A8WHV7		mrps36
OnlyHT34	A0A2R8Q5G6;Q66I42;E7F638;A0A2R8RLT8;A0A2R8QLR0;R4GDR8	A0A2R8Q5G6;Q66I42		msna
OnlyHT34	Q9MIY5	Q9MIY5	ATP synthase subunit a	mt-atp6
OnlyHT34	Q9MIY6	Q9MIY6	ATP synthase protein 8	mt-atp8
OnlyHT34	Q9MIY7	Q9MIY7	Cytochrome c oxidase subunit 2	mt-co2
OnlyHT34	Q9PUL9	Q9PUL9		mtch2
OnlyHT34	P0C8M4	P0C8M4	Maturin	mturn
OnlyHT34	A5D6S3	A5D6S3		mut
OnlyHT34	B0V3S8;F1QRQ0;B0V3S9	B0V3S8;F1QRQ0;B0V3S9		myef2
OnlyHT34	Q6P6E6	Q6P6E6	Myeloma-overexpressed gene 2 protein homolog	myeov2
OnlyHT34	E7FGF6;E9QFE1	E7FGF6;E9QFE1		myh14
OnlyHT34	F1QJK4;A0A2R8QIT8;F1QC64;F8W3L6;A0A2R8QN33	F1QJK4;A0A2R8QIT8;F1QC64		myh9b
OnlyHT34	Q1LXI2;F8W4K6;A0A0R4IXQ5;F1QYX4;A0A2R8RZK3;A0A0R4IW90;A0A2R8QSJ9;F8W2H6	Q1LXI2;F8W4K6;A0A0R4IXQ5;F1QYX4;A0A2R8RZK3;A0A0R4IW90;A0A2R8QSJ9		myo5aa
OnlyHT34	E7F8T6;F1RDZ8	E7F8T6		nampta
OnlyHT34	Q803X7;F8W244;F1QYW8;A0A2R8RJ83;A0A2R8Q4J7	Q803X7		nap1l1
OnlyHT34	F1Q9P4;Q1LVM0	F1Q9P4		napbb
OnlyHT34	Q7SY38	Q7SY38		ndrg3a
OnlyHT34	F1RDV2;B0UYL0	F1RDV2;B0UYL0		ndufa10
OnlyHT34	F1RBK6	F1RBK6	NADH dehydrogenase [ubiquinone] 1 alpha subcomplex subunit 6	ndufa6
OnlyHT34	F1QJ56	F1QJ56		ndufb10
OnlyHT34	A8E5B7	A8E5B7		ndufb5
OnlyHT34	F1Q4N4	F1Q4N4		ndufs2
OnlyHT34	F1QHE9;A0A0R4ILG5	F1QHE9;A0A0R4ILG5		ndufs7
OnlyHT34	Q6AZA2	Q6AZA2		ndufv1
OnlyHT34	B0R023;F1QMF9;A0A2R8QU81	B0R023;F1QMF9;A0A2R8QU81		nedd8l
OnlyHT34	Q1LYQ9	Q1LYQ9		nfs1
OnlyHT34	Q7ZV23;Q7ZU93	Q7ZV23;Q7ZU93		nhp2l1b;nhp2l1a
OnlyHT34	F1QX74	F1QX74		nlgn2b
OnlyHT34	A2BHL9	A2BHL9		nlgn3b
OnlyHT34	Q6NYQ7;E9QDE7	Q6NYQ7		nnt
OnlyHT34	F1Q6S1	F1Q6S1		npepl1
OnlyHT34	F1QRM9	F1QRM9		npepps
OnlyHT34	E7F7G0;A0A2R8RHH0;A0A2R8QI61;Q1MTE5;Q568N2;A0A2R8QP23;A0A140LG87;Q6PC92;Q6PC43	E7F7G0;A0A2R8RHH0;A0A2R8QI61;Q1MTE5;Q568N2;A0A2R8QP23;A0A140LG87;Q6PC92;Q6PC43	ADP-ribosylation factor-like protein 3	npm3;arl3;zgc:110197;arl3l1;arl3l2
OnlyHT34	A4JYK5;F1R7X1	A4JYK5		nptnb
OnlyHT34	A0A2R8RMW2;Q1RLY9;F1QXE5;A0A0R4IFP8;Q8QFX6	A0A2R8RMW2;Q1RLY9;F1QXE5;A0A0R4IFP8;Q8QFX6	Neuropilin-1a	nrp1a
OnlyHT34	A0A1D5NSX7;A0A2R8QFI2;A1XQX7	A0A1D5NSX7;A0A2R8QFI2;A1XQX7		nrxn2b
OnlyHT34	A0A0R4IGS4;F1QGG3	A0A0R4IGS4;F1QGG3		nsfb
OnlyHT34	F1QZF9;E7F9I8;B7ZV58;E7FH58	F1QZF9;E7F9I8;B7ZV58;E7FH58		ntm
OnlyHT34	F1QW82;A0A2R8RUA0	F1QW82;A0A2R8RUA0		nucb2a
OnlyHT34	Q1LUT0;A5PN05	Q1LUT0;A5PN05		nutf2
OnlyHT34	B8JI08;A0A0R4IP01;F1Q5B8;A0A2R8Q9W1;E7EZ05;Q6PBQ6;F1RAH0	B8JI08;A0A0R4IP01;F1Q5B8		ogdha
OnlyHT34	E7FGK9	E7FGK9		ogdhl
OnlyHT34	B3DKP3;A0A0R4ISG3;A0A0R4IYQ8;A0A0R4IP04;A0A2R8QNQ9;A0A2R8PZ91;A0A0R4IMD1;A0A0R4IBY4;A0A0R4IVJ0;A0A0R4IEZ5;A0A0R4IJA3	B3DKP3;A0A0R4ISG3;A0A0R4IYQ8;A0A0R4IP04;A0A2R8QNQ9;A0A2R8PZ91		ogt.1
OnlyHT34	Q7ZU42;E9QI77;A0A0R4ICN9;A0A2R8RWK0	Q7ZU42;E9QI77;A0A0R4ICN9;A0A2R8RWK0	Obg-like ATPase 1	ola1
OnlyHT34	Q2PRI5	Q2PRI5		or115-13
OnlyHT34	A0A1D5NT06;F6P1A9	A0A1D5NT06;F6P1A9		otub1b
OnlyHT34	Q6AZB2;A0A0R4IJ61;F1REG7;B0S6X0;A8KBV1	Q6AZB2;A0A0R4IJ61	Succinyl-CoA:3-ketoacid-coenzyme A transferase	oxct1a
OnlyHT34	F1Q4W8;I3ISS4	F1Q4W8;I3ISS4		oxr1b
OnlyHT34	Q6NWY2	Q6NWY2		oxsr1b
OnlyHT34	Q8AW82	Q8AW82		pa2g4a
OnlyHT34	Q6PHD8;A0A0R4IQ97;E9QCR3	Q6PHD8;A0A0R4IQ97;E9QCR3		pa2g4b
OnlyHT34	Q7T394	Q7T394	Lissencephaly-1 homolog A	pafah1b1a
OnlyHT34	A0A0R4I9B2;Q803D2	A0A0R4I9B2;Q803D2	Lissencephaly-1 homolog B	pafah1b1b
OnlyHT34	A2BGB4	A2BGB4		pafah1b2
OnlyHT34	E9QCS6;E9QE47;Q7ZTU4	E9QCS6;E9QE47;Q7ZTU4		pafah1b3
OnlyHT34	A0A2R8RS96	A0A2R8RS96		palm2akap2
OnlyHT34	E7F6R0;F1QY07;E9QFM5;E9QJN8	E7F6R0;F1QY07		pbxip1b
OnlyHT34	A0A2R8PV58;F1QPL7;B0S5E3;B0S5E2	A0A2R8PV58;F1QPL7		pcca
OnlyHT34	B0V0X1	B0V0X1		pccb
OnlyHT34	C4P342	C4P342		pcdh17
OnlyHT34	A0A0R4I9U6;A0A0R4IMS0	A0A0R4I9U6;A0A0R4IMS0		pcdh2ab9
OnlyHT34	E9QIE6;B6VCA1	E9QIE6;B6VCA1		pcsk1
OnlyHT34	A0A0R4IFJ4;B0S5R6	A0A0R4IFJ4		pcxa
OnlyHT34	A8BAQ7;F1QT27	A8BAQ7;F1QT27		pcyt2
OnlyHT34	Q1ECX9	Q1ECX9	Protein disulfide-isomerase A4	pdia4
OnlyHT34	B8A4Q2	B8A4Q2		pdxkb
OnlyHT34	B3DI21	B3DI21		pdxp
OnlyHT34	A0A2R8QUB7;A0A2R8QDW4;X1WDM7;E9QFJ1;F1QQS5	A0A2R8QUB7;A0A2R8QDW4;X1WDM7;E9QFJ1	ATP-dependent 6-phosphofructokinase	pfkpb
OnlyHT34	E7F0A1	E7F0A1		pfn1
OnlyHT34	F1Q883	F1Q883	6-phosphogluconate dehydrogenase, decarboxylating	pgd
OnlyHT34	F1QGU0	F1QGU0		pgp
OnlyHT34	Q7SZC7	Q7SZC7		pgrmc2
OnlyHT34	Q6PC13	Q6PC13		phb2a
OnlyHT34	F1QEY8	F1QEY8		phgdh
OnlyHT34	Q6DC18;E9QGP3	Q6DC18;E9QGP3		phpt1
OnlyHT34	A4QNW7;R4GEU4	A4QNW7;R4GEU4	Phytanoyl-CoA hydroxylase-interacting protein-like	phyhipl;phyhiplb
OnlyHT34	F1RCP0	F1RCP0		pi4kaa
OnlyHT34	A0A2R8RYD9;A0A2R8QI07;A0A2R8QSH8;E7F4U5;Q5XJW9;Q66HW3;A0A2R8Q455;A0A0R4IMB3;A0A0R4IPY4	A0A2R8RYD9;A0A2R8QI07;A0A2R8QSH8;E7F4U5;Q5XJW9;Q66HW3;A0A2R8Q455;A0A0R4IMB3;A0A0R4IPY4		pip5k1ca;pip5k1ba;pip5k1bb
OnlyHT34	A0A2R8QP47;F1REU6;Q6IQE1	A0A2R8QP47;F1REU6;Q6IQE1	Phosphatidylinositol 5-phosphate 4-kinase type-2 gamma	pip5k2;pip4k2c
OnlyHT34	A0A2R8PX90;A0A2R8Q230;F8W544;F1QIB6;A0A2R8PX89;Q802Z3;Q803U3;E7EZR3;F1QRW4	A0A2R8PX90;A0A2R8Q230;F8W544;F1QIB6;A0A2R8PX89;Q802Z3;Q803U3;E7EZR3;F1QRW4		pitpnab;pitpnbl;pitpnaa;pitpnb
OnlyHT34	E9QCG5;F6NV75	E9QCG5;F6NV75		pkn1a
OnlyHT34	F1Q7A3;A0A2R8QSM3;A0A2R8QV76;A0A2R8RJ32	F1Q7A3;A0A2R8QSM3;A0A2R8QV76;A0A2R8RJ32	Phosphoinositide phospholipase C	plcl1
OnlyHT34	A5WV02;A0A2R8QLG6;E7F8G7;A0A0R4INC4;A0A2R8QEG3;A0A2R8PVX9;A0A2R8QKW7;A0A2R8RIJ1;A0A2R8PZA9;A0A286YBE9	A5WV02;A0A2R8QLG6;E7F8G7;A0A0R4INC4;A0A2R8QEG3;A0A2R8PVX9;A0A2R8QKW7;A0A2R8RIJ1;A0A2R8PZA9;A0A286YBE9		pleca
OnlyHT34	A0A2R8QK10	A0A2R8QK10		plekha7b
OnlyHT34	A0A0R4ILR6	A0A0R4ILR6		plrdgb
OnlyHT34	A0A140LGG1;A0A2R8Q3J7	A0A140LGG1;A0A2R8Q3J7		plxna1a
OnlyHT34	A0A0A0MPG5;B0S5N4	A0A0A0MPG5;B0S5N4	Plexin A3	plxna3
OnlyHT34	E7FGY1	E7FGY1		plxnb2b
OnlyHT34	Q1LWJ2;Q1LWJ1	Q1LWJ2;Q1LWJ1	Purine nucleoside phosphorylase	pnp6
OnlyHT34	F1QQQ6	F1QQQ6		pnpo
OnlyHT34	Q568H8	Q568H8		polr2h
OnlyHT34	A0A0R4IRJ2	A0A0R4IRJ2		ppa2
OnlyHT34	F6NLI6	F6NLI6	Peptidyl-prolyl cis-trans isomerase	ppib
OnlyHT34	Q6IQL7	Q6IQL7		ppid
OnlyHT34	A0A0R4IYF8;Q6NYP6;A0A286Y912;A0A2R8QDD8;B8A4G3;A0JMI7;Q5TZI2	A0A0R4IYF8;Q6NYP6;A0A286Y912;A0A2R8QDD8;B8A4G3;A0JMI7;Q5TZI2		ppm1aa;ppm1ab
OnlyHT34	Q5U386;A0A2R8RKS6	Q5U386;A0A2R8RKS6		ppm1bb
OnlyHT34	F1R8A3;Q05AL2	F1R8A3;Q05AL2	Protein phosphatase 1H	ppm1h
OnlyHT34	Q7ZV37	Q7ZV37	Protein phosphatase methylesterase 1	ppme1
OnlyHT34	Q6NSN6;A0A0R4IW89;A0A0R4ITA1	Q6NSN6;A0A0R4IW89;A0A0R4ITA1	Serine/threonine-protein phosphatase	ppp1caa
OnlyHT34	Q7ZVR3	Q7ZVR3	Serine/threonine-protein phosphatase	ppp1cab
OnlyHT34	F1QI59	F1QI59	Serine/threonine-protein phosphatase	ppp1cb
OnlyHT34	A0A0R4IZT6;A0A0R4IA80	A0A0R4IZT6		ppp1cc
OnlyHT34	A0A0R4I9N8;E7F7T1;X1WG03	A0A0R4I9N8;E7F7T1		ppp1r1b
OnlyHT34	Q32PL1;A0A0R4IIS1	Q32PL1	Protein phosphatase 1 regulatory subunit 7	ppp1r7
OnlyHT34	A0A2R8QR28;A0A2R8QL20;E7F3J0;A0A2R8QR73	A0A2R8QR28;A0A2R8QL20;E7F3J0;A0A2R8QR73		ppp1r9ba
OnlyHT34	Q642H5	Q642H5		ppp2r1b
OnlyHT34	A0A0R4IAE3;Q6NY64	A0A0R4IAE3;Q6NY64	Serine/threonine-protein phosphatase 2A 55 kDa regulatory subunit B delta isoform	ppp2r2d
OnlyHT34	Q8AXX6	Q8AXX6		ppp2r5ea
OnlyHT34	A3KGZ6;A0A0R4ICR2;A0A286YA34	A3KGZ6;A0A0R4ICR2;A0A286YA34	Serine/threonine-protein phosphatase	ppp3cca
OnlyHT34	F1QQK7;F1R6J2	F1QQK7;F1R6J2		prex1
OnlyHT34	Q6DBV8;A3KMS9;Q3ZB92;Q7T374	Q6DBV8;A3KMS9;Q3ZB92;Q7T374		prkacab;prkacaa;prkacbb;prkacba
OnlyHT34	A0A2R8QMW2;Q7SY24	A0A2R8QMW2;Q7SY24	Protein kinase C beta type	prkcbb
OnlyHT34	E7F368	E7F368	Protein kinase C	prkcea
OnlyHT34	F1RBW3;E9QBB3;E9QHL2	F1RBW3;E9QBB3;E9QHL2		prkcsh
OnlyHT34	F1Q8C8;B0V3F8	F1Q8C8;B0V3F8	Interferon-inducible double-stranded RNA-dependent protein kinase activator A homolog	prkra
OnlyHT34	X1WHE9	X1WHE9		prnprs3
OnlyHT34	B1H1M3	B1H1M3		prosc
OnlyHT34	F1Q5S2;F1Q6I8;A0A286Y878	F1Q5S2;F1Q6I8;A0A286Y878		proza
OnlyHT34	Q7ZV92	Q7ZV92		prp19
OnlyHT34	Q6NYR9;A3KQE8;Q7ZW39;Q4KME9;A0A0R4IW23;Q08CA5	Q6NYR9;A3KQE8;Q7ZW39;Q4KME9;A0A0R4IW23;Q08CA5		prps1a;prps1b
OnlyHT34	Q803I7	Q803I7	Phosphoserine aminotransferase	psat1
OnlyHT34	A0A2R8QMC5;A0A140LGF3;E7FAY0	A0A2R8QMC5;A0A140LGF3		psd3l
OnlyHT34	Q4V918	Q4V918	Proteasome subunit alpha type	psma3
OnlyHT34	Q7ZV77	Q7ZV77	Proteasome subunit alpha type	psma4
OnlyHT34	A0A0R4IWP3;Q6DHI9	A0A0R4IWP3;Q6DHI9	Proteasome subunit beta type	psmb2
OnlyHT34	Q7ZUJ8	Q7ZUJ8	Proteasome subunit beta type	psmb3
OnlyHT34	Q7T3B1	Q7T3B1		psmc2
OnlyHT34	A0A0R4ILA8;F1QUQ7;A0A1D5NS51	A0A0R4ILA8;F1QUQ7		psmc3
OnlyHT34	B0R1D0	B0R1D0		psmc4
OnlyHT34	Q6DRD2;R4GEZ7	Q6DRD2		psmc6
OnlyHT34	F6P3G4;F1QGH9	F6P3G4;F1QGH9	26S proteasome non-ATPase regulatory subunit 11A;26S proteasome non-ATPase regulatory subunit 11B	psmd11a;psmd11b
OnlyHT34	Q8AW07	Q8AW07		psmd12
OnlyHT34	Q6NYV1	Q6NYV1		psmd3
OnlyHT34	Q561Y1;A0A0G2KPH1	Q561Y1		psmd4b
OnlyHT34	Q7ZYX7;A0A2R8Q5H4	Q7ZYX7;A0A2R8Q5H4		psmd7
OnlyHT34	Q6IQH4	Q6IQH4		psmd8
OnlyHT34	A0A2R8QIT4;Q9PTH5	A0A2R8QIT4;Q9PTH5		psme1
OnlyHT34	A0A2R8Q159;Q7SZQ8	A0A2R8Q159;Q7SZQ8		ptges3a
OnlyHT34	F1RCG2	F1RCG2		ptges3b
OnlyHT34	F1QUD0;Q6NV32;A0A2R8Q8G6	F1QUD0;Q6NV32;A0A2R8Q8G6	Prothymosin alpha-A	ptmaa
OnlyHT34	F1R1D1;F1Q653	F1R1D1;F1Q653	Protein-tyrosine-phosphatase	ptpn23a
OnlyHT34	A0A2R8Q3X8;A0A2R8RZG4;A0A2R8Q001;A0A2R8Q7H4	A0A2R8Q3X8;A0A2R8RZG4;A0A2R8Q001;A0A2R8Q7H4		ptprd
OnlyHT34	A0A2R8RL72;F1QHT8;X1WH84;F1R8X1	A0A2R8RL72;F1QHT8;X1WH84;F1R8X1		ptprnb;ptprna
OnlyHT34	A0A1N8RFI4;A0A2U3TVF3;A0A1N8PL29;A0A2R8RVR3;Q6IQE0;A0A1D5NS44;A0A1D5NSV9	A0A1N8RFI4;A0A2U3TVF3;A0A1N8PL29;A0A2R8RVR3;Q6IQE0;A0A1D5NS44;A0A1D5NSV9	Poly(U)-binding-splicing factor PUF60-B	puf60b
OnlyHT34	A2BFY7;A0A0R4IS70	A2BFY7;A0A0R4IS70		purba
OnlyHT34	Q804V9;E9QET1	Q804V9		pvalb5
OnlyHT34	B0CLW6;F1R7U2	B0CLW6;F1R7U2		pvrl2l
OnlyHT34	A0A2R8Q8N9;F1R5X0;A4IG19	A0A2R8Q8N9;F1R5X0;A4IG19	Alpha-1,4 glucan phosphorylase	pygb
OnlyHT34	A7YT77	A7YT77		qdpra
OnlyHT34	Q5U3E1	Q5U3E1		rab11a
OnlyHT34	F1QBP2	F1QBP2		rab14l
OnlyHT34	Q6DI36	Q6DI36		rab15
OnlyHT34	Q6P129;Q6DHC1	Q6P129;Q6DHC1	Ras-related protein Rab-18-B	rab18a;rab18b
OnlyHT34	A0A2R8QQ30;A0A0G2L264;B8JLR8	A0A2R8QQ30;A0A0G2L264;B8JLR8		rab35b
OnlyHT34	Q1L986	Q1L986		rab3b
OnlyHT34	Q6DGH8;A8WHV3;F6NMA7;B8A666;Q6DI07	Q6DGH8;A8WHV3;F6NMA7		rab3c
OnlyHT34	Q7ZUG4;E9QBQ1;A8WHY1;Q6NYD6;A0A2R8QM39	Q7ZUG4;E9QBQ1;A8WHY1;Q6NYD6;A0A2R8QM39		rab5ab;rab5b
OnlyHT34	A0A0G2KLX0	A0A0G2KLX0		rabgap1
OnlyHT34	Q6DGQ2;A5WUR4;F1QVW4	Q6DGQ2;A5WUR4;F1QVW4		rabif
OnlyHT34	Q7T383;E9QJL7	Q7T383		ralaa
OnlyHT34	E9QC86;F1QT75;Q7ZTY4	E9QC86;F1QT75;Q7ZTY4	Histone-binding protein RBBP7	rbb4l;rbbp7
OnlyHT34	Q1LXD4;Q6P3H7	Q1LXD4;Q6P3H7	Histone-binding protein RBBP4	rbbp4
OnlyHT34	Q5D018	Q5D018	RNA-binding protein 8A	rbm8a
OnlyHT34	Q6PBX9	Q6PBX9	Receptor expression-enhancing protein	reep5
OnlyHT34	A0A0G2KLK6	A0A0G2KLK6		rfx7b
OnlyHT34	Q6DHE8;B0R1F6	Q6DHE8		rhoad
OnlyHT34	A0A2U3TVS8;A0A0G2KGY0;Q6PG31	A0A2U3TVS8;A0A0G2KGY0;Q6PG31	RNA-binding protein with serine-rich domain 1	rnps1
OnlyHT34	A0A0R4IF42;Q7ZVT5	A0A0R4IF42;Q7ZVT5	Protein rogdi homolog	rogdi
OnlyHT34	F1QC45	F1QC45		rp2
OnlyHT34	Q7ZV96	Q7ZV96		rpl10
OnlyHT34	A0A2R8Q8M5;Q6PC69	A0A2R8Q8M5;Q6PC69	60S ribosomal protein L10a	rpl10a
OnlyHT34	Q6IQI6	Q6IQI6		rpl11
OnlyHT34	Q1LYB7	Q1LYB7		rpl13a
OnlyHT34	A8E526	A8E526		rpl14
OnlyHT34	Q7ZWJ4	Q7ZWJ4	60S ribosomal protein L18a	rpl18a
OnlyHT34	Q5BJJ2;F1QBR2	Q5BJJ2;F1QBR2		rpl3
OnlyHT34	Q6Q417	Q6Q417		rpl7
OnlyHT34	F1QTB5;F1QQM6	F1QTB5	Dolichyl-diphosphooligosaccharide--protein glycosyltransferase subunit 1	rpn1
OnlyHT34	F1QFW5;F1QC34;A0A2R8Q108	F1QFW5;F1QC34;A0A2R8Q108		rpn2
OnlyHT34	Q7ZV05	Q7ZV05		rps11
OnlyHT34	Q1LWH1	Q1LWH1		rps16
OnlyHT34	A0A0R4IIP6;Q8JGS9;E9QHH6	A0A0R4IIP6;Q8JGS9	40S ribosomal protein S18	rps18
OnlyHT34	Q6NWC3	Q6NWC3		rps2
OnlyHT34	Q642H9	Q642H9	40S ribosomal protein S4, X isoform	rps4x
OnlyHT34	A0A286YAW9;F1RAV5;A0A2R8QDF2;Q08CV8;F1QYQ1	A0A286YAW9;F1RAV5;A0A2R8QDF2;Q08CV8;F1QYQ1	Ribosomal protein S6 kinase	rps6ka1
OnlyHT34	P62084	P62084	40S ribosomal protein S7	rps7
OnlyHT34	P62247	P62247	40S ribosomal protein S8	rps8
OnlyHT34	B5DDE8	B5DDE8	40S ribosomal protein S8	rps8b
OnlyHT34	F1QZY9;Q7T3C7	F1QZY9;Q7T3C7	Reticulon-4-interacting protein 1 homolog, mitochondrial	rtn4ip1
OnlyHT34	F1QEX9	F1QEX9		ryr1b
OnlyHT34	Q6PBX2;B7ZD40	Q6PBX2;B7ZD40		sar1b;sar1ab
OnlyHT34	Q6DRC0	Q6DRC0		sars
OnlyHT34	Q5XJS3;E7FDK4;A0A2R8RMG3;Q6P4V5	Q5XJS3;E7FDK4;A0A2R8RMG3		scp2b;podn
OnlyHT34	Q5TYS5;R4GF07	Q5TYS5;R4GF07	Secernin-2	scrn2
OnlyHT34	E9QBZ6;Q803J6	E9QBZ6;Q803J6		sdcbp2
OnlyHT34	A0A0R4IBT7	A0A0R4IBT7		sdr39u1
OnlyHT34	Q7T2E1;A0A2R8RKG2	Q7T2E1;A0A2R8RKG2		sec13
OnlyHT34	A7MCK9;Q7SXP0	A7MCK9;Q7SXP0	Vesicle-trafficking protein SEC22b-B	sec22bb
OnlyHT34	Q5RIK6	Q5RIK6		sel1l
OnlyHT34	A0A286Y9S7;E9QB46;Q6PHD9	A0A286Y9S7;E9QB46;Q6PHD9	Selenium-binding protein 1	selenbp1
OnlyHT34	A0A140LGS9	A0A140LGS9		selenoj
OnlyHT34	A0JMF4;A0A0R4IN26;A0A0R4IPW8	A0JMF4;A0A0R4IN26;A0A0R4IPW8		sept15
OnlyHT34	F1QQN9;F1QW60;F1QNN4	F1QQN9;F1QW60		sept2
OnlyHT34	A0A0G2KQA6;E9QC85;A0A0R4IEM0	A0A0G2KQA6		sept4b
OnlyHT34	E7FAB6;E9QBI1	E7FAB6;E9QBI1		sept5b
OnlyHT34	A0A286YA64;F1REC2	A0A286YA64;F1REC2		sept7a
OnlyHT34	F8W5J3;F1QMC3;F8W5Z6;F8W5G2	F8W5J3;F1QMC3;F8W5Z6;F8W5G2		sept7b
OnlyHT34	F1QJK2;Q642H3	F1QJK2;Q642H3	Septin-8-A	sept8a
OnlyHT34	F1QVB3;A4FUM1	F1QVB3;A4FUM1	Septin-8-B	sept8b
OnlyHT34	A0A2R8PXE0;A8E5C1;F8W5C3;A9JSZ7;A8KBW0;A0A2R8QCZ5;A0A2R8PVM3;F8W298;E7FF11;F8W3S9;A0A2R8PZC2	A0A2R8PXE0;A8E5C1;F8W5C3;A9JSZ7;A8KBW0;A0A2R8QCZ5;A0A2R8PVM3;F8W298		serpina7;zgc:174259;zgc:174260
OnlyHT34	Q8AYE3	Q8AYE3		serpinc1
OnlyHT34	F1R3I6;A0A2R8QJ70;Q7ZUY0	F1R3I6;A0A2R8QJ70;Q7ZUY0		setb;seta
OnlyHT34	Q1L8R2;A0A2R8Q1G3;I3ITB4;I3ITQ3;A0A0R4IX95	Q1L8R2;A0A2R8Q1G3;I3ITB4		sfpq
OnlyHT34	F1R5W5	F1R5W5	Sideroflexin	sfxn1
OnlyHT34	F1R7L2	F1R7L2		sgtb
OnlyHT34	A0A140LG18;A0A0R4IZ95;A0A2R8QAF3;Q1MT71	A0A140LG18;A0A0R4IZ95;A0A2R8QAF3;Q1MT71		sh3gl1a
OnlyHT34	A9LDD9	A9LDD9		shmt2
OnlyHT34	A0A0R4IJ18;A0A0R4IB33;A0A0R4IUU4;A0A0R4ICP0;A0A0R4IGH4;A0A0R4IUW9	A0A0R4IJ18;A0A0R4IB33;A0A0R4IUU4;A0A0R4ICP0;A0A0R4IGH4		si:ch1073-205c8.3
OnlyHT34	E7F244	E7F244		si:ch211-114n24.6
OnlyHT34	F1QGK4	F1QGK4		si:ch211-122m3.1
OnlyHT34	Q08BC3	Q08BC3		si:ch211-133n4.4
OnlyHT34	E7F2K4;A0A2R8RW11;K7DYN8;K7DYJ9;K7DYH4	E7F2K4;A0A2R8RW11;K7DYN8;K7DYJ9;K7DYH4		si:ch211-140m22.7
OnlyHT34	A0A140LG91	A0A140LG91		si:ch211-213a13.1
OnlyHT34	A0A140LGB8;A0A2R8QKE2;A0A2R8Q5X2;A0A2R8QQ34	A0A140LGB8		si:ch211-272n13.7
OnlyHT34	E7EYT7;F1QQ90	E7EYT7;F1QQ90		si:ch73-199e17.1
OnlyHT34	E7F6D0	E7F6D0		si:ch73-22o12.1
OnlyHT34	A0A0R4IKY4	A0A0R4IKY4		si:ch73-305o9.3
OnlyHT34	X1WBT0;X1WH59;F1QZN3	X1WBT0		si:dkey-105h12.2
OnlyHT34	F1R561	F1R561	Diacylglycerol kinase	si:dkey-172j4.3
OnlyHT34	Q5RH67	Q5RH67		si:dkey-180p18.9
OnlyHT34	B8JK90	B8JK90		si:dkey-191g9.5
OnlyHT34	F8W494;E7FE91;Q7ZTT6;Q6DHS4;X1WDM9;E7F2B8	F8W494;E7FE91		si:dkey-201c1.2
OnlyHT34	F1Q7N8;A0JMP4;A0A2R8RK22;Q642Z0;Q5U3A4	F1Q7N8	Calcium-transporting ATPase	si:dkey-28b4.8
OnlyHT34	A0A0H2UKL4;X1WHG6;A0A140LFU7	A0A0H2UKL4;X1WHG6		si:dkey-40c23.4
OnlyHT34	A0A140LFT8	A0A140LFT8		si:dkey-9l20.3
OnlyHT34	H0WES8	H0WES8		si:dkeyp-80c12.10
OnlyHT34	Q6DHI5	Q6DHI5	NAD-dependent protein deacylase sirtuin-5, mitochondrial	sirt5
OnlyHT34	A3QK31	A3QK31		slc17a7a
OnlyHT34	F1R319	F1R319		slc25a11
OnlyHT34	E9QJ49;A0A2R8RYH8;F1QAJ7;Q6PC47;F1QJN1	E9QJ49;A0A2R8RYH8;F1QAJ7		slc25a3b
OnlyHT34	B0S730;A0A2R8Q8A0	B0S730;A0A2R8Q8A0		slc25a6
OnlyHT34	Q285P3	Q285P3		slc2a1a
OnlyHT34	A0A2R8QGQ5;A0A2R8Q853;F1R0Q1	A0A2R8QGQ5;A0A2R8Q853;F1R0Q1		slc2a1b
OnlyHT34	E7F9U8	E7F9U8		slc44a1b
OnlyHT34	E7F1Z8;A0A2R8Q0U7	E7F1Z8;A0A2R8Q0U7		slc44a2
OnlyHT34	A0A0R4IFX9;A0A286Y8B4;A0A2R8RMV2;A0A2R8Q9J0;E7FGE7;A0A286YA89;E7F583	A0A0R4IFX9;A0A286Y8B4;A0A2R8RMV2;A0A2R8Q9J0		slc4a10a
OnlyHT34	A0A2R8QD45;F1QHT2;A0A2R8PYB9	A0A2R8QD45;F1QHT2;A0A2R8PYB9	Anion exchange protein	slc4a4a
OnlyHT34	E7EXU6	E7EXU6		slc7a8b
OnlyHT34	B2CZC4;Q1LVA9	B2CZC4;Q1LVA9		slc8a2b
OnlyHT34	A2BIM6	A2BIM6		smap1
OnlyHT34	E7FFZ4;A0A2R8RV42	E7FFZ4;A0A2R8RV42		smarcc2
OnlyHT34	Q6DRM9;A0A2R8QCL7;E7F0X6	Q6DRM9;A0A2R8QCL7;E7F0X6	Structural maintenance of chromosomes protein	smc1al;smc1a
OnlyHT34	F1RDD7	F1RDD7		sms
OnlyHT34	Q5RGK8;Q7ZT42	Q5RGK8;Q7ZT42	Staphylococcal nuclease domain-containing protein 1	snd1
OnlyHT34	F6P9M5;F1R300	F6P9M5;F1R300		snrpa1
OnlyHT34	B8JKY9;Q8JHH1	B8JKY9;Q8JHH1		snrpd1
OnlyHT34	Q7ZVB5;B0V1I0	Q7ZVB5;B0V1I0		snrpd3l;snrpd3
OnlyHT34	Q4VA89;F8W5C6	Q4VA89;F8W5C6		snx6
OnlyHT34	A0A2R8QFR9;F1Q572;X1WHG9;E7FED6;A0A2R8PWE5	A0A2R8QFR9;F1Q572;X1WHG9		soga3b;soga3a
OnlyHT34	E9QEL0;A0A286Y9Q5	E9QEL0;A0A286Y9Q5		spag9a
OnlyHT34	Q66I14	Q66I14		sps2
OnlyHT34	X1WG23	X1WG23		sptbn5
OnlyHT34	F1QYT2	F1QYT2		sqrdl
OnlyHT34	F1Q4Y5;Q1LUY1	F1Q4Y5		srgap1
OnlyHT34	F1R4I7	F1R4I7		sri
OnlyHT34	B8A5I7	B8A5I7		ssbp1
OnlyHT34	E9QHX8;F1QXF8	E9QHX8;F1QXF8		ssr4
OnlyHT34	A5PMY5	A5PMY5		stam
OnlyHT34	Q7ZW92	Q7ZW92		strap
OnlyHT34	F1QM13	F1QM13		stxbp1a
OnlyHT34	E7F0C0;Q5RGD1	E7F0C0;Q5RGD1		stxbp5b;stxbp5a
OnlyHT34	Q6PBI0;F8W590	Q6PBI0	Succinyl-CoA ligase subunit beta	sucla2
OnlyHT34	B0S6H7;B0S6H6	B0S6H7;B0S6H6		sypb
OnlyHT34	B3DJ38	B3DJ38		syt12
OnlyHT34	A0A1L1QZF2	A0A1L1QZF2		taldo1
OnlyHT34	F1REN9;A0A2R8Q1P6;F1REP0	F1REN9;A0A2R8Q1P6;F1REP0		tbc1d22a
OnlyHT34	A0A2R8QFG4;A0A2R8QFZ9;A0A2R8RKG9;A0A2R8PYK5;E7FCR8	A0A2R8QFG4;A0A2R8QFZ9;A0A2R8RKG9;A0A2R8PYK5;E7FCR8		tbc1d24
OnlyHT34	Q7T3C1;A0A2R8Q7Y8	Q7T3C1;A0A2R8Q7Y8		tcea1
OnlyHT34	E9QCI1;Q66IB1;A0A2R8QG16;A0A2R8Q932	E9QCI1;Q66IB1;A0A2R8QG16;A0A2R8Q932		tceb1a
OnlyHT34	Q803P2;Q9W792	Q803P2;Q9W792		tcp1
OnlyHT34	Q6DGJ3	Q6DGJ3	Mitochondrial import inner membrane translocase subunit Tim13	timm13
OnlyHT34	E7F8S4	E7F8S4		tkta
OnlyHT34	A0A0R4IID7;A0A2R8QEM1	A0A0R4IID7		tln2b
OnlyHT34	B3DHU2	B3DHU2		tmem65
OnlyHT34	F1QB50	F1QB50		tmpob
OnlyHT34	Q6IQC7	Q6IQC7	Thioredoxin-related transmembrane protein 2-B	tmx2b
OnlyHT34	A0A2R8PV67;F1QYE2;A0A2R8S019;E9QHI1	A0A2R8PV67;F1QYE2;A0A2R8S019;E9QHI1		tnc
OnlyHT34	A2CF37;F1Q8J7	A2CF37		tnr
OnlyHT34	Q6IQJ1	Q6IQJ1		tomm22
OnlyHT34	F1QQI6	F1QQI6		tomm70a
OnlyHT34	A0A1D5NSA5;P13104;Q7ZVK9;Q6NYQ0;E7FBZ3;A0A2R8RYF6;A0A1D5NSG1;A0A1D5NSG3;A0A1D5NSE7;A0A1D5NS40;A0A1D5NSX9	A0A1D5NSA5;P13104;Q7ZVK9;Q6NYQ0;E7FBZ3;A0A2R8RYF6;A0A1D5NSG1	Tropomyosin alpha-1 chain	tpma;tpm1
OnlyHT34	Q9DGK4;B8JHR2;E7F8Y5	Q9DGK4;B8JHR2;E7F8Y5	Translationally-controlled tumor protein homolog	tpt1
OnlyHT34	A0A2R8QCG3;B8A5M1	A0A2R8QCG3;B8A5M1		trim2b
OnlyHT34	Q4V9N1	Q4V9N1		tsn
OnlyHT34	Q503H8	Q503H8	Tetraspanin	tspan2a
OnlyHT34	E7F5H4;A0A2R8PZD0	E7F5H4	Protein tweety homolog	ttyh3a
OnlyHT34	F1QCC2;Q32LT7	F1QCC2;Q32LT7	Protein tweety homolog;Protein tweety homolog 3	ttyh3b;ttyh3
OnlyHT34	Q6NWK7	Q6NWK7		tuba1a
OnlyHT34	Q6TGS5;A0A2R8RVU0	Q6TGS5;A0A2R8RVU0		tuba4l
OnlyHT34	Q6NW90	Q6NW90		tubb5
OnlyHT34	Q6DKF4	Q6DKF4		twf1b
OnlyHT34	Q6DGI6	Q6DGI6	Thioredoxin	txn
OnlyHT34	X1WER2;A0A2R8QGC0;E9QDS5	X1WER2;A0A2R8QGC0;E9QDS5		uba5
OnlyHT34	X1WCM9;Q6DG68	X1WCM9;Q6DG68		ube2e2
OnlyHT34	F1QWM3;Q5PR60;A0A2R8QGJ9	F1QWM3;Q5PR60;A0A2R8QGJ9		ube2ka;ube2kb
OnlyHT34	A2BIR5;Q6IQK2;A2BIR3;A0A2R8QI56;A2BIR4	A2BIR5;Q6IQK2;A2BIR3;A0A2R8QI56;A2BIR4		ube2l3b;ube2l3a
OnlyHT34	Q7T3F3	Q7T3F3		ube2nb
OnlyHT34	F1R1E9	F1R1E9		ube2v1
OnlyHT34	F1R984;X1WEL5;A0A2R8QHT3	F1R984;X1WEL5;A0A2R8QHT3		ubr4
OnlyHT34	Q6NWL6;A0A2R8QDN8	Q6NWL6;A0A2R8QDN8	Ubiquitin carboxyl-terminal hydrolase	uchl5
OnlyHT34	F1QK92	F1QK92		uqcc1
OnlyHT34	F1QJE0;X1WD83	F1QJE0		uqcrc2a
OnlyHT34	F1Q6K1;F6NGH0	F1Q6K1;F6NGH0	Ubiquitin carboxyl-terminal hydrolase	usp24
OnlyHT34	I3ISS5;F1QUS9	I3ISS5;F1QUS9	Ubiquitin carboxyl-terminal hydrolase	usp7
OnlyHT34	Q7ZV68	Q7ZV68	Vacuolar protein sorting-associated protein 29	vps29
OnlyHT34	Q6ZM34;A0A1L1QZM6	Q6ZM34		vps35
OnlyHT34	A0A2R8QAM7;A0A2R8QRN0;F6P6T6;E7FAG0	A0A2R8QAM7;A0A2R8QRN0;F6P6T6;E7FAG0		vps53
OnlyHT34	Q5RJ50;A0A2R8RJY3	Q5RJ50;A0A2R8RJY3		vta1
OnlyHT34	Q1MTC4;A0A2R8Q549;A0A2R8RIU9;F1R8J4;F1R876	Q1MTC4;A0A2R8Q549;A0A2R8RIU9		vtg2
OnlyHT34	F1R2S5;A0A2R8Q5K5;A0A2R8PZ72;A0A2R8QHD5	F1R2S5;A0A2R8Q5K5;A0A2R8PZ72		vtg5
OnlyHT34	A0A2R8QQ28;A0A2R8RN02;A0A2R8QNH7;Q1MTC6;A0A2R8RHW2;E9QFD8;A0A2R8RVB7;F1R2T3;A0A2R8RUJ6	A0A2R8QQ28;A0A2R8RN02;A0A2R8QNH7;Q1MTC6;A0A2R8RHW2;E9QFD8;A0A2R8RVB7;F1R2T3		vtg7;vtg4
OnlyHT34	F1QJX3	F1QJX3		wbp2
OnlyHT34	F1QEB7	F1QEB7		wdr11
OnlyHT34	E7F4B9;A0A2R8QD67	E7F4B9;A0A2R8QD67		wdr47a
OnlyHT34	A0A2R8QMT2;A0A2R8QHJ3;A0A2R8QBE3	A0A2R8QMT2;A0A2R8QHJ3;A0A2R8QBE3		wdr7
OnlyHT34	E7FD04	E7FD04		wu:fj34h05
OnlyHT34	Q6P1S3;A0A286Y8E9;A3KQQ1	Q6P1S3;A0A286Y8E9;A3KQQ1		xpnpep1
OnlyHT34	A0A0R4I9C1;Q6TGS6;Q1LWM0;Q1LWM1;Q1LWM2;Q1LWM3	A0A0R4I9C1;Q6TGS6;Q1LWM0;Q1LWM1;Q1LWM2;Q1LWM3	Tyrosine--tRNA ligase, cytoplasmic;Tyrosine--tRNA ligase	yars
OnlyHT34	Q1LVI2	Q1LVI2		yjefn3
OnlyHT34	Q6PC29	Q6PC29	14-3-3 protein gamma-1	ywhag1
OnlyHT34	F1QWA6	F1QWA6		zfyve19
OnlyHT34	A0A0R4IFM1	A0A0R4IFM1		zgc:114120
OnlyHT34	X1WHB9	X1WHB9		zgc:114181
OnlyHT34	A0A2R8QPP7;A0A2R8PZF8;Q1RLQ4	A0A2R8QPP7;A0A2R8PZF8;Q1RLQ4		zgc:136929
OnlyHT34	A0A0R4IRX5	A0A0R4IRX5		zgc:152904
OnlyHT34	F1Q9K6	F1Q9K6	Sulfurtransferase	zgc:162544
OnlyHT34	F1Q6Z7;Q567Y8;A0A0R4IV29;A9JRC7	F1Q6Z7;Q567Y8;A0A0R4IV29	Serine/threonine-protein phosphatase	zgc:56064;ppp2ca
OnlyHT34	Q7SY26	Q7SY26		zgc:63587
OnlyHT34	Q7SZP2	Q7SZP2	UPF0690 protein C1orf52 homolog	zgc:65873
OnlyHT34	Q6PFI8	Q6PFI8		zgc:66430
OnlyHT34	F1QP99	F1QP99	Protein disulfide-isomerase	zgc:77086
OnlyHT34	A0A2R8PYR5;F1QDB3;F1R5X7	A0A2R8PYR5;F1QDB3;F1R5X7		zgc:92630;dhrs11b
OnlyHT34	Q6DGI1	Q6DGI1		zgc:92912
